# Supplementary material for: A cancer-associated RNA polymerase III identity drives robust transcription and expression of snaR-A noncoding RNA
Source: Nat Commun. 2022 May 30;13:3007. doi: 10.1038/s41467-022-30323-6 (PMC9151912; doi:10.1038/s41467-022-30323-6)
Supplement: Supplementary file 3 — Source Data [file 41467_2022_30323_MOESM3_ESM.xlsx]

## Sheet: Fig.1M
Gene-specific Pol III subunit signal related to Fig. 1M
chr	start	end	GeneInfo	RNA_type	strand	RNAcentral_ID	Rfam_family_NCBI	POL3G	POL3GL	color	POL3G	POL3GL
chr1	161469401	161469470	tRNA-Glu-CTC-1-10;tRNA-Glu-CTC-2-1	tRNA	-	URS00004F0321;URS0000635088	tRNA	5965.8	5965.8	dodgerblue	12.5425	12.5425
chr1	161454610	161454679	tRNA-Glu-CTC-1-10;tRNA-Glu-CTC-2-1	tRNA	-	URS00004F0321;URS0000635088	tRNA	5908.88	5908.88	dodgerblue	12.5287	12.5287
chr1	161447230	161447299	tRNA-Glu-CTC-1-10;tRNA-Glu-CTC-2-1	tRNA	-	URS00004F0321;URS0000635088	tRNA	4863.19	4510.28	dodgerblue	12.2477	12.139
chr1	161462021	161462090	tRNA-Glu-CTC-1-10;tRNA-Glu-CTC-2-1	tRNA	-	URS00004F0321;URS0000635088	tRNA	4924.17	3844.2	dodgerblue	12.2657	11.9085
chr1	146035691	146035763	tRNA-Glu-CTC-2-1;tRNA-Glu-CTC-1-10	tRNA	+	URS0000635088;URS00004F0321	tRNA	4510.28	4924.17	dodgerblue	12.139	12.2657
chr1	161531112	161531184	tRNA-Gly-TCC-1-3	tRNA	+	URS000034AAC2	tRNA	3687.27	3878.01	dodgerblue	11.8483	11.9211
chr1	248873854	248873960	tRNA-Leu-CAA-4-1	tRNA	+	URS0000735371;URS00006C900C	tRNA	4355.43	4355.43	dodgerblue	12.0886	12.0886
chr1	153671249	153671321	tRNA-iMet-CAT-1-6	tRNA	+	URS000030BAD5	tRNA	3878.01	3405.87	dodgerblue	11.9211	11.7338
chr1	161463033	161463105	tRNA-Asp-GTC-1-2	tRNA	-	URS00006174C2	tRNA	3405.87	2217.63	dodgerblue	11.7338	11.1148
chr1	161448242	161448314	tRNA-Asp-GTC-1-2	tRNA	-	URS00006174C2	tRNA	3308.31	1713.15	dodgerblue	11.6919	10.7424
chr1	248874247	248874318	tRNA-Glu-CTC-2-1	tRNA	+	URS0000635088	tRNA	3844.2	4863.19	dodgerblue	11.9085	12.2477
chr8	123157229	123157302	tRNA-Met-CAT-1-24	tRNA	-	URS0000145C5E	tRNA	2974.27	3235.48	dodgerblue	11.5383	11.6598
chr1	161455623	161455695	tRNA-Asp-GTC-1-2	tRNA	-	URS00006174C2	tRNA	3291.31	1725.77	dodgerblue	11.6844	10.753
chr1	161523846	161523917	tRNA-Gly-GCC-1-9	tRNA	-	URS000013B42D	tRNA	3616.16	2394.35	dodgerblue	11.8202	11.2254
chr2	70248990	70249061	tRNA-Gly-CCC-1-7	tRNA	-	URS0000502C74	tRNA	3194.51	3291.31	dodgerblue	11.6414	11.6844
chr1	146039400	146039473	tRNA-Lys-CTT-1-10	tRNA	+	URS00001AD596	tRNA	2826.98	2458.1	dodgerblue	11.465	11.2633
chr8	66113366	66113459	tRNA-Tyr-GTA-3-2	tRNA;precursor_RNA	+	URS0000333F2E;URS00000E07AE	tRNA	2394.35	3194.51	dodgerblue	11.2254	11.6414
chr1	167714724	167714796	tRNA-Pro-CGG-1-1	tRNA	+	URS00000C18F2	tRNA	3235.48	2177.99	dodgerblue	11.6598	11.0888
chr1	121016844	121016915	tRNA-Gly-CCC-6-1	tRNA	-	URS0000644222	tRNA	2274.05	3616.16	dodgerblue	11.151	11.8202
chr15	40593824	40593906	tRNA-Ser-GCT-3-5	tRNA	-	URS00002034DC	tRNA	2015.85	3687.27	dodgerblue	10.9772	11.8483
chr1	204506526	204506599	tRNA-Lys-TTT-1-2	tRNA	+	URS000022DD4A	tRNA	1558.13	3308.31	dodgerblue	10.6056	11.6919
chr5	140711275	140711373	VTRNA1-1	vault_RNA	+	URS00006EBF05;URS00005CCF67	Vault	2091.42	2112.32	deeppink3	11.0303	11.0446
chr1	146037060	146037132	tRNA-Gly-TCC-1-3	tRNA	+	URS000034AAC2	tRNA	1792.88	1998.46	dodgerblue	10.8081	10.9647
chr1	167715487	167715559	tRNA-Pro-AGG-1-5	tRNA	-	URS00005DB87D	tRNA	1908.29	2091.42	dodgerblue	10.8981	11.0303
chr11	76235824	76235896	tRNA-Pro-TGG-3-1	tRNA	-	URS000062C4DE	tRNA	2217.63	2061.21	dodgerblue	11.1148	11.0093
chr1	161470414	161470486	tRNA-Asp-GTC-1-2	tRNA	-	URS00006174C2	tRNA	2112.32	1307.96	dodgerblue	11.0446	10.3531
chr2	27050781	27050870	tRNA-Tyr-GTA-2-1	tRNA	+	URS0000636E2A;URS0000634A7A	tRNA	1649.68	2668.88	dodgerblue	10.688	11.382
chr1	149708659	149708730	tRNA_tRNA_URS00006B774F	tRNA	-	URS00006B774F	tRNA	1949.75	2974.27	dodgerblue	10.9291	11.5383
chr1	161454965	161455037	tRNA-Gly-TCC-1-3	tRNA	-	URS000034AAC2	tRNA	1971.79	1449.14	dodgerblue	10.9453	10.501
chr1	161469756	161469828	tRNA-Gly-TCC-1-3	tRNA	-	URS000034AAC2	tRNA	1998.46	1399.69	dodgerblue	10.9647	10.4509
chr1	161530341	161530424	tRNA-Leu-CAG-1-1	tRNA	-	URS000042F13F	tRNA	1888.94	1888.94	dodgerblue	10.8834	10.8834
chr19	1383361	1383434	tRNA-Phe-GAA-1-4	tRNA	-	URS000029CCC5	tRNA	2177.99	1199.7	dodgerblue	11.0888	10.2285
chr1	161540240	161540314	tRNA-Asn-GTT-1-1	tRNA	+	URS00006D0B93	tRNA	2668.88	1736.03	dodgerblue	11.382	10.7616
chr11	76235512	76235584	tRNA-Pro-AGG-1-5	tRNA	+	URS00005DB87D	tRNA	1853.42	1772.98	dodgerblue	10.856	10.792
chr17	39154490	39154562	tRNA-Cys-GCA-1-2	tRNA	-	URS0000417A0F	tRNA	1747.83	2274.05	dodgerblue	10.7713	11.151
chr16	636735	636806	tRNA-Gly-CCC-1-7	tRNA	-	URS0000502C74	tRNA	2061.21	1747.83	dodgerblue	11.0093	10.7713
chr19	1383562	1383636	tRNA-Asn-GTT-1-6	tRNA	+	URS000059D2BF	tRNA	2458.1	1371.47	dodgerblue	11.2633	10.4215
chr16	22297139	22297221	tRNA-Leu-AAG-2-4	tRNA	+	URS0000120E41	tRNA	2310.91	1668.1	dodgerblue	11.1742	10.704
chr16	57300479	57300562	tRNA-Leu-CAG-2-25	tRNA	-	URS00000FB60D	tRNA	1772.98	1949.75	dodgerblue	10.792	10.9291
chr3	45688998	45689071	tRNA-Arg-ACG-2-5	tRNA	-	URS00002DDD59	tRNA	1761.04	2826.98	dodgerblue	10.7822	11.465
chr19	33177056	33177130	tRNA-Thr-AGT-1-1	tRNA	+	URS00000A1A88	tRNA	1736.03	1868.6	dodgerblue	10.7616	10.8677
chr15	26082233	26082305	tRNA-Glu-TTC-2-2	tRNA	-	URS00003C9A26	tRNA	2027.07	1805.44	dodgerblue	10.9852	10.8181
chr12	124927842	124927915	tRNA-Phe-GAA-1-4	tRNA	-	URS000029CCC5	tRNA	1725.77	2027.07	dodgerblue	10.753	10.9852
chr16	22195710	22195792	tRNA-Leu-TAG-2-1	tRNA	-	URS000005AEAB	tRNA	1713.15	2015.85	dodgerblue	10.7424	10.9772
chr19	4724069	4724141	tRNA-Gly-TCC-2-1	tRNA	+	URS00000AED6F	tRNA	1636.05	1558.13	dodgerblue	10.676	10.6056
chr17	68019896	68019969	tRNA-Arg-CCG-2-1	tRNA	-	URS000059900F	tRNA	1868.6	1820.22	dodgerblue	10.8677	10.8299
chr1	161440824	161440896	tRNA-Asp-GTC-1-2	tRNA	-	URS00006174C2	tRNA	1668.1	1062.26	dodgerblue	10.704	10.0529
chr6	125780249	125780318	tRNA-Glu-CTC-1-10;tRNA-Glu-CTC-2-1	tRNA	-	URS00004F0321;URS0000635088	tRNA	2709.67	1792.88	dodgerblue	11.4039	10.8081
chr15	89335072	89335145	tRNA-Arg-TCG-1-1	tRNA	+	URS00000CC06A	tRNA	1805.44	1636.05	dodgerblue	10.8181	10.676
chr1	161612717	161612789	tRNA-Glu-TTC-5-1	tRNA	+	URS000062D4E8	tRNA	1476.43	1252.52	dodgerblue	10.5279	10.2906
chr15	78860561	78860634	tRNA-Lys-CTT-2-1	tRNA	+	URS00004D9E92	tRNA	1570.24	1465.64	dodgerblue	10.6168	10.5173
chr1	161399699	161399772	tRNA-Val-CAC-1-4	tRNA	-	URS00002064F6	tRNA	1549.86	1425.76	dodgerblue	10.5979	10.4775
chr16	3150673	3150746	tRNA-Arg-CCG-1-2	tRNA	+	URS00001D909A	tRNA	1593.53	1008.45	dodgerblue	10.638	9.97793
chr5	181206867	181206939	tRNA-Ala-TGC-2-1	tRNA	+	URS000061F57C	tRNA	1624.76	1761.04	dodgerblue	10.666	10.7822
chr1	161447584	161447656	tRNA-Gly-TCC-1-3	tRNA	-	URS000034AAC2	tRNA	1533.79	1246.52	dodgerblue	10.5829	10.2837
chr15	45200412	45200484	tRNA-His-GTG-1-5	tRNA	-	URS000044BAE3	tRNA	1505.18	1971.79	dodgerblue	10.5557	10.9453
chr5	181191686	181191758	tRNA-Thr-TGT-6-1	tRNA	-	URS000068C296	tRNA	1690.62	1505.18	dodgerblue	10.7233	10.5557
chr6	144216546	144216629	tRNA-Leu-TAA-1-1	tRNA	+	URS000064E10F	tRNA	1380.17	1476.43	dodgerblue	10.4306	10.5279
chr1	161462375	161462447	tRNA-Gly-TCC-1-3	tRNA	-	URS000034AAC2	tRNA	1514.47	940.754	dodgerblue	10.5646	9.87767
chr13	44917926	44917998	tRNA-Glu-TTC-2-2	tRNA	-	URS00003C9A26	tRNA	1820.22	1514.47	dodgerblue	10.8299	10.5646
chr12	124939646	124939718	tRNA-Asp-GTC-1-2	tRNA	-	URS00006174C2	tRNA	1399.69	1593.53	dodgerblue	10.4509	10.638
chr1	204507029	204507102	tRNA-Lys-TTT-1-2	tRNA	-	URS000022DD4A	tRNA	1359.17	2709.67	dodgerblue	10.4085	11.4039
chr8	95269656	95269738	tRNA-Ser-AGA-2-6	tRNA	-	URS000038D8D3	tRNA	1425.76	1492.21	dodgerblue	10.4775	10.5432
chr2	156401146	156401217	tRNA-Gly-GCC-1-9	tRNA	-	URS000013B42D	tRNA	1608.63	1484.35	dodgerblue	10.6516	10.5356
chr1	145129238	145129312	tRNA-Asn-GTT-10-1	tRNA	+	URS000068D6AF	tRNA	1414.38	1649.68	dodgerblue	10.466	10.688
chr1	145161107	145161178	tRNA-Val-CAC-8-1	tRNA	+	URS0000676AD7	tRNA	1285.99	1908.29	dodgerblue	10.3287	10.8981
chr1	16678270	16678341	tRNA-Gly-CCC-4-1	tRNA	-	URS00006B479B	tRNA	1434.47	1608.63	dodgerblue	10.4863	10.6516
chr5	181207754	181207827	tRNA-Lys-CTT-1-10	tRNA	+	URS00001AD596	tRNA	1521.74	2310.91	dodgerblue	10.5715	11.1742
chr2	27051213	27051286	tRNA-Ala-AGC-1-7	tRNA	+	URS00003D2CC9	tRNA	1080.17	1690.62	dodgerblue	10.077	10.7233
chr17	39153733	39153805	tRNA-Cys-GCA-1-2	tRNA	-	URS0000417A0F	tRNA	1484.35	1434.47	dodgerblue	10.5356	10.4863
chr1	228641567	228641686	RNA5S8	rRNA	-	URS00000F9D45;URS000064027A	5S_rRNA	1449.14	1173.59	darkmagenta	10.501	10.1967
chr11	59560334	59560407	tRNA-Lys-TTT-1-2	tRNA	-	URS000022DD4A	tRNA	986.022	1220.66	dodgerblue	9.94548	10.2534
chr1	161621674	161621748	tRNA-Asn-GTT-17-1	tRNA	+	URS00006C6310	tRNA	1492.21	1213.34	dodgerblue	10.5432	10.2448
chr14	20613400	20613472	tRNA-Pro-AGG-1-5	tRNA	-	URS00005DB87D	tRNA	1107.94	1624.76	dodgerblue	10.1137	10.666
chr1	228643808	228643927	RNA5S8	rRNA	-	URS00000F9D45;URS000064027A	5S_rRNA	1457.2	1056.84	darkmagenta	10.509	10.0455
chr8	66114188	66114261	tRNA-Ala-AGC-1-7	tRNA	+	URS00003D2CC9	tRNA	1407.15	1300.18	dodgerblue	10.4586	10.3445
chr14	22929700	22929773	tRNA-Arg-ACG-1-3	tRNA	+	URS0000416E93	tRNA	1465.64	1231.25	dodgerblue	10.5173	10.2659
chr17	82494720	82494792	tRNA-iMet-CAT-1-6	tRNA	-	URS000030BAD5	tRNA	1252.52	1327.24	dodgerblue	10.2906	10.3742
chr12	98503502	98503574	tRNA-Asp-GTC-1-1	tRNA	+	URS000013899F	tRNA	1156.79	1285.99	dodgerblue	10.1759	10.3287
chr8	66113987	66114076	tRNA-Tyr-GTA-3-2	tRNA	+	URS0000333F2E	tRNA	1327.24	986.022	dodgerblue	10.3742	9.94548
chr17	75035112	75035185	tRNA-Arg-TCG-4-17	tRNA	+	URS000066103F	tRNA	1371.47	1183.75	dodgerblue	10.4215	10.2092
chr1	120844261	120844335	tRNA-Asn-GTT-7-1	tRNA	-	URS00006E74AC	tRNA	1123.47	1457.2	dodgerblue	10.1338	10.509
chr2	42810535	42810628	tRNA-Ile-TAT-1-2	tRNA	+	URS00007362AD;URS00004E1F23	tRNA	1389.63	1570.24	dodgerblue	10.4405	10.6168
chr17	31550073	31550145	tRNA-Thr-CGT-2-1	tRNA	+	URS00002D4542	tRNA	1331.81	1040.35	dodgerblue	10.3792	10.0228
chr11	59550628	59550701	tRNA-Val-TAC-1-2	tRNA	-	URS000070B37B	tRNA	1115.56	1853.42	dodgerblue	10.1236	10.856
chr17	49192527	49192599	tRNA-Gln-TTG-1-1	tRNA	+	URS000035EE7E	tRNA	1307.96	1102.73	dodgerblue	10.3531	10.1069
chr12	124939965	124940037	tRNA-Ala-TGC-4-1	tRNA	+	URS00006C8EDF	tRNA	1133.36	1380.17	dodgerblue	10.1464	10.4306
chr14	58239894	58239967	tRNA-Lys-CTT-2-1	tRNA	-	URS00004D9E92	tRNA	1316.44	1389.63	dodgerblue	10.3624	10.4405
chr1	228619231	228619350	RNA5S8	rRNA	-	URS00000F9D45;URS000064027A	5S_rRNA	1231.25	1067.28	darkmagenta	10.2659	10.0597
chr1	228625908	228626027	RNA5S8	rRNA	-	URS00000F9D45;URS000064027A	5S_rRNA	1173.59	913.306	darkmagenta	10.1967	9.83495
chr1	228610267	228610386	RNA5S8	rRNA	-	URS00000F9D45;URS000064027A	5S_rRNA	1183.75	684.719	darkmagenta	10.2092	9.41937
chr1	228646039	228646158	RNA5S8	rRNA	-	URS00000F9D45;URS000064027A	5S_rRNA	1209.72	978.577	darkmagenta	10.2405	9.93454
chr5	181218269	181218342	tRNA-Val-AAC-2-3	tRNA	-	URS000061D582	tRNA	1008.45	1160.54	dodgerblue	9.97793	10.1806
chr19	4724634	4724707	tRNA-Val-CAC-3-1	tRNA	-	URS00002B4CE5		1096.17	1209.72	dodgerblue	10.0983	10.2405
chr1	228637095	228637214	RNA5S8	rRNA	-	URS00000F9D45;URS000064027A	5S_rRNA	1160.54	778.074	darkmagenta	10.1806	9.60376
chr1	222465004	222465077	tRNA-Thr-TGT-1-1	tRNA	+	URS0000023412	tRNA	1148.66	1407.15	dodgerblue	10.1657	10.4586
chr12	124927344	124927416	tRNA-Asp-GTC-1-2	tRNA	-	URS00006174C2	tRNA	1118.76	1196.38	dodgerblue	10.1277	10.2245
chr1	228612508	228612627	RNA5S8	rRNA	-	URS00000F9D45;URS000064027A	5S_rRNA	1196.38	1080.17	darkmagenta	10.2245	10.077
chr2	156400768	156400840	tRNA-Ala-CGC-1-1	tRNA	+	URS00006F4537	tRNA	1072.23	1123.47	dodgerblue	10.0664	10.1338
chr16	3152899	3152972	tRNA-Arg-CCT-4-2	tRNA	+	URS000005A7A9	tRNA	983.63	1359.17	dodgerblue	9.94197	10.4085
chr1	228634870	228634989	RNA5S8	rRNA	-	URS00000F9D45;URS000064027A	5S_rRNA	1205.36	902.551	darkmagenta	10.2352	9.81787
chr1	228630389	228630508	RNA5S8	rRNA	-	URS00000F9D45;URS000064027A	5S_rRNA	1152.29	691.052	darkmagenta	10.1703	9.43265
chr16	3157404	3157477	tRNA-Lys-CTT-3-1	tRNA	-	URS00006C58BC	tRNA	1137.29	1414.38	dodgerblue	10.1514	10.466
chr7	139340699	139340772	tRNA-Arg-CCT-4-1	tRNA	+	URS00003A4B65	tRNA	1040.35	1156.79	dodgerblue	10.0228	10.1759
chr1	93847572	93847657	tRNA-Arg-TCT-3-1	tRNA	+	URS000047CD44;URS0000640695	tRNA	1127.31	1115.56	dodgerblue	10.1387	10.1236
chr1	228614749	228614868	RNA5S8	rRNA	-	URS00000F9D45;URS000064027A	5S_rRNA	1191.05	735.263	darkmagenta	10.218	9.52212
chr1	228639336	228639455	RNA5S8	rRNA	-	URS00000F9D45;URS000064027A	5S_rRNA	1199.7	1083.27	darkmagenta	10.2285	10.0812
chr1	228632630	228632749	RNA5S8	rRNA	-	URS00000F9D45;URS000064027A	5S_rRNA	1167.35	595.974	darkmagenta	10.189	9.21911
chr5	181187700	181187782	tRNA-Leu-AAG-2-4	tRNA	+	URS0000120E41	tRNA	1213.34	1144.99	dodgerblue	10.2448	10.1611
chr17	38867644	38867716	tRNA-Cys-GCA-1-2	tRNA	+	URS0000417A0F	tRNA	978.577	1191.05	dodgerblue	9.93454	10.218
chr12	96036020	96036092	tRNA-Asp-GTC-1-2	tRNA	+	URS00006174C2	tRNA	1144.99	809.558	dodgerblue	10.1611	9.66099
chr14	20633005	20633077	tRNA-Pro-TGG-1-1	tRNA	+	URS0000493225	tRNA	1031.41	1521.74	dodgerblue	10.0104	10.5715
chr1	228621446	228621565	RNA5S8	rRNA	-	URS00000F9D45;URS000064027A	5S_rRNA	1067.28	1107.94	darkmagenta	10.0597	10.1137
chr15	45201150	45201222	tRNA-His-GTG-1-5	tRNA	+	URS000044BAE3	tRNA	1083.27	1331.81	dodgerblue	10.0812	10.3792
chr11	59566379	59566452	tRNA-Phe-GAA-2-3	tRNA	-	URS00003A0C47	tRNA	1026.58	1549.86	dodgerblue	10.0036	10.5979
chr1	161450676	161450747	tRNA-Gly-GCC-1-3	tRNA	+	URS000063FB43	tRNA	1220.66	1137.29	dodgerblue	10.2534	10.1514
chr14	20684015	20684087	tRNA-Pro-TGG-1-1	tRNA	+	URS00002D40C8	tRNA	1047.46	1031.41	dodgerblue	10.0327	10.0104
chr1	161465467	161465538	tRNA-Gly-GCC-1-3	tRNA	+	URS000063FB43	tRNA	1246.52	823.952	dodgerblue	10.2837	9.68642
chr17	75034430	75034503	tRNA-Arg-CCT-1-1	tRNA	-	URS0000390F3A	tRNA	958.616	409.418	dodgerblue	9.90481	8.67743
chr15	65869061	65869133	tRNA-Gln-CTG-2-4	tRNA	-	URS0000415026	tRNA	913.306	1148.66	dodgerblue	9.83495	10.1657
chr1	228616990	228617109	RNA5S8	rRNA	-	URS00000F9D45;URS000064027A	5S_rRNA	1062.26	651.375	darkmagenta	10.0529	9.34734
chr1	228623666	228623785	RNA5S8	rRNA	-	URS00000F9D45;URS000064027A	5S_rRNA	1056.84	720.054	darkmagenta	10.0455	9.49196
chr11	59556428	59556501	tRNA-Lys-TTT-5-1	tRNA	+	URS000067474D	tRNA	921.442	1533.79	dodgerblue	9.84775	10.5829
chr16	57299950	57300033	tRNA-Leu-CAG-2-25	tRNA	+	URS00000FB60D	tRNA	851.499	1118.76	dodgerblue	9.73386	10.1277
chr16	87384021	87384094	tRNA-Met-CAT-1-1	tRNA	-	URS000072890F	tRNA	1180.54	1096.17	dodgerblue	10.2052	10.0983
chr14	20610131	20610213	tRNA-Leu-AAG-2-4	tRNA	+	URS0000120E41	tRNA	998.007	983.63	dodgerblue	9.96291	9.94197
chr7	149691180	149691252	tRNA-Cys-GCA-17-1	tRNA	-	URS00004728AA	tRNA	993.348	1316.44	dodgerblue	9.95616	10.3624
chr1	161463741	161463824	tRNA-Leu-CAG-1-1	tRNA	+	URS000042F13F	tRNA	940.754	478.667	dodgerblue	9.87767	8.90288
chr5	181222394	181222467	tRNA-Val-CAC-1-4	tRNA	-	URS00002064F6	tRNA	964.669	949.628	dodgerblue	9.91389	9.89122
chr1	143800040	143800111	tRNA-Val-CAC-8-1	tRNA	-	URS0000676AD7	tRNA	860.823	1152.29	dodgerblue	9.74957	10.1703
chr1	161471122	161471205	tRNA-Leu-CAG-1-1	tRNA	+	URS000042F13F	tRNA	902.551	315.971	dodgerblue	9.81787	8.30365
chr1	161448950	161449033	tRNA-Leu-CAG-1-1	tRNA	+	URS000042F13F	tRNA	915.963	135.637	dodgerblue	9.83915	7.08361
chr1	145287765	145287839	tRNA-Asn-GTT-1-6	tRNA	+	URS000059D2BF	tRNA	750.134	971.648	dodgerblue	9.551	9.92429
chr1	161456331	161456414	tRNA-Leu-CAG-1-1	tRNA	+	URS000042F13F	tRNA	896.652	284.083	dodgerblue	9.8084	8.15017
chr19	1021521	1021627	RNU6-9;RNU6-1	snRNA	+	URS00001EC8D7;URS000035C796	U6	735.263	773.758	lightseagreen	9.52212	9.59574
chr13	94549649	94549722	tRNA-Phe-GAA-1-4	tRNA	-	URS000029CCC5	tRNA	818.316	1026.58	dodgerblue	9.67652	10.0036
chr1	161458107	161458178	tRNA-Gly-GCC-1-3	tRNA	+	URS000063FB43	tRNA	1090.29	557.011	dodgerblue	10.0905	9.12156
chr1	146038043	146038115	tRNA-His-GTG-1-5	tRNA	+	URS000044BAE3	tRNA	949.628	921.442	dodgerblue	9.89122	9.84775
chr12	124921754	124921826	tRNA-Ala-TGC-2-1	tRNA	-	URS000061F57C	tRNA	764.663	1167.35	dodgerblue	9.57868	10.189
chr15	45198605	45198677	tRNA-His-GTG-1-5	tRNA	-	URS000044BAE3	tRNA	1300.18	1205.36	dodgerblue	10.3445	10.2352
chr14	20613789	20613862	tRNA-Thr-TGT-3-1	tRNA	-	URS0000725A6A;URS00003516B6	tRNA	927.779	1127.31	dodgerblue	9.85764	10.1387
chr1	161443303	161443374	tRNA-Gly-GCC-1-3	tRNA	+	URS000063FB43	tRNA	1102.73	958.616	dodgerblue	10.1069	9.90481
chr5	181221978	181222051	tRNA-Lys-CTT-1-10	tRNA	-	URS00001AD596	tRNA	759.225	998.007	dodgerblue	9.56838	9.96291
chr3	132231797	132231869	tRNA-Cys-GCA-5-3	tRNA	-	URS00003A8311	tRNA	575.736	1072.23	dodgerblue	9.16926	10.0664
chr17	8119154	8119227	tRNA-Lys-TTT-1-2	tRNA	+	URS000022DD4A	tRNA	714.961	869.533	dodgerblue	9.48172	9.7641
chr17	38751780	38751854	tRNA-Asn-GTT-1-6	tRNA	-	URS000059D2BF	tRNA	890.577	664.437	dodgerblue	9.7986	9.37599
chr1	146370100	146370174	tRNA-Asn-GTT-24-1	tRNA	+	URS00006ABBAC	tRNA	670.323	877.254	dodgerblue	9.38871	9.77685
chr1	148302733	148302805	tRNA-His-GTG-1-5	tRNA	-	URS000044BAE3	tRNA	845.699	845.699	dodgerblue	9.724	9.724
chr17	38869291	38869363	tRNA-Cys-GCA-3-1	tRNA	-	URS000014D40F	tRNA	836.627	632.007	dodgerblue	9.70844	9.3038
chr6	28982198	28982270	tRNA-Glu-CTC-2-1;tRNA-Glu-CTC-1-10	tRNA	+	URS0000635088;URS00004F0321	tRNA	971.648	783.273	dodgerblue	9.92429	9.61337
chr5	181188853	181188925	tRNA-Pro-TGG-1-1	tRNA	-	URS00002D40C8	tRNA	809.558	699.004	dodgerblue	9.66099	9.44916
chr14	20631159	20631232	tRNA-Thr-TGT-4-1	tRNA	-	URS000021550A	tRNA	783.273	1090.29	dodgerblue	9.61337	10.0905
chr12	98504251	98504323	tRNA-Trp-CCA-4-1	tRNA	+	URS000038F4B2	tRNA	1016.15	602.226	dodgerblue	9.9889	9.23416
chr6	52995620	52995948	RN7SK	lncRNA;snRNA;snRNA;snRNA;snRNA;snRNA	+	URS0000D56E44;URS0000D5A07E;URS0000734D8F;URS000071D198;URS000065EDD0;URS0000AAF09C;URS000067B5FE	7SK	797.681	750.134	firebrick3	9.63967	9.551
chr16	14285892	14285964	tRNA-Thr-CGT-2-1	tRNA	+	URS00001D9AFB	tRNA	812.748	836.627	dodgerblue	9.66666	9.70844
chr1	145157156	145157229	tRNA-Val-CAC-14-1	tRNA	+	URS00001A86BB	tRNA	699.004	818.316	dodgerblue	9.44916	9.67652
chr11	66348119	66348201	tRNA-Ser-GCT-2-1	tRNA	+	URS00004CF258	tRNA	710.306	730.818	dodgerblue	9.4723	9.51337
chrX	18674908	18674981	tRNA-Val-TAC-1-2	tRNA	-	URS000070B37B	tRNA	830.953	1133.36	dodgerblue	9.69862	10.1464
chr17	8226234	8226308	tRNA-Thr-AGT-1-1	tRNA	-	URS00000A1A88	tRNA	647.942	1180.54	dodgerblue	9.33972	10.2052
chr11	59557496	59557569	tRNA-Phe-GAA-1-4	tRNA	-	URS000029CCC5	tRNA	725.17	993.348	dodgerblue	9.50218	9.95616
chr14	20683272	20683361	tRNA-Tyr-GTA-3-2	tRNA	+	URS0000333F2E	tRNA	557.011	851.499	dodgerblue	9.12156	9.73386
chr1	143735919	143735993	tRNA-Asn-GTT-6-1	tRNA	-	URS00005A1E0D	tRNA	659.853	621.954	dodgerblue	9.366	9.28066
chr6	26532916	26532990	tRNA-Thr-AGT-4-2	tRNA	-	URS000047B05D	tRNA	632.007	714.961	dodgerblue	9.3038	9.48172
chr10	22229508	22229582	tRNA-Asn-GTT-1-6	tRNA	-	URS000059D2BF	tRNA	730.818	722.399	dodgerblue	9.51337	9.49665
chr11	59550986	59551059	tRNA-Val-TAC-2-1	tRNA	-	URS000038803E	tRNA	674.823	1016.15	dodgerblue	9.39837	9.9889
chr13	30673963	30674037	tRNA-Asn-GTT-1-6	tRNA	-	URS000059D2BF	tRNA	877.254	538.038	dodgerblue	9.77685	9.07156
chr14	49586579	49586879	RN7SL1	lncRNA;SRP_RNA;SRP_RNA	+	URS0000D57449;URS0000D5AE5F;URS000014C5D2;URS00008B269D;URS00000478B7;URS0000679FDD	Metazoa_SRP	793.015	708.097	gold4	9.6312	9.4678
chr16	3182634	3182706	tRNA-Pro-AGG-1-5	tRNA	-	URS00005DB87D	tRNA	773.758	566.895	dodgerblue	9.59574	9.14694
chr7	149707668	149707740	tRNA-Cys-GCA-5-3	tRNA	+	URS00003A8311	tRNA	554.928	896.652	dodgerblue	9.11616	9.8084
chr3	169772229	169772302	tRNA-Val-AAC-2-3	tRNA	+	URS000061D582	tRNA	656.439	927.779	dodgerblue	9.35852	9.85764
chr10	67764502	67764584	tRNA-Ser-TGA-1-1	tRNA	+	URS0000092302	tRNA	869.533	670.323	dodgerblue	9.7641	9.38871
chr14	20625369	20625451	tRNA-Leu-TAG-3-1	tRNA	+	URS0000637E4A	tRNA	644.887	793.015	dodgerblue	9.3329	9.6312
chr14	102317091	102317165	tRNA-Ile-AAT-3-7	tRNA	+	URS0000610FFE	tRNA	823.952	525.365	dodgerblue	9.68642	9.03718
chr1	144567514	144567588	tRNA-Asn-GTT-1-6	tRNA	-	URS000059D2BF	tRNA	521.106	812.748	dodgerblue	9.02543	9.66666
chr17	8186865	8186947	tRNA-Ser-GCT-3-5	tRNA	+	URS00002034DC	tRNA	708.097	701.609	dodgerblue	9.4678	9.45452
chr16	3189633	3189705	tRNA-Pro-AGG-1-5	tRNA	+	URS00005DB87D	tRNA	778.074	486.375	dodgerblue	9.60376	8.92592
chr14	20653098	20653192	tRNA-Tyr-GTA-3-2	tRNA	-	URS0000333F2E	tRNA	678.227	890.577	dodgerblue	9.40562	9.7986
chr1	144419266	144419340	tRNA-Asn-GTT-3-1	tRNA	+	URS00006BE24E	tRNA	617.051	1047.46	dodgerblue	9.26924	10.0327
chr6	27902907	27902978	tRNA-Gly-GCC-1-9	tRNA	-	URS000013B42D	tRNA	804.803	764.663	dodgerblue	9.65249	9.57868
chr17	8222237	8222309	tRNA-Asp-GTC-1-2	tRNA	-	URS00006174C2	tRNA	701.609	459.666	dodgerblue	9.45452	8.84444
chr14	20609335	20609407	tRNA-Pro-AGG-1-5	tRNA	-	URS00005DB87D	tRNA	664.437	678.227	dodgerblue	9.37599	9.40562
chr17	8187592	8187666	tRNA-Ile-AAT-3-7	tRNA	+	URS0000610FFE	tRNA	611.045	644.887	dodgerblue	9.25514	9.3329
chr5	181188415	181188488	tRNA-Val-AAC-2-1	tRNA	-	URS0000161979		562.258	647.942	dodgerblue	9.13509	9.33972
chr5	140726158	140726246	VTRNA1-3	vault_RNA	+	URS00006B799B;URS000058CD99	Vault	651.375	860.823	deeppink3	9.34734	9.74957
chr9	134164439	134164564	RNU6ATAC	snRNA	-	URS00006C0FA0;URS0000443498	U6atac	459.666	575.736	lightseagreen	8.84444	9.16926
chr1	145475380	145475454	tRNA-Asn-GTT-9-1	tRNA	-	URS00006430D9	tRNA	588.83	468.984	dodgerblue	9.20171	8.8734
chr6	26521207	26521290	tRNA-Leu-CAG-1-1	tRNA	+	URS000042F13F	tRNA	625.745	516.479	dodgerblue	9.28943	9.01257
chr6	28951028	28951101	tRNA-Lys-TTT-1-2	tRNA	+	URS000022DD4A	tRNA	579.053	804.803	dodgerblue	9.17755	9.65249
chr17	8120313	8120395	tRNA-Leu-TAG-1-1	tRNA	-	URS00001B506A	tRNA	595.974	830.953	dodgerblue	9.21911	9.69862
chr16	3158921	3158993	tRNA-Pro-TGG-1-1	tRNA	+	URS00002D40C8	tRNA	720.054	542.912	dodgerblue	9.49196	9.08458
chr5	136080496	136080597	VTRNA2-1	vault_RNA	-	URS0000D5EDDD;URS0000A76E3A;URS00006A9C77	Vault	604.822	759.225	deeppink3	9.24037	9.56838
chr17	8221547	8221619	tRNA-Gly-TCC-3-1	tRNA	+	URS0000716B70	tRNA	639.695	656.439	dodgerblue	9.32124	9.35852
chr17	8119751	8119823	tRNA-Gln-CTG-2-4	tRNA	+	URS0000415026	tRNA	394.599	674.823	dodgerblue	8.62424	9.39837
chr14	20681689	20681762	tRNA-Thr-TGT-5-1	tRNA	+	URS00000F30A4	tRNA	525.365	639.695	dodgerblue	9.03718	9.32124
chr6	26537497	26537570	tRNA-Arg-ACG-1-3	tRNA	+	URS0000416E93	tRNA	592.252	710.306	dodgerblue	9.21007	9.4723
chr17	8226990	8227064	tRNA-Ile-AAT-4-1	tRNA	-	URS000065FE51	tRNA	602.226	625.745	dodgerblue	9.23416	9.28943
chr19	45478601	45478687	tRNA-SeC-TCA-1-1	tRNA	-	URS00001DA281;URS00006F0FC0	tRNA-Sec	348.163	424.354	dodgerblue	8.44362	8.72913
chr6	27592820	27592892	tRNA-iMet-CAT-1-6	tRNA	-	URS000030BAD5	tRNA	621.954	588.83	dodgerblue	9.28066	9.20171
chr6	28673835	28673907	tRNA-Ala-CGC-1-2	tRNA	-	URS00005B30A9	tRNA	684.719	611.045	dodgerblue	9.41937	9.25514
chr17	75033905	75033978	tRNA-Arg-CCT-1-1	tRNA	+	URS00002D7BB5	tRNA	691.052	483.18	dodgerblue	9.43265	8.91642
chr6	28658236	28658308	tRNA-Ala-AGC-6-1	tRNA	-	URS0000209048	tRNA	514.727	659.853	dodgerblue	9.00766	9.366
chr6	26554121	26554195	tRNA-Ile-AAT-3-7	tRNA	+	URS0000610FFE	tRNA	566.895	565.089	dodgerblue	9.14694	9.14233
chr14	49862552	49862864	RN7SL2	SRP_RNA;lncRNA	-	URS0000684D4B;URS00003ACFC1;URS0000D5E0C5	Metazoa_SRP	696.415	511.629	gold4	9.4438	8.99895
chr17	8187159	8187233	tRNA-Thr-AGT-1-1	tRNA	+	URS00000A1A88	tRNA	545.531	604.822	dodgerblue	9.09152	9.24037
chr1	148529256	148529330	tRNA-Asn-GTT-1-6	tRNA	+	URS000059D2BF	tRNA	448.202	964.669	dodgerblue	8.808	9.91389
chr7	148987135	148987248	RNY1	Y_RNA	-	URS0000103047	Y_RNA	261.576	514.727	darkgreen	8.03108	9.00766
chr6	28838443	28838515	tRNA-Ala-AGC-3-1	tRNA	-	URS0000282AB2	tRNA	539.34	387.697	dodgerblue	9.07505	8.59879
chr17	8222832	8222904	tRNA-Pro-CGG-1-1	tRNA	-	URS00000C18F2	tRNA	722.399	472.116	dodgerblue	9.49665	8.883
chr6	28941052	28941157	tRNA-Leu-CAA-2-2	tRNA	+	URS0000747665;URS00006F4B95	tRNA	439.434	490.12	dodgerblue	8.7795	8.93699
chr6	27688187	27688261	tRNA-Ile-AAT-1-4	tRNA	+	URS00006C8412	tRNA	503.581	915.963	dodgerblue	8.97608	9.83915
chr14	20663191	20663285	tRNA-Tyr-GTA-3-2	tRNA	-	URS0000333F2E	tRNA	509.312	539.34	dodgerblue	8.99241	9.07505
chr17	8226609	8226691	tRNA-Ser-AGA-2-6	tRNA	-	URS000038D8D3	tRNA	505.823	562.258	dodgerblue	8.98249	9.13509
chr6	28896222	28896328	tRNA-Leu-CAA-2-2	tRNA	-	URS0000747665;URS000071E759	tRNA	493.454	696.415	dodgerblue	8.94677	9.4438
chr6	27684694	27684768	tRNA-Thr-AGT-4-2	tRNA	-	URS000047B05D	tRNA	410.78	617.051	dodgerblue	8.68222	9.26924
chr17	8125745	8125816	tRNA-Gly-GCC-1-9	tRNA	+	URS000013B42D	tRNA	565.089	493.454	dodgerblue	9.14233	8.94677
chr19	39412167	39412260	tRNA-Ile-TAT-1-1	tRNA	-	URS0000757938;URS00006CAA11	tRNA	542.912	10.1148	dodgerblue	9.08458	3.3384
chr6	27478811	27478893	tRNA-Ser-AGA-2-6	tRNA	+	URS000038D8D3	tRNA	475.438	579.053	dodgerblue	8.89311	9.17755
chr1	121020728	121020801	tRNA-Val-CAC-1-4	tRNA	-	URS00002064F6	tRNA	490.12	351.805	dodgerblue	8.93699	8.45863
chr17	8220868	8220940	tRNA-Trp-CCA-2-1	tRNA	-	URS00001618FC	tRNA	511.629	505.823	dodgerblue	8.99895	8.98249
chr6	28795963	28796035	tRNA-Ala-AGC-1-1	tRNA	-	URS000063E4FD	tRNA	499.454	554.928	dodgerblue	8.96421	9.11616
chr6	27280269	27280342	tRNA-Val-CAC-2-1	tRNA	-	URS000009DDCA	tRNA	468.984	499.454	dodgerblue	8.8734	8.96421
chr5	181169609	181169682	tRNA-Val-AAC-2-3	tRNA	+	URS000061D582	tRNA	483.18	509.312	dodgerblue	8.91642	8.99241
chr6	28944574	28944647	tRNA-Met-CAT-3-3	tRNA	+	URS000025E031	tRNA	486.375	534.293	dodgerblue	8.92592	9.06149
chr12	56190363	56190445	tRNA-Ser-CGA-2-1	tRNA	+	URS0000278E1B	tRNA	472.116	259.219	dodgerblue	8.883	8.01803
chr7	148983754	148983856	RNY3	Y_RNA	+	URS00005CF03F	Y_RNA	334.292	444.304	darkgreen	8.38497	8.7954
chr6	28747743	28747816	tRNA-Lys-TTT-7-1	tRNA	+	URS00006CC2CC	tRNA	347.917	475.438	dodgerblue	8.4426	8.89311
chr6	28213036	28213118	tRNA-Ser-GCT-6-1	tRNA	+	URS000067AC87	tRNA	437.693	334.292	dodgerblue	8.77377	8.38497
chr6	28474551	28474625	tRNA-Thr-TGT-1-1	tRNA	-	URS000065464E	tRNA	228.347	725.17	dodgerblue	7.83509	9.50218
chr11	59551293	59551379	tRNA-Arg-TCT-5-2	tRNA	+	URS0000225EE1;URS00006772C0	tRNA	405.438	545.531	dodgerblue	8.66334	9.09152
chr6	26313123	26313195	tRNA-iMet-CAT-1-6	tRNA	-	URS000030BAD5	tRNA	538.038	421.042	dodgerblue	9.07156	8.71782
chr1	228628147	228628266	RNA5S9	rRNA	-	URS000075B93F;URS000072CC0F	5S_rRNA	446.586	179.671	darkmagenta	8.80279	7.48921
chr9	35657753	35658017	RMRP	lncRNA;RNase_MRP_RNA;ribozyme	-	URS0000D5B596;URS0000051A30;URS000075C8FA;URS00006D8FF2	RNase_MRP	478.667	456.903	olivedrab3	8.90288	8.83574
chr13	41060737	41060809	tRNA-Glu-TTC-1-2	tRNA	-	URS0000639DBE	tRNA	417.674	414.61	dodgerblue	8.70623	8.69561
chr15	79744654	79744727	tRNA-Cys-GCA-1-2	tRNA	+	URS0000417A0F	tRNA	387.697	401.827	dodgerblue	8.59879	8.65043
chr6	26571863	26571936	tRNA-Ala-AGC-1-2	tRNA	-	URS000052A1C9	tRNA	383.599	452.698	dodgerblue	8.58345	8.82241
chr6	27479673	27479745	tRNA-Asp-GTC-1-2	tRNA	+	URS00006174C2	tRNA	516.479	503.581	dodgerblue	9.01257	8.97608
chr6	27902492	27902564	tRNA-iMet-CAT-1-6	tRNA	-	URS000030BAD5	tRNA	409.418	464.546	dodgerblue	8.67743	8.85968
chr6	28863684	28863756	tRNA-Ala-AGC-3-1	tRNA	-	URS0000282AB2	tRNA	421.042	439.434	dodgerblue	8.71782	8.7795
chr11	59551754	59551837	tRNA-Leu-TAA-3-1	tRNA	+	URS00006F940C	tRNA	257.5	343.991	dodgerblue	8.00843	8.42623
chr6	26328139	26328212	tRNA-Arg-ACG-1-3	tRNA	+	URS0000416E93	tRNA	444.304	398.56	dodgerblue	8.7954	8.63865
chr17	19508180	19508252	tRNA-Trp-CCA-2-2	tRNA	+	URS00001A72CE	tRNA	388.494	265.446	dodgerblue	8.60175	8.05227
chr6	27753399	27753472	tRNA-Val-AAC-2-3	tRNA	-	URS000061D582	tRNA	340.281	363.936	dodgerblue	8.41058	8.50754
chr6	27791355	27791427	tRNA-Gln-CTG-6-1	tRNA	-	URS000064F320	tRNA	336.651	797.681	dodgerblue	8.39511	9.63967
chr1	16727284	16727355	tRNA-Gly-CCC-5-1	tRNA	+	URS00007131F2	tRNA	343.991	382.415	dodgerblue	8.42623	8.579
chr17	8138880	8138962	tRNA-Ser-CGA-1-1	tRNA	-	URS00001C3F54	tRNA	534.293	417.674	dodgerblue	9.06149	8.70623
chr6	27795860	27795932	tRNA-Gln-TTG-3-2	tRNA	-	URS00002901EC	tRNA	273.568	410.78	dodgerblue	8.09575	8.68222
chr6	27332984	27333056	tRNA-iMet-CAT-1-6	tRNA	-	URS000030BAD5	tRNA	360.874	290.926	dodgerblue	8.49535	8.18451
chr17	8139451	8139525	tRNA-Thr-AGT-5-1	tRNA	-	URS000023FFA7	tRNA	278.985	235.503	dodgerblue	8.12404	7.8796
chr6	26553502	26553574	tRNA-Ala-CGC-1-1	tRNA	+	URS00006FC298	tRNA	414.61	347.917	dodgerblue	8.69561	8.4426
chr6	28881387	28881460	tRNA-Arg-CCG-1-2	tRNA	+	URS00001D909A	tRNA	296.611	19.7613	dodgerblue	8.21243	4.30461
chr1	143803993	143804066	tRNA-Val-CAC-5-1	tRNA	-	URS000063F87E		375.444	206.522	dodgerblue	8.55245	7.69015
chr6	27583456	27583528	tRNA-Asp-GTC-3-1	tRNA	-	URS00006D74B2	tRNA	424.354	365.989	dodgerblue	8.72913	8.51566
chr6	26330300	26330372	tRNA-iMet-CAT-1-6	tRNA	-	URS000030BAD5	tRNA	434.618	286.654	dodgerblue	8.7636	8.16317
chr6	27519528	27519600	tRNA-Gln-CTG-2-4	tRNA	+	URS0000415026	tRNA	252.992	370.838	dodgerblue	7.98295	8.53465
chr16	3184132	3184204	tRNA-Pro-TGG-1-1	tRNA	-	URS00002D40C8	tRNA	359.29	101.963	dodgerblue	8.48901	6.6719
chr6	26286525	26286597	tRNA-iMet-CAT-1-6	tRNA	+	URS000030BAD5	tRNA	396.664	244.11	dodgerblue	8.63177	7.93139
chr16	3175690	3175763	tRNA-Lys-CTT-1-10	tRNA	+	URS00001AD596	tRNA	320.028	55.6304	dodgerblue	8.32206	5.7978
chr6	28729314	28729386	tRNA-Ala-CGC-2-1	tRNA	+	URS000038D768	tRNA	390.075	388.494	dodgerblue	8.60761	8.60175
chr6	28941600	28941672	tRNA-Gln-CTG-2-4	tRNA	-	URS0000415026	tRNA	206.522	320.028	dodgerblue	7.69015	8.32206
chr6	27605637	27605745	tRNA-Leu-CAA-1-1	tRNA	-	URS0000572B72;URS000067CB9E	tRNA	303.196	251.495	dodgerblue	8.2441	7.97439
chr5	181097069	181097142	tRNA-Val-CAC-1-4	tRNA	+	URS00002064F6	tRNA	259.219	380.646	dodgerblue	8.01803	8.57231
chr6	28643444	28643516	tRNA-Ala-TGC-1-1	tRNA	+	URS0000727FD6	tRNA	280.946	437.693	dodgerblue	8.13415	8.77377
chr6	27668582	27668656	tRNA-Ile-AAT-8-1	tRNA	+	URS0000692D68	tRNA	378.132	446.586	dodgerblue	8.56275	8.80279
chr17	8120924	8121012	tRNA-Arg-TCT-4-1	tRNA	+	URS0000738059;URS00006314D1	tRNA	315.971	278.985	dodgerblue	8.30365	8.12404
chr5	181102252	181102325	tRNA-Val-CAC-1-4	tRNA	-	URS00002064F6	tRNA	267.283	282.863	dodgerblue	8.06222	8.14396
chr6	27503038	27503120	tRNA-Ser-AGA-2-6	tRNA	+	URS000038D8D3	tRNA	312.469	405.438	dodgerblue	8.28757	8.66334
chr6	27591813	27591886	tRNA-Lys-TTT-2-2	tRNA	-	URS000072A930	tRNA	195.743	325.889	dodgerblue	7.61282	8.34824
chr6	27091741	27091813	tRNA-Pro-CGG-2-1	tRNA	+	URS00006744D5	tRNA	282.863	359.29	dodgerblue	8.14396	8.48901
chr6	26305492	26305570	tRNA-Ser-GCT-6-1	tRNA	-	URS0000733374;URS000070FB80	tRNA	326.946	394.599	dodgerblue	8.35291	8.62424
chr19	893483	893590	RNU6-1;RNU6-9	snRNA	+	URS000035C796;URS00001EC8D7	U6	275.992	261.576	lightseagreen	8.10848	8.03108
chr6	26577103	26577192	tRNA-Tyr-GTA-3-1	tRNA	+	URS0000758799;URS00006E64C2	tRNA	199.503	220.204	dodgerblue	7.64027	7.78269
chr3	132229099	132229171	tRNA-Cys-GCA-6-1	tRNA	-	URS00006D9244	tRNA	211.937	228.347	dodgerblue	7.72749	7.83509
chr6	26538053	26538126	tRNA-Val-CAC-1-4	tRNA	+	URS00002064F6	tRNA	249.397	340.281	dodgerblue	7.9623	8.41058
chr2	130337127	130337199	tRNA-Glu-TTC-1-2	tRNA	-	URS0000639DBE	tRNA	270.89	269.833	dodgerblue	8.08156	8.07592
chr6	28648206	28648280	tRNA-Thr-CGT-1-1	tRNA	-	URS0000231E4E	tRNA	242.964	249.397	dodgerblue	7.9246	7.9623
chr19	50100787	50101011	SNAR-A1	snRNA	-	URS00003848F7		370.838	307.606	gray55	8.53465	8.26494
chr19	50103851	50104075	SNAR-A1	snRNA	-	URS00003848F7		351.805	375.444	gray55	8.45863	8.55245
chr7	148941487	148941566	RNY5	Y_RNA	+	URS00004A2461;URS000066C003	Y_RNA	187.992	296.611	darkgreen	7.55453	8.21243
chr1	16889676	16889750	tRNA-Asn-GTT-4-1	tRNA	+	URS00006AACBE	tRNA	254.979	5.953	dodgerblue	7.99423	2.57362
chr6	28812071	28812143	tRNA-Ala-AGC-6-1	tRNA	-	URS000071E903;URS00006AF484	tRNA	203.256	132.669	dodgerblue	7.66716	7.05168
chr6	28802799	28802870	tRNA-Ala-TGC-7-1	tRNA	-	URS00001D4EE9	tRNA	211.89	257.5	dodgerblue	7.72717	8.00843
chr16	3188093	3188165	tRNA-Pro-TGG-1-1	tRNA	+	URS00002D40C8	tRNA	251.495	92.9674	dodgerblue	7.97439	6.53865
chr6	27650927	27651000	tRNA-Val-AAC-3-1	tRNA	-	URS0000750232		235.503	448.202	dodgerblue	7.8796	8.808
chr6	28488992	28489066	tRNA-Thr-CGT-1-1	tRNA	-	URS000071D869	tRNA	171.556	19.801	dodgerblue	7.42254	4.3075
chr15	67839939	67840045	RNU6-9;RNU6-1	snRNA	-	URS00001EC8D7;URS000035C796	U6	220.204	383.599	lightseagreen	7.78269	8.58345
chr17	8186357	8186429	tRNA-Trp-CCA-1-5	tRNA	+	URS0000222FD2	tRNA	240.503	142.363	dodgerblue	7.90991	7.15343
chr19	50097722	50097946	SNAR-A1	snRNA	-	URS00003848F7		363.936	270.89	gray55	8.50754	8.08156
chr6	27495813	27495895	tRNA-Ser-AGA-2-6	tRNA	+	URS000038D8D3	tRNA	286.654	308.976	dodgerblue	8.16317	8.27135
chr6	26555269	26555341	tRNA-Pro-AGG-1-5	tRNA	+	URS00005DB87D	tRNA	269.833	130.697	dodgerblue	8.07592	7.03008
chr6	27503743	27503815	tRNA-Asp-GTC-1-2	tRNA	+	URS00006174C2	tRNA	284.083	252.992	dodgerblue	8.15017	7.98295
chr1	148281364	148281436	tRNA-His-GTG-1-5	tRNA	+	URS000044BAE3	tRNA	217.194	200.5	dodgerblue	7.76284	7.64746
chr19	50117616	50117840	SNAR-A1	snRNA	-	URS00003848F7		335.516	232.248	gray55	8.39024	7.85952
chr6	27631420	27631514	tRNA-Ile-TAT-1-2	tRNA	+	URS00007362AD;URS0000700D52	tRNA	265.446	111.969	dodgerblue	8.05227	6.80695
chr19	50112264	50112488	SNAR-A1	snRNA	-	URS00003848F7		331.284	240.503	gray55	8.37193	7.90991
chr7	148963314	148963410	RNY4	Y_RNA	+	URS0000007D24	Y_RNA	108.722	336.651	darkgreen	6.7645	8.39511
chr6	26311746	26311818	tRNA-Gln-TTG-3-2	tRNA	-	URS00002901EC	tRNA	161.641	195.743	dodgerblue	7.33665	7.61282
chr6	27295432	27295504	tRNA-Gln-CTG-5-1	tRNA	+	URS00006DA515	tRNA	119.757	22.6791	dodgerblue	6.90397	4.50329
chr6	28790721	28790794	tRNA-Phe-GAA-1-4	tRNA	-	URS000029CCC5	tRNA	163.321	76.021	dodgerblue	7.35157	6.24833
chr1	161440170	161440242	tRNA-Gly-TCC-4-1	tRNA	-	URS000068668E	tRNA	245.935	49.161	dodgerblue	7.94213	5.61944
chr6	27237570	27237644	tRNA-Ile-AAT-3-7	tRNA	-	URS0000610FFE	tRNA	238.771	68.7984	dodgerblue	7.89948	6.1043
chr6	28817234	28817306	tRNA-Ala-TGC-7-1	tRNA	-	URS00001D4EE9	tRNA	210.07	158.281	dodgerblue	7.71473	7.30635
chr6	28597339	28597421	tRNA-Ser-GCT-3-5	tRNA	-	URS00002034DC	tRNA	225.564	148.715	dodgerblue	7.81739	7.21641
chr6	28789769	28789841	tRNA-Ala-TGC-1-1	tRNA	-	URS00006C6D0A;URS0000679BF3	tRNA	186.013	125.45	dodgerblue	7.53926	6.97097
chr19	50122970	50123194	SNAR-A1	snRNA	-	URS00003848F7		307.606	267.283	gray55	8.26494	8.06222
chr1	148048515	148048589	tRNA-Asn-GTT-9-2	tRNA	-	URS0000712B90	tRNA	201.8	187.992	dodgerblue	7.65678	7.55453
chr6	28589378	28589450	tRNA-Gln-TTG-1-1	tRNA	+	URS000070F1D2	tRNA	158.281	127.35	dodgerblue	7.30635	6.99265
chr6	27670564	27670637	tRNA-Arg-ACG-2-5	tRNA	-	URS00002DDD59	tRNA	214.415	119.757	dodgerblue	7.74426	6.90397
chr19	50106910	50107134	SNAR-A1	snRNA	-	URS00003848F7		325.889	8.00505	gray55	8.34824	3.00091
chr5	181101839	181101921	tRNA-Leu-AAG-1-3	tRNA	+	URS0000630B8A	tRNA	195.21	335.516	dodgerblue	7.60888	8.39024
chr6	28607155	28607227	tRNA-Ala-AGC-2-1	tRNA	+	URS000047C79B	tRNA	180.095	108.722	dodgerblue	7.49261	6.7645
chr21	17454788	17454859	tRNA-Gly-GCC-1-3	tRNA	-	URS000063FB43	tRNA	294.917	137.791	dodgerblue	8.20417	7.10634
chr16	3191500	3191573	tRNA-Lys-CTT-4-1	tRNA	+	URS0000659544	tRNA	181.334	86.4109	dodgerblue	7.50251	6.43314
chr16	3191988	3192060	tRNA-Pro-AGG-1-1	tRNA	+	URS000072540A	tRNA	192.864	17.3073	dodgerblue	7.59144	4.11331
chr1	148032789	148032861	tRNA-Gln-CTG-3-1	tRNA	+	URS00006DBFC1	tRNA	173.289	201.8	dodgerblue	7.43704	7.65678
chr6	27177214	27177288	tRNA-Ile-AAT-3-7	tRNA	-	URS0000610FFE	tRNA	183.836	115.607	dodgerblue	7.52228	6.85309
chr6	28735428	28735500	tRNA-Val-AAC-6-1	tRNA	-	URS000071ED2F;URS00006CFACA	tRNA	130.697	88.2556	dodgerblue	7.03008	6.46362
chr19	50092385	50092609	SNAR-A1	snRNA	-	URS00003848F7		300.419	31.8841	gray55	8.23083	4.99477
chr19	50128298	50128522	SNAR-A1	snRNA	-	URS00003848F7		308.976	21.5369	gray55	8.27135	4.42874
chr5	181097473	181097555	tRNA-Leu-AAG-1-3	tRNA	-	URS0000630B8A	tRNA	179.671	45.2706	dodgerblue	7.48921	5.5005
chr6	27162270	27162344	tRNA-Thr-AGT-6-1	tRNA	+	URS00006B0F93	tRNA	177.177	173.289	dodgerblue	7.46905	7.43704
chr1	161441532	161441615	tRNA-Leu-CAG-1-1	tRNA	+	URS000042F13F	tRNA	200.5	5.86293	dodgerblue	7.64746	2.55162
chr6	27235508	27235581	tRNA-Val-AAC-5-1	tRNA	+	URS000073A2F5		175.159	139.973	dodgerblue	7.45252	7.129
chr6	28742951	28743024	tRNA-Arg-CCG-1-2	tRNA	-	URS00001D909A	tRNA	205.606	94.1715	dodgerblue	7.68374	6.55722
chr6	26312595	26312677	tRNA-Ser-TGA-3-1	tRNA	-	URS00006D4008	tRNA	197.145	10.35	dodgerblue	7.62312	3.37156
chr14	20343074	20343407	RPPH1	RNase_P_RNA;lncRNA;RNase_P_RNA;ribozyme	-	URS000013F331;URS0000D5A72D;URS000064D507;URS000071B825	RNaseP_nuc	168.105	9.91992	darkorchid2	7.39322	3.31033
chr6	26568857	26568948	tRNA-Tyr-GTA-1-2	tRNA	+	URS000074FC25;URS00007241B3	tRNA	150.364	7.20654	dodgerblue	7.23232	2.84931
chr6	27334989	27335062	tRNA-Lys-TTT-6-1	tRNA	-	URS000071C635	tRNA	146.673	15.2161	dodgerblue	7.19646	3.92752
chr19	47934182	47934295	SNAR-A1	snRNA;other;other	+	URS00003848F7;URS0000AB754E;URS0000AB9A28	snaR-A	232.248	16.9293	gray55	7.85952	4.08145
chr6	26322817	26322890	tRNA-Arg-TCG-2-1	tRNA	+	URS00006D69C0	tRNA	132.669	15.2384	dodgerblue	7.05168	3.92964
chr6	27672449	27672531	tRNA-Ser-CGA-3-1	tRNA	-	URS0000530C88	tRNA	164.075	34.195	dodgerblue	7.35821	5.09571
chr19	47918430	47918543	SNAR-A1	snRNA;other;other	+	URS00003848F7;URS0000AB754E;URS0000AB9A28	snaR-A	244.11	54.5189	gray55	7.93139	5.76868
chr6	28807832	28807905	tRNA-Phe-GAA-3-1	tRNA	-	URS000064BBA5;URS0000632456	tRNA	148.715	15.7732	dodgerblue	7.21641	3.97941
chr1	145459657	145459729	tRNA-Gln-CTG-3-1	tRNA	+	URS00006DBFC1	tRNA	155.063	210.07	dodgerblue	7.27671	7.71473
chr6	28543113	28543186	tRNA-Arg-TCG-3-2	tRNA	-	URS00001F9D54	tRNA	144.471	19.0281	dodgerblue	7.17464	4.25006
chr6	26594873	26594962	tRNA-Tyr-GTA-6-1	tRNA	+	URS0000755767;URS000072A262	tRNA	135.637	30.828	dodgerblue	7.08361	4.94617
chr19	47923778	47924002	SNAR-A1	snRNA	+	URS00003848F7		223.916	14.4216	gray55	7.80681	3.85016
chr6	26311195	26311267	tRNA-Gln-TTG-3-2	tRNA	-	URS00002901EC	tRNA	142.363	242.964	dodgerblue	7.15343	7.9246
chr6	28758363	28758435	tRNA-Ala-TGC-6-1	tRNA	-	URS00006C133C	tRNA	139.973	8.76412	dodgerblue	7.129	3.13161
chr17	38861683	38861755	tRNA-Cys-GCA-14-1	tRNA	-	URS0000646601	tRNA	104.548	28.2726	dodgerblue	6.70803	4.82133
chr6	28953264	28953337	tRNA-Met-CAT-3-3	tRNA	-	URS000025E031	tRNA	111.969	6.54705	dodgerblue	6.80695	2.71085
chr14	32203163	32203269	RNU6-7;RNU6-1	snRNA	-	URS000021BDC3;URS000035C796	U6	78.7943	5.46976	lightseagreen	6.30002	2.45148
chr6	28943621	28943703	tRNA-Leu-AAG-2-4	tRNA	-	URS0000120E41	tRNA	127.35	13.0179	dodgerblue	6.99265	3.70243
chr6	26556545	26556618	tRNA-Lys-CTT-1-10	tRNA	+	URS00001AD596	tRNA	107.704	8.20453	dodgerblue	6.75093	3.03642
chr6	28719703	28719775	tRNA-Ala-AGC-3-1	tRNA	+	URS0000282AB2	tRNA	92.9674	77.9746	dodgerblue	6.53865	6.28493
chr16	3172047	3172119	tRNA-Pro-CGG-1-1	tRNA	+	URS00000C18F2	tRNA	125.45	6.47949	dodgerblue	6.97097	2.69588
chr5	181164153	181164226	tRNA-Val-AAC-2-3	tRNA	+	URS000061D582	tRNA	86.4109	195.21	dodgerblue	6.43314	7.60888
chr14	20657463	20657557	tRNA-Tyr-GTA-4-1	tRNA	-	URS000073FCEB;URS00007282DA	tRNA	88.2556	6.50961	dodgerblue	6.46362	2.70257
chr6	26331443	26331515	tRNA-Trp-CCA-1-5	tRNA	-	URS0000222FD2	tRNA	98.0223	0.947557	dodgerblue	6.61504	-0.0777151
chr2	47335314	47335514	BCYRN1	lncRNA;scRNA	+	URS0000D5C3B2;URS0000193C7E		94.1715	61.6804	coral2	6.55722	5.94674
chr6	28989001	28989083	tRNA-Leu-AAG-4-1	tRNA	+	URS000064506B	tRNA	80.6078	9.64589	dodgerblue	6.33285	3.26991

## Sheet: Supp.Fig.1A
Gene-specific Pol III subunit signal related to Supplementary Figure 1A
chr	start	end	ID_preference	RNA_type	strand	RNAcentral_ID	GtRNAdb_ID	Rfam_family_NCBI	POL3A	POL3B	POL1D	POL3C	POL3G	POL3GL	POL3D	POL3E	BRF1	GTF3C1	color
chr1	161469401	161469470	tRNA-Glu-CTC-1-10;tRNA-Glu-CTC-2-1	tRNA	-	URS00004F0321;URS0000635088	tRNA-Glu-CTC-1-10;tRNA-Glu-CTC-2-1	tRNA	5965.8	5965.8	5908.88	5965.8	5965.8	5965.8	5965.8	5908.88	5965.8	3616.16	dodgerblue
chr1	161454610	161454679	tRNA-Glu-CTC-1-10;tRNA-Glu-CTC-2-1	tRNA	-	URS00004F0321;URS0000635088	tRNA-Glu-CTC-1-10;tRNA-Glu-CTC-2-1	tRNA	5908.88	5908.88	5965.8	5908.88	5908.88	5908.88	5908.88	5965.8	5908.88	3844.2	dodgerblue
chr1	161447230	161447299	tRNA-Glu-CTC-1-10;tRNA-Glu-CTC-2-1	tRNA	-	URS00004F0321;URS0000635088	tRNA-Glu-CTC-1-10;tRNA-Glu-CTC-2-1	tRNA	4924.17	4863.19	4863.19	4355.43	4863.19	4510.28	4924.17	4924.17	4924.17	3405.87	dodgerblue
chr1	161462021	161462090	tRNA-Glu-CTC-1-10;tRNA-Glu-CTC-2-1	tRNA	-	URS00004F0321;URS0000635088	tRNA-Glu-CTC-1-10;tRNA-Glu-CTC-2-1	tRNA	4863.19	4924.17	4924.17	4510.28	4924.17	3844.2	4863.19	4863.19	4863.19	3194.51	dodgerblue
chr1	146035691	146035763	tRNA-Glu-CTC-2-1;tRNA-Glu-CTC-1-10	tRNA	+	URS0000635088;URS00004F0321	tRNA-Glu-CTC-2-1;tRNA-Glu-CTC-1-10	tRNA	4510.28	4355.43	4510.28	3844.2	4510.28	4924.17	4355.43	4510.28	2310.91	1649.68	dodgerblue
chr1	161531112	161531184	tRNA-Gly-TCC-1-3	tRNA	+	URS000034AAC2	tRNA-Gly-TCC-1-3	tRNA	3308.31	4510.28	4355.43	3878.01	3687.27	3878.01	4510.28	3687.27	1570.24	1725.77	dodgerblue
chr1	248873854	248873960	tRNA-Leu-CAA-4-1	tRNA	+	URS0000735371;URS00006C900C	tRNA-Leu-CAA-4-1	tRNA	3291.31	3687.27	3878.01	3687.27	4355.43	4355.43	3844.2	4355.43	2458.1	1152.29	dodgerblue
chr1	153671249	153671321	tRNA-iMet-CAT-1-6	tRNA	+	URS000030BAD5	tRNA-iMet-CAT-1-6	tRNA	4355.43	3308.31	3616.16	3194.51	3878.01	3405.87	3878.01	3844.2	1761.04	1209.72	dodgerblue
chr1	161463033	161463105	tRNA-Asp-GTC-1-2	tRNA	-	URS00006174C2	tRNA-Asp-GTC-1-2	tRNA	3844.2	3878.01	3235.48	3405.87	3405.87	2217.63	2826.98	2394.35	3687.27	3291.31	dodgerblue
chr1	161448242	161448314	tRNA-Asp-GTC-1-2	tRNA	-	URS00006174C2	tRNA-Asp-GTC-1-2	tRNA	3878.01	3844.2	3308.31	3308.31	3308.31	1713.15	3308.31	2310.91	3878.01	3235.48	dodgerblue
chr1	248874247	248874318	tRNA-Glu-CTC-2-1	tRNA	+	URS0000635088	tRNA-Glu-CTC-2-1	tRNA	3235.48	2709.67	3291.31	2668.88	3844.2	4863.19	3291.31	3878.01	2394.35	2458.1	dodgerblue
chr8	123157229	123157302	tRNA-Met-CAT-1-24	tRNA	-	URS0000145C5E	tRNA-Met-CAT-1-24	tRNA	1888.94	3291.31	3405.87	3291.31	2974.27	3235.48	3616.16	3616.16	1888.94	1492.21	dodgerblue
chr1	161455623	161455695	tRNA-Asp-GTC-1-2	tRNA	-	URS00006174C2	tRNA-Asp-GTC-1-2	tRNA	3616.16	3405.87	3194.51	3235.48	3291.31	1725.77	2974.27	2458.1	3844.2	3308.31	dodgerblue
chr1	161523846	161523917	tRNA-Gly-GCC-1-9	tRNA	-	URS000013B42D	tRNA-Gly-GCC-1-9	tRNA	2974.27	3235.48	2668.88	3616.16	3616.16	2394.35	3194.51	3405.87	2826.98	1624.76	dodgerblue
chr2	70248990	70249061	tRNA-Gly-CCC-1-7	tRNA	-	URS0000502C74	tRNA-Gly-CCC-1-7	tRNA	1533.79	2274.05	3687.27	2310.91	3194.51	3291.31	3405.87	2826.98	1199.7	388.494	dodgerblue
chr1	146039400	146039473	tRNA-Lys-CTT-1-10	tRNA	+	URS00001AD596	tRNA-Lys-CTT-1-10	tRNA	2826.98	3616.16	3844.2	2974.27	2826.98	2458.1	3687.27	2974.27	1649.68	1457.2	dodgerblue
chr8	66113366	66113459	tRNA-Tyr-GTA-3-2	tRNA;precursor_RNA	+	URS0000333F2E;URS00000E07AE	tRNA-Tyr-GTA-3-2	tRNA	1407.15	2974.27	2310.91	2394.35	2394.35	3194.51	2709.67	3308.31	1521.74	860.823	dodgerblue
chr1	167714724	167714796	tRNA-Pro-CGG-1-1	tRNA	+	URS00000C18F2	tRNA-Pro-CGG-1-1	tRNA	2217.63	2217.63	2974.27	2709.67	3235.48	2177.99	2274.05	3291.31	2177.99	1359.17	dodgerblue
chr1	121016844	121016915	tRNA-Gly-CCC-6-1	tRNA	-	URS0000644222	tRNA-Gly-CCC-6-1	tRNA	1736.03	2668.88	2458.1	2458.1	2274.05	3616.16	3235.48	2274.05	1080.17	1072.23	dodgerblue
chr15	40593824	40593906	tRNA-Ser-GCT-3-5	tRNA	-	URS00002034DC	tRNA-Ser-GCT-3-5	tRNA	2177.99	2015.85	2027.07	2826.98	2015.85	3687.27	2668.88	3194.51	1533.79	1183.75	dodgerblue
chr1	204506526	204506599	tRNA-Lys-TTT-1-2	tRNA	+	URS000022DD4A	tRNA-Lys-TTT-1-2	tRNA	2394.35	1949.75	2274.05	2112.32	1558.13	3308.31	2310.91	3235.48	1246.52	1949.75	dodgerblue
chr5	140711275	140711373	VTRNA1-1	vault_RNA	+	URS00006EBF05;URS00005CCF67		Vault	1380.17	3194.51	2217.63	2217.63	2091.42	2112.32	2458.1	2027.07	1083.27	278.985	deeppink3
chr1	146037060	146037132	tRNA-Gly-TCC-1-3	tRNA	+	URS000034AAC2	tRNA-Gly-TCC-1-3	tRNA	2112.32	1998.46	2112.32	2091.42	1792.88	1998.46	2394.35	2177.99	1399.69	1608.63	dodgerblue
chr1	167715487	167715559	tRNA-Pro-AGG-1-5	tRNA	-	URS00005DB87D	tRNA-Pro-AGG-1-5	tRNA	1514.47	2091.42	2394.35	2274.05	1908.29	2091.42	2217.63	1888.94	1505.18	1747.83	dodgerblue
chr11	76235824	76235896	tRNA-Pro-TGG-3-1	tRNA	-	URS000062C4DE	tRNA-Pro-TGG-3-1	tRNA	1389.63	1868.6	2177.99	1772.98	2217.63	2061.21	2061.21	2061.21	1327.24	509.312	dodgerblue
chr1	161470414	161470486	tRNA-Asp-GTC-1-2	tRNA	-	URS00006174C2	tRNA-Asp-GTC-1-2	tRNA	2709.67	2826.98	1949.75	2177.99	2112.32	1307.96	1998.46	1608.63	2274.05	2974.27	dodgerblue
chr2	27050781	27050870	tRNA-Tyr-GTA-2-1	tRNA	+	URS0000636E2A;URS0000634A7A	tRNA-Tyr-GTA-2-1	tRNA	1449.14	1971.79	1772.98	1998.46	1649.68	2668.88	2091.42	2709.67	1690.62	644.887	dodgerblue
chr1	149708659	149708730	tRNA_tRNA_URS00006B774F	tRNA	-	URS00006B774F		tRNA	1690.62	1690.62	2015.85	1853.42	1949.75	2974.27	2177.99	2112.32	1008.45	869.533	dodgerblue
chr1	161454965	161455037	tRNA-Gly-TCC-1-3	tRNA	-	URS000034AAC2	tRNA-Gly-TCC-1-3	tRNA	3687.27	2394.35	1908.29	2015.85	1971.79	1449.14	1725.77	1476.43	3616.16	5965.8	dodgerblue
chr1	161469756	161469828	tRNA-Gly-TCC-1-3	tRNA	-	URS000034AAC2	tRNA-Gly-TCC-1-3	tRNA	3405.87	2310.91	1868.6	1971.79	1998.46	1399.69	1772.98	1521.74	3405.87	5908.88	dodgerblue
chr1	161530341	161530424	tRNA-Leu-CAG-1-1	tRNA	-	URS000042F13F	tRNA-Leu-CAG-1-1	tRNA	1725.77	1805.44	1888.94	1888.94	1888.94	1888.94	2112.32	1949.75	1300.18	2177.99	dodgerblue
chr19	1383361	1383434	tRNA-Phe-GAA-1-4	tRNA	-	URS000029CCC5	tRNA-Phe-GAA-1-4	tRNA	1521.74	2112.32	2709.67	1908.29	2177.99	1199.7	1761.04	1868.6	4355.43	2668.88	dodgerblue
chr1	161540240	161540314	tRNA-Asn-GTT-1-1	tRNA	+	URS00006D0B93	tRNA-Asn-GTT-1-1	tRNA	1414.38	2458.1	1971.79	1949.75	2668.88	1736.03	1792.88	1725.77	2217.63	1805.44	dodgerblue
chr11	76235512	76235584	tRNA-Pro-AGG-1-5	tRNA	+	URS00005DB87D	tRNA-Pro-AGG-1-5	tRNA	1649.68	1888.94	2091.42	1792.88	1853.42	1772.98	1949.75	1908.29	1380.17	1067.28	dodgerblue
chr17	39154490	39154562	tRNA-Cys-GCA-1-2	tRNA	-	URS0000417A0F	tRNA-Cys-GCA-1-2	tRNA	1570.24	1772.98	1998.46	1820.22	1747.83	2274.05	1908.29	2217.63	1514.47	566.895	dodgerblue
chr16	636735	636806	tRNA-Gly-CCC-1-7	tRNA	-	URS0000502C74	tRNA-Gly-CCC-1-7	tRNA	1220.66	1908.29	2061.21	1805.44	2061.21	1747.83	2015.85	1805.44	1608.63	273.568	dodgerblue
chr19	1383562	1383636	tRNA-Asn-GTT-1-6	tRNA	+	URS000059D2BF	tRNA-Asn-GTT-1-6	tRNA	1608.63	2177.99	2826.98	1868.6	2458.1	1371.47	1713.15	1820.22	4510.28	2709.67	dodgerblue
chr16	22297139	22297221	tRNA-Leu-AAG-2-4	tRNA	+	URS0000120E41	tRNA-Leu-AAG-2-4	tRNA	1359.17	1853.42	1805.44	1624.76	2310.91	1668.1	1971.79	2091.42	1205.36	978.577	dodgerblue
chr16	57300479	57300562	tRNA-Leu-CAG-2-25	tRNA	-	URS00000FB60D	tRNA-Leu-CAG-2-25	tRNA	1549.86	1649.68	1853.42	1668.1	1772.98	1949.75	1868.6	1971.79	1998.46	1080.17	dodgerblue
chr3	45688998	45689071	tRNA-Arg-ACG-2-5	tRNA	-	URS00002DDD59	tRNA-Arg-ACG-2-5	tRNA	1484.35	1820.22	1792.88	1747.83	1761.04	2826.98	2027.07	2668.88	1220.66	809.558	dodgerblue
chr19	33177056	33177130	tRNA-Thr-AGT-1-1	tRNA	+	URS00000A1A88	tRNA-Thr-AGT-1-1	tRNA	1156.79	1624.76	1747.83	1457.2	1736.03	1868.6	1747.83	1853.42	1173.59	475.438	dodgerblue
chr15	26082233	26082305	tRNA-Glu-TTC-2-2	tRNA	-	URS00003C9A26	tRNA-Glu-TTC-2-2	tRNA	1148.66	1725.77	1725.77	1636.05	2027.07	1805.44	1624.76	1736.03	1102.73	1047.46	dodgerblue
chr12	124927842	124927915	tRNA-Phe-GAA-1-4	tRNA	-	URS000029CCC5	tRNA-Phe-GAA-1-4	tRNA	1196.38	1434.47	1690.62	1713.15	1725.77	2027.07	1805.44	1998.46	1792.88	1713.15	dodgerblue
chr16	22195710	22195792	tRNA-Leu-TAG-2-1	tRNA	-	URS000005AEAB	tRNA-Leu-TAG-2-1	tRNA	1434.47	1414.38	1514.47	1725.77	1713.15	2015.85	1888.94	2015.85	1549.86	505.823	dodgerblue
chr19	4724069	4724141	tRNA-Gly-TCC-2-1	tRNA	+	URS00000AED6F	tRNA-Gly-TCC-2-1	tRNA	3194.51	1593.53	1570.24	4863.19	1636.05	1558.13	1820.22	1772.98	1476.43	851.499	dodgerblue
chr17	68019896	68019969	tRNA-Arg-CCG-2-1	tRNA	-	URS000059900F	tRNA-Arg-CCG-2-1	tRNA	1090.29	1668.1	1608.63	1690.62	1868.6	1820.22	1690.62	1549.86	1231.25	1636.05	dodgerblue
chr1	161440824	161440896	tRNA-Asp-GTC-1-2	tRNA	-	URS00006174C2	tRNA-Asp-GTC-1-2	tRNA	1636.05	2061.21	1761.04	2061.21	1668.1	1062.26	1636.05	1399.69	2974.27	2826.98	dodgerblue
chr6	125780249	125780318	tRNA-Glu-CTC-1-10;tRNA-Glu-CTC-2-1	tRNA	-	URS00004F0321;URS0000635088	tRNA-Glu-CTC-1-10;tRNA-Glu-CTC-2-1	tRNA	1558.13	1307.96	1820.22	1399.69	2709.67	1792.88	1434.47	1713.15	1668.1	1772.98	dodgerblue
chr15	89335072	89335145	tRNA-Arg-TCG-1-1	tRNA	+	URS00000CC06A	tRNA-Arg-TCG-1-1	tRNA	1331.81	1457.2	1425.76	4924.17	1805.44	1636.05	1593.53	1747.83	1371.47	1853.42	dodgerblue
chr1	161612717	161612789	tRNA-Glu-TTC-5-1	tRNA	+	URS000062D4E8	tRNA-Glu-TTC-5-1	tRNA	1285.99	2027.07	1736.03	1736.03	1476.43	1252.52	1853.42	1380.17	1062.26	1118.76	dodgerblue
chr15	78860561	78860634	tRNA-Lys-CTT-2-1	tRNA	+	URS00004D9E92	tRNA-Lys-CTT-2-1	tRNA	1772.98	1521.74	1649.68	1492.21	1570.24	1465.64	1736.03	1636.05	778.074	678.227	dodgerblue
chr1	161399699	161399772	tRNA-Val-CAC-1-4	tRNA	-	URS00002064F6	tRNA-Val-CAC-1-4	tRNA	1199.7	1747.83	1533.79	1761.04	1549.86	1425.76	1668.1	1649.68	1772.98	1593.53	dodgerblue
chr16	3150673	3150746	tRNA-Arg-CCG-1-2	tRNA	+	URS00001D909A	tRNA-Arg-CCG-1-2	tRNA	1160.54	1713.15	1521.74	1593.53	1593.53	1008.45	1570.24	1593.53	1713.15	1056.84	dodgerblue
chr5	181206867	181206939	tRNA-Ala-TGC-2-1	tRNA	+	URS000061F57C	tRNA-Ala-TGC-2-1	tRNA	1209.72	1505.18	1549.86	1533.79	1624.76	1761.04	1649.68	1570.24	1209.72	1127.31	dodgerblue
chr1	161447584	161447656	tRNA-Gly-TCC-1-3	tRNA	-	URS000034AAC2	tRNA-Gly-TCC-1-3	tRNA	2310.91	1736.03	1505.18	1649.68	1533.79	1246.52	1331.81	1199.7	2709.67	3878.01	dodgerblue
chr15	45200412	45200484	tRNA-His-GTG-1-5	tRNA	-	URS000044BAE3	tRNA-His-GTG-1-5	tRNA	1457.2	1484.35	1371.47	1570.24	1505.18	1971.79	1514.47	1761.04	1389.63	499.454	dodgerblue
chr5	181191686	181191758	tRNA-Thr-TGT-6-1	tRNA	-	URS000068C296	tRNA-Thr-TGT-6-1	tRNA	1107.94	1476.43	1593.53	1476.43	1690.62	1505.18	1558.13	1514.47	1160.54	1231.25	dodgerblue
chr6	144216546	144216629	tRNA-Leu-TAA-1-1	tRNA	+	URS000064E10F	tRNA-Leu-TAA-1-1	tRNA	1505.18	1608.63	1380.17	1514.47	1380.17	1476.43	1608.63	1792.88	1736.03	1888.94	dodgerblue
chr1	161462375	161462447	tRNA-Gly-TCC-1-3	tRNA	-	URS000034AAC2	tRNA-Gly-TCC-1-3	tRNA	2274.05	1792.88	1492.21	1549.86	1514.47	940.754	1327.24	1180.54	2668.88	3687.27	dodgerblue
chr13	44917926	44917998	tRNA-Glu-TTC-2-2	tRNA	-	URS00003C9A26	tRNA-Glu-TTC-2-2	tRNA	1231.25	1492.21	1624.76	1359.17	1820.22	1514.47	1476.43	1690.62	1316.44	823.952	dodgerblue
chr12	124939646	124939718	tRNA-Asp-GTC-1-2	tRNA	-	URS00006174C2	tRNA-Asp-GTC-1-2	tRNA	1425.76	1570.24	1449.14	1608.63	1399.69	1593.53	1549.86	1449.14	2091.42	1148.66	dodgerblue
chr1	204507029	204507102	tRNA-Lys-TTT-1-2	tRNA	-	URS000022DD4A	tRNA-Lys-TTT-1-2	tRNA	1167.35	1285.99	1713.15	1521.74	1359.17	2709.67	1465.64	1558.13	2061.21	1792.88	dodgerblue
chr8	95269656	95269738	tRNA-Ser-AGA-2-6	tRNA	-	URS000038D8D3	tRNA-Ser-AGA-2-6	tRNA	1492.21	1549.86	1300.18	2027.07	1425.76	1492.21	1425.76	1668.1	2027.07	1505.18	dodgerblue
chr2	156401146	156401217	tRNA-Gly-GCC-1-9	tRNA	-	URS000013B42D	tRNA-Gly-GCC-1-9	tRNA	2027.07	1199.7	1558.13	1285.99	1608.63	1484.35	1449.14	1492.21	978.577	1102.73	dodgerblue
chr1	145129238	145129312	tRNA-Asn-GTT-10-1	tRNA	+	URS000068D6AF	tRNA-Asn-GTT-10-1	tRNA	1152.29	1533.79	1476.43	1484.35	1414.38	1649.68	1492.21	1133.36	869.533	993.348	dodgerblue
chr1	145161107	145161178	tRNA-Val-CAC-8-1	tRNA	+	URS0000676AD7	tRNA-Val-CAC-8-1	tRNA	1476.43	1465.64	1465.64	1558.13	1285.99	1908.29	1521.74	1484.35	1040.35	1008.45	dodgerblue
chr1	16678270	16678341	tRNA-Gly-CCC-4-1	tRNA	-	URS00006B479B	tRNA-Gly-CCC-4-1	tRNA	1083.27	1425.76	1331.81	1380.17	1434.47	1608.63	1533.79	1533.79	890.577	921.442	dodgerblue
chr5	181207754	181207827	tRNA-Lys-CTT-1-10	tRNA	+	URS00001AD596	tRNA-Lys-CTT-1-10	tRNA	958.616	1160.54	1434.47	1425.76	1521.74	2310.91	1484.35	1191.05	554.928	1107.94	dodgerblue
chr2	27051213	27051286	tRNA-Ala-AGC-1-7	tRNA	+	URS00003D2CC9	tRNA-Ala-AGC-1-7	tRNA	1300.18	1449.14	1307.96	1434.47	1080.17	1690.62	1407.15	1457.2	1414.38	1331.81	dodgerblue
chr17	39153733	39153805	tRNA-Cys-GCA-1-2	tRNA	-	URS0000417A0F	tRNA-Cys-GCA-1-2	tRNA	1144.99	1331.81	1457.2	1371.47	1484.35	1434.47	1399.69	1505.18	1853.42	890.577	dodgerblue
chr1	228641567	228641686	RNA5S8	rRNA	-	URS00000F9D45;URS000064027A		5S_rRNA	2668.88	1380.17	1252.52	1407.15	1449.14	1173.59	1389.63	1434.47	1449.14	804.803	darkmagenta
chr11	59560334	59560407	tRNA-Lys-TTT-1-2	tRNA	-	URS000022DD4A	tRNA-Lys-TTT-1-2	tRNA	1072.23	1407.15	1414.38	1505.18	986.022	1220.66	1505.18	1359.17	1180.54	621.954	dodgerblue
chr1	161621674	161621748	tRNA-Asn-GTT-17-1	tRNA	+	URS00006C6310	tRNA-Asn-GTT-17-1	tRNA	1118.76	1558.13	1389.63	1465.64	1492.21	1213.34	1359.17	1072.23	1252.52	554.928	dodgerblue
chr14	20613400	20613472	tRNA-Pro-AGG-1-5	tRNA	-	URS00005DB87D	tRNA-Pro-AGG-1-5	tRNA	1031.41	1220.66	1407.15	1449.14	1107.94	1624.76	1414.38	1327.24	764.663	725.17	dodgerblue
chr1	228643808	228643927	RNA5S8	rRNA	-	URS00000F9D45;URS000064027A		5S_rRNA	2458.1	1316.44	1231.25	1327.24	1457.2	1056.84	1380.17	1414.38	1484.35	797.681	darkmagenta
chr8	66114188	66114261	tRNA-Ala-AGC-1-7	tRNA	+	URS00003D2CC9	tRNA-Ala-AGC-1-7	tRNA	1047.46	1761.04	1484.35	1389.63	1407.15	1300.18	1300.18	1316.44	1949.75	2394.35	dodgerblue
chr14	22929700	22929773	tRNA-Arg-ACG-1-3	tRNA	+	URS0000416E93	tRNA-Arg-ACG-1-3	tRNA	1173.59	1371.47	1316.44	1414.38	1465.64	1231.25	1285.99	1624.76	1805.44	1115.56	dodgerblue
chr17	82494720	82494792	tRNA-iMet-CAT-1-6	tRNA	-	URS000030BAD5	tRNA-iMet-CAT-1-6	tRNA	1327.24	1183.75	1173.59	1252.52	1252.52	1327.24	1371.47	1407.15	1624.76	1425.76	dodgerblue
chr12	98503502	98503574	tRNA-Asp-GTC-1-1	tRNA	+	URS000013899F	tRNA-Asp-GTC-1-1	tRNA	1026.58	1389.63	1285.99	1316.44	1156.79	1285.99	1133.36	1231.25	1047.46	812.748	dodgerblue
chr8	66113987	66114076	tRNA-Tyr-GTA-3-2	tRNA	+	URS0000333F2E	tRNA-Tyr-GTA-3-2	tRNA	1080.17	1636.05	1399.69	1300.18	1327.24	986.022	1199.7	1080.17	2015.85	2310.91	dodgerblue
chr17	75035112	75035185	tRNA-Arg-TCG-4-17	tRNA	+	URS000066103F	tRNA-Arg-TCG-4-17	tRNA	1246.52	1252.52	1205.36	1173.59	1371.47	1183.75	1307.96	1389.63	1307.96	1533.79	dodgerblue
chr1	120844261	120844335	tRNA-Asn-GTT-7-1	tRNA	-	URS00006E74AC	tRNA-Asn-GTT-7-1	tRNA	1008.45	1205.36	1183.75	1331.81	1123.47	1457.2	1316.44	1285.99	958.616	370.838	dodgerblue
chr2	42810535	42810628	tRNA-Ile-TAT-1-2	tRNA	+	URS00007362AD;URS00004E1F23	tRNA-Ile-TAT-1-2	tRNA	986.022	1196.38	1199.7	1220.66	1389.63	1570.24	1246.52	1213.34	1156.79	394.599	dodgerblue
chr17	31550073	31550145	tRNA-Thr-CGT-2-1	tRNA	+	URS00002D4542	tRNA-Thr-CGT-2-1	tRNA	1180.54	1246.52	1107.94	1246.52	1331.81	1040.35	1167.35	1465.64	1434.47	1399.69	dodgerblue
chr11	59550628	59550701	tRNA-Val-TAC-1-2	tRNA	-	URS000070B37B	tRNA-Val-TAC-1-2	tRNA	793.015	1209.72	1327.24	1213.34	1115.56	1853.42	1457.2	1067.28	722.399	1434.47	dodgerblue
chr17	49192527	49192599	tRNA-Gln-TTG-1-1	tRNA	+	URS000035EE7E	tRNA-Gln-TTG-1-1	tRNA	1137.29	1213.34	1191.05	1199.7	1307.96	1102.73	1231.25	1425.76	1593.53	1476.43	dodgerblue
chr12	124939965	124940037	tRNA-Ala-TGC-4-1	tRNA	+	URS00006C8EDF	tRNA-Ala-TGC-4-1	tRNA	1205.36	1167.35	1180.54	1307.96	1133.36	1380.17	1252.52	1160.54	1908.29	1414.38	dodgerblue
chr14	58239894	58239967	tRNA-Lys-CTT-2-1	tRNA	-	URS00004D9E92	tRNA-Lys-CTT-2-1	tRNA	1252.52	940.754	1026.58	1031.41	1316.44	1389.63	1083.27	1331.81	986.022	1191.05	dodgerblue
chr1	228619231	228619350	RNA5S8	rRNA	-	URS00000F9D45;URS000064027A		5S_rRNA	2061.21	1173.59	1083.27	1160.54	1231.25	1067.28	1173.59	1123.47	1115.56	730.818	darkmagenta
chr1	228625908	228626027	RNA5S8	rRNA	-	URS00000F9D45;URS000064027A		5S_rRNA	1908.29	1137.29	1080.17	1167.35	1173.59	913.306	1220.66	1152.29	1067.28	651.375	darkmagenta
chr1	228610267	228610386	RNA5S8	rRNA	-	URS00000F9D45;URS000064027A		5S_rRNA	1998.46	1115.56	1090.29	1205.36	1183.75	684.719	1148.66	1167.35	1118.76	714.961	darkmagenta
chr1	228646039	228646158	RNA5S8	rRNA	-	URS00000F9D45;URS000064027A		5S_rRNA	1971.79	1156.79	998.007	1156.79	1209.72	978.577	1160.54	1137.29	1123.47	674.823	darkmagenta
chr5	181218269	181218342	tRNA-Val-AAC-2-3	tRNA	-	URS000061D582	tRNA-Val-AAC-2-3	tRNA	940.754	1152.29	1246.52	1231.25	1008.45	1160.54	1118.76	1205.36	1196.38	1316.44	dodgerblue
chr19	4724634	4724707	tRNA-Val-CAC-3-1	tRNA	-	URS00002B4CE5	tRNA-Val-CAC-3-1		1371.47	971.648	1213.34	1072.23	1096.17	1209.72	998.007	1300.18	1183.75	1213.34	dodgerblue
chr1	228637095	228637214	RNA5S8	rRNA	-	URS00000F9D45;URS000064027A		5S_rRNA	1820.22	1133.36	1062.26	1148.66	1160.54	778.074	1209.72	1156.79	1137.29	701.609	darkmagenta
chr1	222465004	222465077	tRNA-Thr-TGT-1-1	tRNA	+	URS0000023412	tRNA-Thr-TGT-1-1	tRNA	978.577	1127.31	1152.29	1191.05	1148.66	1407.15	1031.41	1209.72	1747.83	1971.79	dodgerblue
chr12	124927344	124927416	tRNA-Asp-GTC-1-2	tRNA	-	URS00006174C2	tRNA-Asp-GTC-1-2	tRNA	1183.75	1180.54	1133.36	1123.47	1118.76	1196.38	1152.29	1144.99	1213.34	1196.38	dodgerblue
chr1	228612508	228612627	RNA5S8	rRNA	-	URS00000F9D45;URS000064027A		5S_rRNA	1868.6	1123.47	1096.17	1144.99	1196.38	1080.17	1183.75	1127.31	1127.31	656.439	darkmagenta
chr2	156400768	156400840	tRNA-Ala-CGC-1-1	tRNA	+	URS00006F4537	tRNA-Ala-CGC-1-1	tRNA	1399.69	1080.17	1148.66	1056.84	1072.23	1123.47	1205.36	1196.38	1016.15	1449.14	dodgerblue
chr16	3152899	3152972	tRNA-Arg-CCT-4-2	tRNA	+	URS000005A7A9	tRNA-Arg-CCT-4-2	tRNA	720.054	1191.05	1160.54	1209.72	983.63	1359.17	1107.94	1040.35	1144.99	1246.52	dodgerblue
chr1	228634870	228634989	RNA5S8	rRNA	-	URS00000F9D45;URS000064027A		5S_rRNA	2015.85	1148.66	1072.23	1090.29	1205.36	902.551	1191.05	1118.76	1133.36	684.719	darkmagenta
chr1	228630389	228630508	RNA5S8	rRNA	-	URS00000F9D45;URS000064027A		5S_rRNA	1805.44	1107.94	1056.84	1083.27	1152.29	691.052	1156.79	1173.59	1148.66	632.007	darkmagenta
chr16	3157404	3157477	tRNA-Lys-CTT-3-1	tRNA	-	URS00006C58BC	tRNA-Lys-CTT-3-1	tRNA	845.699	1090.29	1209.72	1115.56	1137.29	1414.38	1213.34	1026.58	759.225	1062.26	dodgerblue
chr7	139340699	139340772	tRNA-Arg-CCT-4-1	tRNA	+	URS00003A4B65	tRNA-Arg-CCT-4-1	tRNA	851.499	1062.26	1359.17	1180.54	1040.35	1156.79	1090.29	1252.52	1425.76	1558.13	dodgerblue
chr1	93847572	93847657	tRNA-Arg-TCT-3-1	tRNA	+	URS000047CD44;URS0000640695	tRNA-Arg-TCT-3-1	tRNA	759.225	1144.99	809.558	1107.94	1127.31	1115.56	1115.56	1371.47	1971.79	383.599	dodgerblue
chr1	228614749	228614868	RNA5S8	rRNA	-	URS00000F9D45;URS000064027A		5S_rRNA	1853.42	1096.17	1047.46	1096.17	1191.05	735.263	1127.31	1148.66	1107.94	664.437	darkmagenta
chr1	228639336	228639455	RNA5S8	rRNA	-	URS00000F9D45;URS000064027A		5S_rRNA	2091.42	1118.76	1102.73	1067.28	1199.7	1083.27	1196.38	1102.73	1056.84	710.306	darkmagenta
chr1	228632630	228632749	RNA5S8	rRNA	-	URS00000F9D45;URS000064027A		5S_rRNA	1761.04	1102.73	1008.45	1062.26	1167.35	595.974	1180.54	1107.94	1096.17	617.051	darkmagenta
chr5	181187700	181187782	tRNA-Leu-AAG-2-4	tRNA	+	URS0000120E41	tRNA-Leu-AAG-2-4	tRNA	913.306	1056.84	1067.28	1127.31	1213.34	1144.99	1137.29	964.669	639.695	1180.54	dodgerblue
chr17	38867644	38867716	tRNA-Cys-GCA-1-2	tRNA	+	URS0000417A0F	tRNA-Cys-GCA-1-2	tRNA	1115.56	949.628	1196.38	1047.46	978.577	1191.05	1096.17	1096.17	1026.58	1031.41	dodgerblue
chr12	96036020	96036092	tRNA-Asp-GTC-1-2	tRNA	+	URS00006174C2	tRNA-Asp-GTC-1-2	tRNA	983.63	1072.23	1123.47	1102.73	1144.99	809.558	1056.84	1307.96	1558.13	1016.15	dodgerblue
chr14	20633005	20633077	tRNA-Pro-TGG-1-1	tRNA	+	URS0000493225	tRNA-Pro-TGG-1-1	tRNA	890.577	1047.46	1220.66	1080.17	1031.41	1521.74	1067.28	1183.75	845.699	1156.79	dodgerblue
chr1	228621446	228621565	RNA5S8	rRNA	-	URS00000F9D45;URS000064027A		5S_rRNA	1668.1	1026.58	940.754	978.577	1067.28	1107.94	1072.23	1056.84	830.953	545.531	darkmagenta
chr15	45201150	45201222	tRNA-His-GTG-1-5	tRNA	+	URS000044BAE3	tRNA-His-GTG-1-5	tRNA	659.853	993.348	964.669	1152.29	1083.27	1331.81	1123.47	1031.41	725.17	340.281	dodgerblue
chr11	59566379	59566452	tRNA-Phe-GAA-2-3	tRNA	-	URS00003A0C47	tRNA-Phe-GAA-2-3	tRNA	877.254	978.577	1127.31	983.63	1026.58	1549.86	1144.99	1083.27	562.258	1407.15	dodgerblue
chr1	161450676	161450747	tRNA-Gly-GCC-1-3	tRNA	+	URS000063FB43	tRNA-Gly-GCC-1-3	tRNA	1096.17	1040.35	1040.35	1026.58	1220.66	1137.29	971.648	750.134	971.648	2091.42	dodgerblue
chr14	20684015	20684087	tRNA-Pro-TGG-1-1	tRNA	+	URS00002D40C8	tRNA-Pro-TGG-1-1	tRNA	1127.31	915.963	1167.35	971.648	1047.46	1031.41	958.616	1115.56	1090.29	830.953	dodgerblue
chr1	161465467	161465538	tRNA-Gly-GCC-1-3	tRNA	+	URS000063FB43	tRNA-Gly-GCC-1-3	tRNA	1056.84	1031.41	1031.41	1016.15	1246.52	823.952	964.669	720.054	949.628	2112.32	dodgerblue
chr17	75034430	75034503	tRNA-Arg-CCT-1-1	tRNA	-	URS0000390F3A	tRNA-Arg-CCT-1-1	tRNA	830.953	1514.47	1156.79	1196.38	958.616	409.418	1080.17	921.442	983.63	1570.24	dodgerblue
chr15	65869061	65869133	tRNA-Gln-CTG-2-4	tRNA	-	URS0000415026	tRNA-Gln-CTG-2-4	tRNA	1102.73	851.499	845.699	1040.35	913.306	1148.66	986.022	1246.52	1636.05	1761.04	dodgerblue
chr1	228616990	228617109	RNA5S8	rRNA	-	URS00000F9D45;URS000064027A		5S_rRNA	1593.53	986.022	860.823	896.652	1062.26	651.375	1040.35	1062.26	818.316	539.34	darkmagenta
chr1	228623666	228623785	RNA5S8	rRNA	-	URS00000F9D45;URS000064027A		5S_rRNA	1624.76	958.616	896.652	964.669	1056.84	720.054	1062.26	1047.46	823.952	521.106	darkmagenta
chr11	59556428	59556501	tRNA-Lys-TTT-5-1	tRNA	+	URS000067474D	tRNA-Lys-TTT-5-1	tRNA	710.306	1083.27	1144.99	958.616	921.442	1533.79	1047.46	913.306	804.803	1521.74	dodgerblue
chr16	57299950	57300033	tRNA-Leu-CAG-2-25	tRNA	+	URS00000FB60D	tRNA-Leu-CAG-2-25	tRNA	1016.15	998.007	958.616	921.442	851.499	1118.76	1102.73	998.007	710.306	1908.29	dodgerblue
chr16	87384021	87384094	tRNA-Met-CAT-1-1	tRNA	-	URS000072890F	tRNA-Met-CAT-1-1	tRNA	1067.28	983.63	890.577	851.499	1180.54	1096.17	983.63	1008.45	1191.05	940.754	dodgerblue
chr14	20610131	20610213	tRNA-Leu-AAG-2-4	tRNA	+	URS0000120E41	tRNA-Leu-AAG-2-4	tRNA	1133.36	964.669	851.499	902.551	998.007	983.63	1008.45	983.63	812.748	986.022	dodgerblue
chr7	149691180	149691252	tRNA-Cys-GCA-17-1	tRNA	-	URS00004728AA	tRNA-Cys-GCA-17-1	tRNA	964.669	921.442	1115.56	949.628	993.348	1316.44	1026.58	949.628	604.822	217.194	dodgerblue
chr1	161463741	161463824	tRNA-Leu-CAG-1-1	tRNA	+	URS000042F13F	tRNA-Leu-CAG-1-1	tRNA	1949.75	1327.24	993.348	1183.75	940.754	478.667	836.627	722.399	3308.31	4863.19	dodgerblue
chr5	181222394	181222467	tRNA-Val-CAC-1-4	tRNA	-	URS00002064F6	tRNA-Val-CAC-1-4	tRNA	927.779	890.577	978.577	1008.45	964.669	949.628	940.754	958.616	1152.29	1096.17	dodgerblue
chr1	143800040	143800111	tRNA-Val-CAC-8-1	tRNA	-	URS0000676AD7	tRNA-Val-CAC-8-1	tRNA	1040.35	896.652	869.533	993.348	860.823	1152.29	915.963	986.022	896.652	468.984	dodgerblue
chr1	161471122	161471205	tRNA-Leu-CAG-1-1	tRNA	+	URS000042F13F	tRNA-Leu-CAG-1-1	tRNA	1747.83	1359.17	986.022	1133.36	902.551	315.971	823.952	730.818	3291.31	4510.28	dodgerblue
chr1	161448950	161449033	tRNA-Leu-CAG-1-1	tRNA	+	URS000042F13F	tRNA-Leu-CAG-1-1	tRNA	1792.88	1300.18	971.648	1137.29	915.963	135.637	851.499	764.663	3235.48	4924.17	dodgerblue
chr1	145287765	145287839	tRNA-Asn-GTT-1-6	tRNA	+	URS000059D2BF	tRNA-Asn-GTT-1-6	tRNA	730.818	1008.45	913.306	986.022	750.134	971.648	1016.15	851.499	720.054	699.004	dodgerblue
chr1	161456331	161456414	tRNA-Leu-CAG-1-1	tRNA	+	URS000042F13F	tRNA-Leu-CAG-1-1	tRNA	1713.15	1399.69	983.63	1118.76	896.652	284.083	809.558	708.097	3194.51	4355.43	dodgerblue
chr19	1021521	1021627	RNU6-9;RNU6-1	snRNA	+	URS00001EC8D7;URS000035C796		U6	949.628	1231.25	1137.29	915.963	735.263	773.758	818.316	993.348	28.9515	18.4862	lightseagreen
chr13	94549649	94549722	tRNA-Phe-GAA-1-4	tRNA	-	URS000029CCC5	tRNA-Phe-GAA-1-4	tRNA	725.17	860.823	949.628	890.577	818.316	1026.58	993.348	978.577	927.779	773.758	dodgerblue
chr1	161458107	161458178	tRNA-Gly-GCC-1-3	tRNA	+	URS000063FB43	tRNA-Gly-GCC-1-3	tRNA	921.442	927.779	915.963	940.754	1090.29	557.011	902.551	710.306	964.669	2027.07	dodgerblue
chr1	146038043	146038115	tRNA-His-GTG-1-5	tRNA	+	URS000044BAE3	tRNA-His-GTG-1-5	tRNA	818.316	1067.28	823.952	913.306	949.628	921.442	830.953	1016.15	1331.81	971.648	dodgerblue
chr12	124921754	124921826	tRNA-Ala-TGC-2-1	tRNA	-	URS000061F57C	tRNA-Ala-TGC-2-1	tRNA	902.551	913.306	1016.15	869.533	764.663	1167.35	978.577	830.953	773.758	1380.17	dodgerblue
chr15	45198605	45198677	tRNA-His-GTG-1-5	tRNA	-	URS000044BAE3	tRNA-His-GTG-1-5	tRNA	915.963	764.663	750.134	812.748	1300.18	1205.36	896.652	1220.66	993.348	290.926	dodgerblue
chr14	20613789	20613862	tRNA-Thr-TGT-3-1	tRNA	-	URS0000725A6A;URS00003516B6	tRNA-Thr-TGT-3-1	tRNA	664.437	836.627	921.442	797.681	927.779	1127.31	927.779	890.577	793.015	1484.35	dodgerblue
chr1	161443303	161443374	tRNA-Gly-GCC-1-3	tRNA	+	URS000063FB43	tRNA-Gly-GCC-1-3	tRNA	896.652	902.551	902.551	998.007	1102.73	958.616	890.577	701.609	921.442	2015.85	dodgerblue
chr5	181221978	181222051	tRNA-Lys-CTT-1-10	tRNA	-	URS00001AD596	tRNA-Lys-CTT-1-10	tRNA	998.007	869.533	877.254	836.627	759.225	998.007	921.442	793.015	656.439	915.963	dodgerblue
chr3	132231797	132231869	tRNA-Cys-GCA-5-3	tRNA	-	URS00003A8311	tRNA-Cys-GCA-5-3	tRNA	542.912	797.681	1118.76	927.779	575.736	1072.23	949.628	778.074	595.974	244.11	dodgerblue
chr17	8119154	8119227	tRNA-Lys-TTT-1-2	tRNA	+	URS000022DD4A	tRNA-Lys-TTT-1-2	tRNA	696.415	809.558	927.779	818.316	714.961	869.533	913.306	869.533	730.818	588.83	dodgerblue
chr17	38751780	38751854	tRNA-Asn-GTT-1-6	tRNA	-	URS000059D2BF	tRNA-Asn-GTT-1-6	tRNA	823.952	1016.15	793.015	823.952	890.577	664.437	759.225	940.754	1465.64	1371.47	dodgerblue
chr1	146370100	146370174	tRNA-Asn-GTT-24-1	tRNA	+	URS00006ABBAC	tRNA-Asn-GTT-24-1	tRNA	538.038	877.254	783.273	860.823	670.323	877.254	860.823	639.695	499.454	267.283	dodgerblue
chr1	148302733	148302805	tRNA-His-GTG-1-5	tRNA	-	URS000044BAE3	tRNA-His-GTG-1-5	tRNA	750.134	812.748	804.803	804.803	845.699	845.699	812.748	902.551	915.963	1199.7	dodgerblue
chr17	38869291	38869363	tRNA-Cys-GCA-3-1	tRNA	-	URS000014D40F	tRNA-Cys-GCA-3-1	tRNA	714.961	818.316	812.748	845.699	836.627	632.007	804.803	809.558	1167.35	1307.96	dodgerblue
chr6	28982198	28982270	tRNA-Glu-CTC-2-1;tRNA-Glu-CTC-1-10	tRNA	+	URS0000635088;URS00004F0321	tRNA-Glu-CTC-2-1;tRNA-Glu-CTC-1-10	tRNA	860.823	696.415	836.627	710.306	971.648	783.273	764.663	836.627	602.226	375.444	dodgerblue
chr5	181188853	181188925	tRNA-Pro-TGG-1-1	tRNA	-	URS00002D40C8	tRNA-Pro-TGG-1-1	tRNA	809.558	793.015	830.953	830.953	809.558	699.004	797.681	896.652	1031.41	1040.35	dodgerblue
chr14	20631159	20631232	tRNA-Thr-TGT-4-1	tRNA	-	URS000021550A	tRNA-Thr-TGT-4-1	tRNA	708.097	750.134	818.316	809.558	783.273	1090.29	869.533	797.681	617.051	1252.52	dodgerblue
chr12	98504251	98504323	tRNA-Trp-CCA-4-1	tRNA	+	URS000038F4B2	tRNA-Trp-CCA-4-1	tRNA	773.758	804.803	797.681	877.254	1016.15	602.226	625.745	845.699	1407.15	1173.59	dodgerblue
chr6	52995620	52995948	RN7SK	lncRNA;snRNA;snRNA;snRNA;snRNA;snRNA	+	URS0000D56E44;URS0000D5A07E;URS0000734D8F;URS000071D198;URS000065EDD0;URS0000AAF09C;URS000067B5FE		7SK	1062.26	830.953	691.052	720.054	797.681	750.134	773.758	1090.29	21.5369	22.6791	firebrick3
chr16	14285892	14285964	tRNA-Thr-CGT-2-1	tRNA	+	URS00001D9AFB	tRNA-Thr-CGT-2-1	tRNA	797.681	710.306	595.974	708.097	812.748	836.627	701.609	971.648	1359.17	1220.66	dodgerblue
chr1	145157156	145157229	tRNA-Val-CAC-14-1	tRNA	+	URS00001A86BB	tRNA-Val-CAC-14-1	tRNA	804.803	722.399	699.004	783.273	699.004	818.316	602.226	773.758	2112.32	2217.63	dodgerblue
chr11	66348119	66348201	tRNA-Ser-GCT-2-1	tRNA	+	URS00004CF258	tRNA-Ser-GCT-2-1	tRNA	632.007	783.273	696.415	764.663	710.306	730.818	877.254	927.779	670.323	300.419	dodgerblue
chrX	18674908	18674981	tRNA-Val-TAC-1-2	tRNA	-	URS000070B37B	tRNA-Val-TAC-1-2	tRNA	595.974	664.437	714.961	699.004	830.953	1133.36	778.074	860.823	664.437	347.917	dodgerblue
chr17	8226234	8226308	tRNA-Thr-AGT-1-1	tRNA	-	URS00000A1A88	tRNA-Thr-AGT-1-1	tRNA	424.354	725.17	759.225	759.225	647.942	1180.54	845.699	678.227	592.252	396.664	dodgerblue
chr11	59557496	59557569	tRNA-Phe-GAA-1-4	tRNA	-	URS000029CCC5	tRNA-Phe-GAA-1-4	tRNA	604.822	708.097	764.663	730.818	725.17	993.348	783.273	602.226	409.418	1690.62	dodgerblue
chr14	20683272	20683361	tRNA-Tyr-GTA-3-2	tRNA	+	URS0000333F2E	tRNA-Tyr-GTA-3-2	tRNA	691.052	730.818	708.097	714.961	557.011	851.499	750.134	759.225	691.052	722.399	dodgerblue
chr1	143735919	143735993	tRNA-Asn-GTT-6-1	tRNA	-	URS00005A1E0D	tRNA-Asn-GTT-6-1	tRNA	647.942	823.952	722.399	793.015	659.853	621.954	793.015	696.415	486.375	778.074	dodgerblue
chr6	26532916	26532990	tRNA-Thr-AGT-4-2	tRNA	-	URS000047B05D	tRNA-Thr-AGT-4-2	tRNA	444.304	759.225	674.823	701.609	632.007	714.961	708.097	783.273	579.053	334.292	dodgerblue
chr10	22229508	22229582	tRNA-Asn-GTT-1-6	tRNA	-	URS000059D2BF	tRNA-Asn-GTT-1-6	tRNA	644.887	773.758	625.745	659.853	730.818	722.399	710.306	691.052	735.263	380.646	dodgerblue
chr11	59550986	59551059	tRNA-Val-TAC-2-1	tRNA	-	URS000038803E	tRNA-Val-TAC-2-1	tRNA	592.252	778.074	725.17	674.823	674.823	1016.15	730.818	664.437	1072.23	1465.64	dodgerblue
chr13	30673963	30674037	tRNA-Asn-GTT-1-6	tRNA	-	URS000059D2BF	tRNA-Asn-GTT-1-6	tRNA	778.074	714.961	621.954	684.719	877.254	538.038	644.887	812.748	1457.2	1300.18	dodgerblue
chr14	49586579	49586879	RN7SL1	lncRNA;SRP_RNA;SRP_RNA	+	URS0000D57449;URS0000D5AE5F;URS000014C5D2;URS00008B269D;URS00000478B7;URS0000679FDD		Metazoa_SRP	1191.05	644.887	566.895	639.695	793.015	708.097	678.227	877.254	621.954	203.256	gold4
chr16	3182634	3182706	tRNA-Pro-AGG-1-5	tRNA	-	URS00005DB87D	tRNA-Pro-AGG-1-5	tRNA	783.273	701.609	730.818	678.227	773.758	566.895	588.83	644.887	809.558	503.581	dodgerblue
chr7	149707668	149707740	tRNA-Cys-GCA-5-3	tRNA	+	URS00003A8311	tRNA-Cys-GCA-5-3	tRNA	525.365	659.853	778.074	696.415	554.928	896.652	722.399	674.823	448.202	119.757	dodgerblue
chr3	169772229	169772302	tRNA-Val-AAC-2-3	tRNA	+	URS000061D582	tRNA-Val-AAC-2-3	tRNA	670.323	670.323	710.306	647.942	656.439	927.779	699.004	818.316	998.007	1327.24	dodgerblue
chr10	67764502	67764584	tRNA-Ser-TGA-1-1	tRNA	+	URS0000092302	tRNA-Ser-TGA-1-1	tRNA	678.227	611.045	592.252	691.052	869.533	670.323	696.415	823.952	877.254	759.225	dodgerblue
chr14	20625369	20625451	tRNA-Leu-TAG-3-1	tRNA	+	URS0000637E4A	tRNA-Leu-TAG-3-1	tRNA	588.83	647.942	664.437	735.263	644.887	793.015	735.263	699.004	452.698	315.971	dodgerblue
chr14	102317091	102317165	tRNA-Ile-AAT-3-7	tRNA	+	URS0000610FFE	tRNA-Ile-AAT-3-7	tRNA	836.627	684.719	565.089	670.323	823.952	525.365	656.439	915.963	1820.22	1820.22	dodgerblue
chr1	144567514	144567588	tRNA-Asn-GTT-1-6	tRNA	-	URS000059D2BF	tRNA-Asn-GTT-1-6	tRNA	656.439	735.263	617.051	750.134	521.106	812.748	691.052	579.053	509.312	414.61	dodgerblue
chr17	8186865	8186947	tRNA-Ser-GCT-3-5	tRNA	+	URS00002034DC	tRNA-Ser-GCT-3-5	tRNA	575.736	617.051	602.226	664.437	708.097	701.609	684.719	670.323	797.681	1285.99	dodgerblue
chr16	3189633	3189705	tRNA-Pro-AGG-1-5	tRNA	+	URS00005DB87D	tRNA-Pro-AGG-1-5	tRNA	621.954	674.823	701.609	725.17	778.074	486.375	659.853	632.007	456.903	444.304	dodgerblue
chr14	20653098	20653192	tRNA-Tyr-GTA-3-2	tRNA	-	URS0000333F2E	tRNA-Tyr-GTA-3-2	tRNA	370.838	691.052	656.439	656.439	678.227	890.577	714.961	483.18	300.419	365.989	dodgerblue
chr1	144419266	144419340	tRNA-Asn-GTT-3-1	tRNA	+	URS00006BE24E	tRNA-Asn-GTT-3-1	tRNA	651.375	720.054	644.887	773.758	617.051	1047.46	674.823	611.045	699.004	595.974	dodgerblue
chr6	27902907	27902978	tRNA-Gly-GCC-1-9	tRNA	-	URS000013B42D	tRNA-Gly-GCC-1-9	tRNA	639.695	621.954	670.323	632.007	804.803	764.663	651.375	725.17	714.961	456.903	dodgerblue
chr17	8222237	8222309	tRNA-Asp-GTC-1-2	tRNA	-	URS00006174C2	tRNA-Asp-GTC-1-2	tRNA	602.226	656.439	647.942	651.375	701.609	459.666	720.054	647.942	557.011	611.045	dodgerblue
chr14	20609335	20609407	tRNA-Pro-AGG-1-5	tRNA	-	URS00005DB87D	tRNA-Pro-AGG-1-5	tRNA	534.293	554.928	720.054	644.887	664.437	678.227	647.942	625.745	611.045	326.946	dodgerblue
chr17	8187592	8187666	tRNA-Ile-AAT-3-7	tRNA	+	URS0000610FFE	tRNA-Ile-AAT-3-7	tRNA	611.045	632.007	632.007	562.258	611.045	644.887	664.437	651.375	493.454	557.011	dodgerblue
chr5	181188415	181188488	tRNA-Val-AAC-2-1	tRNA	-	URS0000161979	tRNA-Val-AAC-2-1		1123.47	602.226	538.038	617.051	562.258	647.942	639.695	659.853	708.097	1123.47	dodgerblue
chr5	140726158	140726246	VTRNA1-3	vault_RNA	+	URS00006B799B;URS000058CD99		Vault	275.992	579.053	684.719	604.822	651.375	860.823	670.323	516.479	211.937	33.6567	deeppink3
chr9	134164439	134164564	RNU6ATAC	snRNA	-	URS00006C0FA0;URS0000443498		U6atac	869.533	678.227	472.116	722.399	459.666	575.736	483.18	714.961	31.8841	132.669	lightseagreen
chr1	145475380	145475454	tRNA-Asn-GTT-9-1	tRNA	-	URS00006430D9	tRNA-Asn-GTT-9-1	tRNA	565.089	845.699	651.375	778.074	588.83	468.984	725.17	592.252	588.83	525.365	dodgerblue
chr6	26521207	26521290	tRNA-Leu-CAG-1-1	tRNA	+	URS000042F13F	tRNA-Leu-CAG-1-1	tRNA	554.928	639.695	525.365	588.83	625.745	516.479	604.822	656.439	565.089	261.576	dodgerblue
chr6	28951028	28951101	tRNA-Lys-TTT-1-2	tRNA	+	URS000022DD4A	tRNA-Lys-TTT-1-2	tRNA	303.196	516.479	639.695	611.045	579.053	804.803	632.007	525.365	269.833	270.89	dodgerblue
chr17	8120313	8120395	tRNA-Leu-TAG-1-1	tRNA	-	URS00001B506A	tRNA-Leu-TAG-1-1	tRNA	472.116	566.895	611.045	592.252	595.974	830.953	617.051	557.011	651.375	639.695	dodgerblue
chr16	3158921	3158993	tRNA-Pro-TGG-1-1	tRNA	+	URS00002D40C8	tRNA-Pro-TGG-1-1	tRNA	459.666	595.974	659.853	579.053	720.054	542.912	592.252	588.83	575.736	735.263	dodgerblue
chr5	136080496	136080597	VTRNA2-1	vault_RNA	-	URS0000D5EDDD;URS0000A76E3A;URS00006A9C77		Vault	335.516	493.454	604.822	566.895	604.822	759.225	611.045	539.34	280.946	24.6979	deeppink3
chr17	8221547	8221619	tRNA-Gly-TCC-3-1	tRNA	+	URS0000716B70	tRNA-Gly-TCC-3-1	tRNA	557.011	588.83	575.736	557.011	639.695	656.439	621.954	538.038	539.34	439.434	dodgerblue
chr17	8119751	8119823	tRNA-Gln-CTG-2-4	tRNA	+	URS0000415026	tRNA-Gln-CTG-2-4	tRNA	579.053	514.727	562.258	525.365	394.599	674.823	579.053	604.822	566.895	708.097	dodgerblue
chr14	20681689	20681762	tRNA-Thr-TGT-5-1	tRNA	+	URS00000F30A4	tRNA-Thr-TGT-5-1	tRNA	511.629	565.089	554.928	625.745	525.365	639.695	575.736	566.895	659.853	659.853	dodgerblue
chr6	26537497	26537570	tRNA-Arg-ACG-1-3	tRNA	+	URS0000416E93	tRNA-Arg-ACG-1-3	tRNA	360.874	562.258	539.34	565.089	592.252	710.306	562.258	521.106	398.56	877.254	dodgerblue
chr17	8226990	8227064	tRNA-Ile-AAT-4-1	tRNA	-	URS000065FE51	tRNA-Ile-AAT-4-1	tRNA	414.61	557.011	516.479	595.974	602.226	625.745	566.895	554.928	525.365	280.946	dodgerblue
chr19	45478601	45478687	tRNA-SeC-TCA-1-1	tRNA	-	URS00001DA281;URS00006F0FC0	tRNA-SeC-TCA-1-1	tRNA-Sec	566.895	699.004	678.227	539.34	348.163	424.354	398.56	684.719	49.161	28.2726	dodgerblue
chr6	27592820	27592892	tRNA-iMet-CAT-1-6	tRNA	-	URS000030BAD5	tRNA-iMet-CAT-1-6	tRNA	514.727	525.365	483.18	554.928	621.954	588.83	545.531	617.051	511.629	452.698	dodgerblue
chr6	28673835	28673907	tRNA-Ala-CGC-1-2	tRNA	-	URS00005B30A9	tRNA-Ala-CGC-1-2	tRNA	410.78	486.375	579.053	538.038	684.719	611.045	554.928	499.454	401.827	625.745	dodgerblue
chr17	75033905	75033978	tRNA-Arg-CCT-1-1	tRNA	+	URS00002D7BB5	tRNA-Arg-CCT-1-1	tRNA	505.823	625.745	542.912	545.531	691.052	483.18	538.038	595.974	1725.77	1998.46	dodgerblue
chr6	28658236	28658308	tRNA-Ala-AGC-6-1	tRNA	-	URS0000209048	tRNA-Ala-AGC-6-1	tRNA	674.823	503.581	521.106	511.629	514.727	659.853	557.011	575.736	320.028	360.874	dodgerblue
chr6	26554121	26554195	tRNA-Ile-AAT-3-7	tRNA	+	URS0000610FFE	tRNA-Ile-AAT-3-7	tRNA	468.984	534.293	505.823	483.18	566.895	565.089	539.34	562.258	424.354	464.546	dodgerblue
chr14	49862552	49862864	RN7SL2	SRP_RNA;lncRNA	-	URS0000684D4B;URS00003ACFC1;URS0000D5E0C5		Metazoa_SRP	971.648	456.903	478.667	534.293	696.415	511.629	534.293	804.803	625.745	173.289	gold4
chr17	8187159	8187233	tRNA-Thr-AGT-1-1	tRNA	+	URS00000A1A88	tRNA-Thr-AGT-1-1	tRNA	503.581	499.454	545.531	516.479	545.531	604.822	595.974	514.727	534.293	1389.63	dodgerblue
chr1	148529256	148529330	tRNA-Asn-GTT-1-6	tRNA	+	URS000059D2BF	tRNA-Asn-GTT-1-6	tRNA	478.667	604.822	511.629	621.954	448.202	964.669	542.912	439.434	388.494	312.469	dodgerblue
chr7	148987135	148987248	RNY1	Y_RNA	-	URS0000103047		Y_RNA	993.348	505.823	557.011	486.375	261.576	514.727	521.106	735.263	19.801	12.3298	darkgreen
chr6	28838443	28838515	tRNA-Ala-AGC-3-1	tRNA	-	URS0000282AB2	tRNA-Ala-AGC-3-1	tRNA	545.531	545.531	493.454	521.106	539.34	387.697	493.454	509.312	478.667	446.586	dodgerblue
chr17	8222832	8222904	tRNA-Pro-CGG-1-1	tRNA	-	URS00000C18F2	tRNA-Pro-CGG-1-1	tRNA	475.438	509.312	588.83	575.736	722.399	472.116	509.312	511.629	545.531	359.29	dodgerblue
chr6	28941052	28941157	tRNA-Leu-CAA-2-2	tRNA	+	URS0000747665;URS00006F4B95	tRNA-Leu-CAA-2-2	tRNA	509.312	483.18	509.312	542.912	439.434	490.12	565.089	545.531	273.568	168.105	dodgerblue
chr6	27688187	27688261	tRNA-Ile-AAT-1-4	tRNA	+	URS00006C8412	tRNA-Ile-AAT-1-4	tRNA	267.283	478.667	490.12	503.581	503.581	915.963	516.479	565.089	340.281	764.663	dodgerblue
chr14	20663191	20663285	tRNA-Tyr-GTA-3-2	tRNA	-	URS0000333F2E	tRNA-Tyr-GTA-3-2	tRNA	387.697	511.629	414.61	499.454	509.312	539.34	503.581	417.674	405.438	696.415	dodgerblue
chr17	8226609	8226691	tRNA-Ser-AGA-2-6	tRNA	-	URS000038D8D3	tRNA-Ser-AGA-2-6	tRNA	493.454	459.666	444.304	505.823	505.823	562.258	525.365	401.827	503.581	428.49	dodgerblue
chr6	28896222	28896328	tRNA-Leu-CAA-2-2	tRNA	-	URS0000747665;URS000071E759	tRNA-Leu-CAA-2-2	tRNA	699.004	417.674	446.586	475.438	493.454	696.415	505.823	542.912	437.693	181.334	dodgerblue
chr6	27684694	27684768	tRNA-Thr-AGT-4-2	tRNA	-	URS000047B05D	tRNA-Thr-AGT-4-2	tRNA	486.375	468.984	486.375	490.12	410.78	617.051	514.727	505.823	396.664	335.516	dodgerblue
chr17	8125745	8125816	tRNA-Gly-GCC-1-9	tRNA	+	URS000013B42D	tRNA-Gly-GCC-1-9	tRNA	562.258	521.106	475.438	478.667	565.089	493.454	468.984	478.667	701.609	516.479	dodgerblue
chr19	39412167	39412260	tRNA-Ile-TAT-1-1	tRNA	-	URS0000757938;URS00006CAA11	tRNA-Ile-TAT-1-1	tRNA	417.674	651.375	514.727	602.226	542.912	10.1148	388.494	456.903	1868.6	1549.86	dodgerblue
chr6	27478811	27478893	tRNA-Ser-AGA-2-6	tRNA	+	URS000038D8D3	tRNA-Ser-AGA-2-6	tRNA	340.281	448.202	448.202	493.454	475.438	579.053	499.454	493.454	394.599	562.258	dodgerblue
chr1	121020728	121020801	tRNA-Val-CAC-1-4	tRNA	-	URS00002064F6	tRNA-Val-CAC-1-4	tRNA	625.745	472.116	464.546	514.727	490.12	351.805	360.874	396.664	1492.21	2061.21	dodgerblue
chr17	8220868	8220940	tRNA-Trp-CCA-2-1	tRNA	-	URS00001618FC	tRNA-Trp-CCA-2-1	tRNA	334.292	475.438	503.581	437.693	511.629	505.823	444.304	459.666	538.038	514.727	dodgerblue
chr6	28795963	28796035	tRNA-Ala-AGC-1-1	tRNA	-	URS000063E4FD	tRNA-Ala-AGC-1-1	tRNA	437.693	434.618	410.78	509.312	499.454	554.928	478.667	424.354	472.116	602.226	dodgerblue
chr6	27280269	27280342	tRNA-Val-CAC-2-1	tRNA	-	URS000009DDCA	tRNA-Val-CAC-2-1	tRNA	347.917	452.698	456.903	434.618	468.984	499.454	475.438	398.56	242.964	565.089	dodgerblue
chr5	181169609	181169682	tRNA-Val-AAC-2-3	tRNA	+	URS000061D582	tRNA-Val-AAC-2-3	tRNA	421.042	439.434	424.354	468.984	483.18	509.312	410.78	472.116	836.627	1736.03	dodgerblue
chr6	28944574	28944647	tRNA-Met-CAT-3-3	tRNA	+	URS000025E031	tRNA-Met-CAT-3-3	tRNA	331.284	414.61	468.984	398.56	486.375	534.293	437.693	475.438	514.727	845.699	dodgerblue
chr12	56190363	56190445	tRNA-Ser-CGA-2-1	tRNA	+	URS0000278E1B	tRNA-Ser-CGA-2-1	tRNA	812.748	575.736	387.697	428.49	472.116	259.219	421.042	486.375	940.754	913.306	dodgerblue
chr7	148983754	148983856	RNY3	Y_RNA	+	URS00005CF03F		Y_RNA	401.827	592.252	534.293	444.304	334.292	444.304	452.698	621.954	28.2726	13.0622	darkgreen
chr6	28747743	28747816	tRNA-Lys-TTT-7-1	tRNA	+	URS00006CC2CC	tRNA-Lys-TTT-7-1	tRNA	382.415	464.546	452.698	446.586	347.917	475.438	446.586	382.415	254.979	211.89	dodgerblue
chr6	28213036	28213118	tRNA-Ser-GCT-6-1	tRNA	+	URS000067AC87	tRNA-Ser-GCT-6-1	tRNA	521.106	437.693	417.674	456.903	437.693	334.292	486.375	452.698	290.926	378.132	dodgerblue
chr6	28474551	28474625	tRNA-Thr-TGT-1-1	tRNA	-	URS000065464E	tRNA-Thr-TGT-1-1	tRNA	365.989	424.354	499.454	464.546	228.347	725.17	490.12	421.042	360.874	249.397	dodgerblue
chr11	59551293	59551379	tRNA-Arg-TCT-5-2	tRNA	+	URS0000225EE1;URS00006772C0	tRNA-Arg-TCT-5-2	tRNA	351.805	490.12	459.666	439.434	405.438	545.531	448.202	388.494	913.306	720.054	dodgerblue
chr6	26313123	26313195	tRNA-iMet-CAT-1-6	tRNA	-	URS000030BAD5	tRNA-iMet-CAT-1-6	tRNA	396.664	539.34	434.618	448.202	538.038	421.042	472.116	428.49	468.984	647.942	dodgerblue
chr1	228628147	228628266	RNA5S9	rRNA	-	URS000075B93F;URS000072CC0F		5S_rRNA	1213.34	538.038	334.292	459.666	446.586	179.671	383.599	434.618	851.499	223.916	darkmagenta
chr9	35657753	35658017	RMRP	lncRNA;RNase_MRP_RNA;ribozyme	-	URS0000D5B596;URS0000051A30;URS000075C8FA;URS00006D8FF2		RNase_MRP	684.719	409.418	312.469	351.805	478.667	456.903	334.292	503.581	17.7187	27.8774	olivedrab3
chr13	41060737	41060809	tRNA-Glu-TTC-1-2	tRNA	-	URS0000639DBE	tRNA-Glu-TTC-1-2	tRNA	539.34	446.586	370.838	452.698	417.674	414.61	409.418	468.984	696.415	296.611	dodgerblue
chr15	79744654	79744727	tRNA-Cys-GCA-1-2	tRNA	+	URS0000417A0F	tRNA-Cys-GCA-1-2	tRNA	326.946	410.78	439.434	472.116	387.697	401.827	511.629	444.304	315.971	177.177	dodgerblue
chr6	26571863	26571936	tRNA-Ala-AGC-1-2	tRNA	-	URS000052A1C9	tRNA-Ala-AGC-1-2	tRNA	286.654	428.49	428.49	405.438	383.599	452.698	424.354	410.78	459.666	818.316	dodgerblue
chr6	27479673	27479745	tRNA-Asp-GTC-1-2	tRNA	+	URS00006174C2	tRNA-Asp-GTC-1-2	tRNA	428.49	405.438	380.646	417.674	516.479	503.581	396.664	375.444	414.61	1167.35	dodgerblue
chr6	27902492	27902564	tRNA-iMet-CAT-1-6	tRNA	-	URS000030BAD5	tRNA-iMet-CAT-1-6	tRNA	388.494	378.132	359.29	409.418	409.418	464.546	459.666	409.418	490.12	511.629	dodgerblue
chr6	28863684	28863756	tRNA-Ala-AGC-3-1	tRNA	-	URS0000282AB2	tRNA-Ala-AGC-3-1	tRNA	456.903	390.075	396.664	390.075	421.042	439.434	394.599	437.693	684.719	410.78	dodgerblue
chr11	59551754	59551837	tRNA-Leu-TAA-3-1	tRNA	+	URS00006F940C	tRNA-Leu-TAA-3-1	tRNA	434.618	382.415	405.438	401.827	257.5	343.991	464.546	414.61	325.889	1205.36	dodgerblue
chr6	26328139	26328212	tRNA-Arg-ACG-1-3	tRNA	+	URS0000416E93	tRNA-Arg-ACG-1-3	tRNA	390.075	383.599	394.599	410.78	444.304	398.56	456.903	394.599	284.083	351.805	dodgerblue
chr17	19508180	19508252	tRNA-Trp-CCA-2-2	tRNA	+	URS00001A72CE	tRNA-Trp-CCA-2-2	tRNA	375.444	401.827	363.936	414.61	388.494	265.446	428.49	534.293	674.823	252.992	dodgerblue
chr6	27753399	27753472	tRNA-Val-AAC-2-3	tRNA	-	URS000061D582	tRNA-Val-AAC-2-3	tRNA	464.546	398.56	388.494	365.989	340.281	363.936	414.61	490.12	483.18	448.202	dodgerblue
chr6	27791355	27791427	tRNA-Gln-CTG-6-1	tRNA	-	URS000064F320	tRNA-Gln-CTG-6-1	tRNA	363.936	380.646	401.827	382.415	336.651	797.681	434.618	446.586	257.5	592.252	dodgerblue
chr1	16727284	16727355	tRNA-Gly-CCC-5-1	tRNA	+	URS00007131F2	tRNA-Gly-CCC-5-1	tRNA	280.946	387.697	390.075	421.042	343.991	382.415	439.434	387.697	252.992	398.56	dodgerblue
chr17	8138880	8138962	tRNA-Ser-CGA-1-1	tRNA	-	URS00001C3F54	tRNA-Ser-CGA-1-1	tRNA	265.446	388.494	365.989	394.599	534.293	417.674	382.415	370.838	678.227	793.015	dodgerblue
chr6	27795860	27795932	tRNA-Gln-TTG-3-2	tRNA	-	URS00002901EC	tRNA-Gln-TTG-3-2	tRNA	325.889	351.805	383.599	378.132	273.568	410.78	417.674	448.202	410.78	390.075	dodgerblue
chr6	27332984	27333056	tRNA-iMet-CAT-1-6	tRNA	-	URS000030BAD5	tRNA-iMet-CAT-1-6	tRNA	439.434	421.042	375.444	380.646	360.874	290.926	405.438	380.646	270.89	282.863	dodgerblue
chr17	8139451	8139525	tRNA-Thr-AGT-5-1	tRNA	-	URS000023FFA7	tRNA-Thr-AGT-5-1	tRNA	378.132	542.912	421.042	383.599	278.985	235.503	380.646	348.163	542.912	405.438	dodgerblue
chr6	26553502	26553574	tRNA-Ala-CGC-1-1	tRNA	+	URS00006FC298	tRNA-Ala-CGC-1-1	tRNA	380.646	394.599	398.56	348.163	414.61	347.917	378.132	378.132	417.674	750.134	dodgerblue
chr6	28881387	28881460	tRNA-Arg-CCG-1-2	tRNA	+	URS00001D909A	tRNA-Arg-CCG-1-2	tRNA	483.18	444.304	343.991	424.354	296.611	19.7613	336.651	405.438	783.273	434.618	dodgerblue
chr1	143803993	143804066	tRNA-Val-CAC-5-1	tRNA	-	URS000063F87E	tRNA-Val-CAC-5-1		516.479	375.444	340.281	375.444	375.444	206.522	267.283	365.989	1285.99	1868.6	dodgerblue
chr6	27583456	27583528	tRNA-Asp-GTC-3-1	tRNA	-	URS00006D74B2	tRNA-Asp-GTC-3-1	tRNA	490.12	326.946	347.917	340.281	424.354	365.989	370.838	334.292	244.11	575.736	dodgerblue
chr6	26330300	26330372	tRNA-iMet-CAT-1-6	tRNA	-	URS000030BAD5	tRNA-iMet-CAT-1-6	tRNA	161.641	334.292	351.805	359.29	434.618	286.654	387.697	359.29	334.292	401.827	dodgerblue
chr6	27519528	27519600	tRNA-Gln-CTG-2-4	tRNA	+	URS0000415026	tRNA-Gln-CTG-2-4	tRNA	336.651	359.29	348.163	335.516	252.992	370.838	359.29	360.874	365.989	949.628	dodgerblue
chr16	3184132	3184204	tRNA-Pro-TGG-1-1	tRNA	-	URS00002D40C8	tRNA-Pro-TGG-1-1	tRNA	320.028	363.936	437.693	396.664	359.29	101.963	347.917	273.568	267.283	459.666	dodgerblue
chr6	26286525	26286597	tRNA-iMet-CAT-1-6	tRNA	+	URS000030BAD5	tRNA-iMet-CAT-1-6	tRNA	359.29	340.281	294.917	284.083	396.664	244.11	348.163	464.546	750.134	325.889	dodgerblue
chr19	50103960	50104075	SNAR-A14	snRNA;other;other	-	URS00004E56CF;URS0000AB9A28;URS0000AB754E		snaR-A	273.568	348.163	280.946	363.936	452.698	428.49	335.516	280.946	632.007	206.522	gray55
chr16	3175690	3175763	tRNA-Lys-CTT-1-10	tRNA	+	URS00001AD596	tRNA-Lys-CTT-1-10	tRNA	282.863	370.838	360.874	388.494	320.028	55.6304	375.444	252.992	203.256	242.964	dodgerblue
chr6	28729314	28729386	tRNA-Ala-CGC-2-1	tRNA	+	URS000038D768	tRNA-Ala-CGC-2-1	tRNA	409.418	315.971	296.611	312.469	390.075	388.494	308.976	363.936	382.415	483.18	dodgerblue
chr6	28941600	28941672	tRNA-Gln-CTG-2-4	tRNA	-	URS0000415026	tRNA-Gln-CTG-2-4	tRNA	343.991	335.516	382.415	308.976	206.522	320.028	363.936	340.281	326.946	783.273	dodgerblue
chr6	27605637	27605745	tRNA-Leu-CAA-1-1	tRNA	-	URS0000572B72;URS000067CB9E	tRNA-Leu-CAA-1-1	tRNA	308.976	396.664	331.284	387.697	303.196	251.495	401.827	343.991	282.863	225.564	dodgerblue
chr19	50100896	50101011	SNAR-A14	snRNA;other;other	-	URS00004E56CF;URS0000AB9A28;URS0000AB754E		snaR-A	269.833	360.874	300.419	336.651	464.546	396.664	325.889	286.654	644.887	210.07	gray55
chr19	50097831	50097946	SNAR-A14	snRNA;other;other	-	URS00004E56CF;URS0000AB9A28;URS0000AB754E		snaR-A	203.256	343.991	290.926	334.292	456.903	378.132	320.028	267.283	647.942	211.937	gray55
chr5	181097069	181097142	tRNA-Val-CAC-1-4	tRNA	+	URS00002064F6	tRNA-Val-CAC-1-4	tRNA	199.503	336.651	325.889	347.917	259.219	380.646	326.946	326.946	378.132	1090.29	dodgerblue
chr6	28643444	28643516	tRNA-Ala-TGC-1-1	tRNA	+	URS0000727FD6	tRNA-Ala-TGC-1-1	tRNA	249.397	312.469	378.132	326.946	280.946	437.693	365.989	325.889	191.179	490.12	dodgerblue
chr6	27668582	27668656	tRNA-Ile-AAT-8-1	tRNA	+	URS0000692D68	tRNA-Ile-AAT-8-1	tRNA	348.163	265.446	257.5	296.611	378.132	446.586	280.946	336.651	278.985	1144.99	dodgerblue
chr17	8120924	8121012	tRNA-Arg-TCT-4-1	tRNA	+	URS0000738059;URS00006314D1	tRNA-Arg-TCT-4-1	tRNA	307.606	331.284	284.083	343.991	315.971	278.985	315.971	315.971	428.49	238.771	dodgerblue
chr5	181102252	181102325	tRNA-Val-CAC-1-4	tRNA	-	URS00002064F6	tRNA-Val-CAC-1-4	tRNA	259.219	365.989	336.651	331.284	267.283	282.863	340.281	296.611	335.516	1133.36	dodgerblue
chr6	27503038	27503120	tRNA-Ser-AGA-2-6	tRNA	+	URS000038D8D3	tRNA-Ser-AGA-2-6	tRNA	252.992	238.771	286.654	315.971	312.469	405.438	331.284	308.976	199.503	486.375	dodgerblue
chr19	50117725	50117840	SNAR-A14	snRNA;other;other	-	URS00004E56CF;URS0000AB9A28;URS0000AB754E		snaR-A	296.611	347.917	273.568	325.889	428.49	303.196	307.606	275.992	464.546	220.204	gray55
chr6	27591813	27591886	tRNA-Lys-TTT-2-2	tRNA	-	URS000072A930	tRNA-Lys-TTT-2-2	tRNA	195.21	278.985	409.418	370.838	195.743	325.889	390.075	269.833	206.522	336.651	dodgerblue
chr6	27091741	27091813	tRNA-Pro-CGG-2-1	tRNA	+	URS00006744D5	tRNA-Pro-CGG-2-1	tRNA	448.202	195.21	308.976	273.568	282.863	359.29	269.833	331.284	211.89	180.095	dodgerblue
chr6	26305492	26305570	tRNA-Ser-GCT-6-1	tRNA	-	URS0000733374;URS000070FB80	tRNA-Ser-GCT-6-1	tRNA	270.89	201.8	249.397	265.446	326.946	394.599	300.419	347.917	235.503	424.354	dodgerblue
chr19	893483	893590	RNU6-1;RNU6-9	snRNA	+	URS000035C796;URS00001EC8D7		U6	701.609	294.917	335.516	252.992	275.992	261.576	261.576	390.075	20.8434	12.8768	lightseagreen
chr6	26577103	26577192	tRNA-Tyr-GTA-3-1	tRNA	+	URS0000758799;URS00006E64C2	tRNA-Tyr-GTA-3-1	tRNA	206.522	290.926	307.606	294.917	199.503	220.204	343.991	270.89	168.105	127.35	dodgerblue
chr3	132229099	132229171	tRNA-Cys-GCA-6-1	tRNA	-	URS00006D9244	tRNA-Cys-GCA-6-1	tRNA	142.363	257.5	315.971	307.606	211.937	228.347	351.805	294.917	192.864	40.6937	dodgerblue
chr6	26538053	26538126	tRNA-Val-CAC-1-4	tRNA	+	URS00002064F6	tRNA-Val-CAC-1-4	tRNA	312.469	308.976	242.964	259.219	249.397	340.281	232.248	290.926	312.469	538.038	dodgerblue
chr19	50112373	50112488	SNAR-A14	snRNA;other;other	-	URS00004E56CF;URS0000AB9A28;URS0000AB754E		snaR-A	254.979	325.889	245.935	320.028	401.827	273.568	273.568	251.495	444.304	201.8	gray55
chr2	130337127	130337199	tRNA-Glu-TTC-1-2	tRNA	-	URS0000639DBE	tRNA-Glu-TTC-1-2	tRNA	179.671	206.522	270.89	249.397	270.89	269.833	284.083	300.419	275.992	78.7943	dodgerblue
chr6	28648206	28648280	tRNA-Thr-CGT-1-1	tRNA	-	URS0000231E4E	tRNA-Thr-CGT-1-1	tRNA	220.204	286.654	261.576	275.992	242.964	249.397	270.89	303.196	380.646	421.042	dodgerblue
chr19	50123079	50123194	SNAR-A14	snRNA;other;other	-	URS00004E56CF;URS0000AB9A28;URS0000AB754E		snaR-A	225.564	320.028	217.194	286.654	380.646	390.075	242.964	228.347	434.618	183.836	gray55
chr19	50100787	50101011	SNAR-A1	snRNA	-	URS00003848F7			235.503	275.992	235.503	270.89	370.838	307.606	257.5	225.564	521.106	175.159	gray55
chr19	50103851	50104075	SNAR-A1	snRNA	-	URS00003848F7			232.248	267.283	206.522	278.985	351.805	375.444	259.219	214.415	505.823	164.075	gray55
chr7	148941487	148941566	RNY5	Y_RNA	+	URS00004A2461;URS000066C003		Y_RNA	452.698	211.937	303.196	228.347	187.992	296.611	214.415	383.599	19.4881	11.0698	darkgreen
chr19	50107019	50107134	SNAR-A14	snRNA;other;other	-	URS00004E56CF;URS0000AB9A28;URS0000AB754E		snaR-A	205.606	282.863	259.219	290.926	398.56	36.9099	265.446	242.964	421.042	191.179	gray55
chr1	16889676	16889750	tRNA-Asn-GTT-4-1	tRNA	+	URS00006AACBE	tRNA-Asn-GTT-4-1	tRNA	173.289	307.606	267.283	267.283	254.979	5.953	303.196	211.89	259.219	228.347	dodgerblue
chr6	28812071	28812143	tRNA-Ala-AGC-6-1	tRNA	-	URS000071E903;URS00006AF484	tRNA-Ala-AGC-6-1	tRNA	251.495	259.219	320.028	280.946	203.256	132.669	294.917	171.556	161.641	284.083	dodgerblue
chr6	28802799	28802870	tRNA-Ala-TGC-7-1	tRNA	-	URS00001D4EE9	tRNA-Ala-TGC-7-1	tRNA	177.177	251.495	278.985	244.11	211.89	257.5	312.469	261.576	179.671	348.163	dodgerblue
chr16	3188093	3188165	tRNA-Pro-TGG-1-1	tRNA	+	URS00002D40C8	tRNA-Pro-TGG-1-1	tRNA	186.013	296.611	326.946	254.979	251.495	92.9674	275.992	197.145	347.917	1668.1	dodgerblue
chr6	27650927	27651000	tRNA-Val-AAC-3-1	tRNA	-	URS0000750232	tRNA-Val-AAC-3-1		108.722	223.916	244.11	261.576	235.503	448.202	296.611	284.083	201.8	265.446	dodgerblue
chr6	28488992	28489066	tRNA-Thr-CGT-1-1	tRNA	-	URS000071D869	tRNA-Thr-CGT-1-1	tRNA	245.935	284.083	252.992	257.5	171.556	19.801	201.8	257.5	475.438	286.654	dodgerblue
chr15	67839939	67840045	RNU6-9;RNU6-1	snRNA	-	URS00001EC8D7;URS000035C796		U6	764.663	242.964	254.979	223.916	220.204	383.599	161.641	320.028	41.9177	14.0769	lightseagreen
chr19	50092494	50092609	SNAR-A14	snRNA;other;other	-	URS00004E56CF;URS0000AB9A28;URS0000AB754E		snaR-A	171.556	303.196	238.771	300.419	365.989	205.606	249.397	245.935	439.434	158.281	gray55
chr17	8186357	8186429	tRNA-Trp-CCA-1-5	tRNA	+	URS0000222FD2	tRNA-Trp-CCA-1-5	tRNA	284.083	300.419	211.89	303.196	240.503	142.363	200.5	244.11	860.823	1160.54	dodgerblue
chr19	50097722	50097946	SNAR-A1	snRNA	-	URS00003848F7			168.105	261.576	211.937	240.503	363.936	270.89	240.503	203.256	516.479	187.992	gray55
chr6	27495813	27495895	tRNA-Ser-AGA-2-6	tRNA	+	URS000038D8D3	tRNA-Ser-AGA-2-6	tRNA	211.89	228.347	251.495	220.204	286.654	308.976	290.926	223.916	217.194	1083.27	dodgerblue
chr19	50128407	50128522	SNAR-A14	snRNA;other;other	-	URS00004E56CF;URS0000AB9A28;URS0000AB754E		snaR-A	181.334	270.89	228.347	282.863	382.415	104.548	238.771	235.503	446.586	179.671	gray55
chr6	26555269	26555341	tRNA-Pro-AGG-1-5	tRNA	+	URS00005DB87D	tRNA-Pro-AGG-1-5	tRNA	200.5	235.503	282.863	235.503	269.833	130.697	252.992	217.194	183.836	269.833	dodgerblue
chr6	27503743	27503815	tRNA-Asp-GTC-1-2	tRNA	+	URS00006174C2	tRNA-Asp-GTC-1-2	tRNA	394.599	217.194	191.179	217.194	284.083	252.992	206.522	282.863	383.599	542.912	dodgerblue
chr1	148281364	148281436	tRNA-His-GTG-1-5	tRNA	+	URS000044BAE3	tRNA-His-GTG-1-5	tRNA	300.419	273.568	192.864	201.8	217.194	200.5	251.495	259.219	181.334	192.864	dodgerblue
chr19	50117616	50117840	SNAR-A1	snRNA	-	URS00003848F7			257.5	269.833	205.606	232.248	335.516	232.248	228.347	210.07	375.444	195.21	gray55
chr6	27631420	27631514	tRNA-Ile-TAT-1-2	tRNA	+	URS00007362AD;URS0000700D52	tRNA-Ile-TAT-1-2	tRNA	78.7943	220.204	240.503	214.415	265.446	111.969	286.654	265.446	249.397	200.5	dodgerblue
chr19	50112264	50112488	SNAR-A1	snRNA	-	URS00003848F7			217.194	244.11	179.671	242.964	331.284	240.503	199.503	187.992	359.29	150.364	gray55
chr7	148963314	148963410	RNY4	Y_RNA	+	URS0000007D24		Y_RNA	617.051	181.334	265.446	179.671	108.722	336.651	173.289	351.805	11.0215	11.0776	darkgreen
chr6	26311746	26311818	tRNA-Gln-TTG-3-2	tRNA	-	URS00002901EC	tRNA-Gln-TTG-3-2	tRNA	119.757	280.946	275.992	251.495	161.641	195.743	245.935	195.21	251.495	998.007	dodgerblue
chr6	27295432	27295504	tRNA-Gln-CTG-5-1	tRNA	+	URS00006DA515	tRNA-Gln-CTG-5-1	tRNA	146.673	254.979	225.564	245.935	119.757	22.6791	225.564	201.8	286.654	307.606	dodgerblue
chr6	28790721	28790794	tRNA-Phe-GAA-1-4	tRNA	-	URS000029CCC5	tRNA-Phe-GAA-1-4	tRNA	446.586	163.321	220.204	200.5	163.321	76.021	254.979	232.248	240.503	472.116	dodgerblue
chr1	161440170	161440242	tRNA-Gly-TCC-4-1	tRNA	-	URS000068668E	tRNA-Gly-TCC-4-1	tRNA	405.438	245.935	161.641	238.771	245.935	49.161	179.671	142.363	303.196	294.917	dodgerblue
chr6	27237570	27237644	tRNA-Ile-AAT-3-7	tRNA	-	URS0000610FFE	tRNA-Ile-AAT-3-7	tRNA	155.063	211.89	232.248	192.864	238.771	68.7984	278.985	205.606	164.075	417.674	dodgerblue
chr6	28817234	28817306	tRNA-Ala-TGC-7-1	tRNA	-	URS00001D4EE9	tRNA-Ala-TGC-7-1	tRNA	47.8546	199.503	269.833	225.564	210.07	158.281	282.863	200.5	148.715	232.248	dodgerblue
chr6	28597339	28597421	tRNA-Ser-GCT-3-5	tRNA	-	URS00002034DC	tRNA-Ser-GCT-3-5	tRNA	163.321	180.095	201.8	197.145	225.564	148.715	244.11	249.397	195.21	1137.29	dodgerblue
chr6	28789769	28789841	tRNA-Ala-TGC-1-1	tRNA	-	URS00006C6D0A;URS0000679BF3	tRNA-Ala-TGC-1-1	tRNA	240.503	240.503	177.177	211.89	186.013	125.45	211.89	173.289	265.446	927.779	dodgerblue
chr19	50122970	50123194	SNAR-A1	snRNA	-	URS00003848F7			191.179	232.248	155.063	206.522	307.606	267.283	180.095	163.321	331.284	146.673	gray55
chr1	148048515	148048589	tRNA-Asn-GTT-9-2	tRNA	-	URS0000712B90	tRNA-Asn-GTT-9-2	tRNA	192.864	249.397	183.836	269.833	201.8	187.992	195.21	220.204	225.564	214.415	dodgerblue
chr6	28589378	28589450	tRNA-Gln-TTG-1-1	tRNA	+	URS000070F1D2	tRNA-Gln-TTG-1-1	tRNA	31.5794	205.606	223.916	191.179	158.281	127.35	220.204	238.771	210.07	478.667	dodgerblue
chr6	27670564	27670637	tRNA-Arg-ACG-2-5	tRNA	-	URS00002DDD59	tRNA-Arg-ACG-2-5	tRNA	242.964	175.159	181.334	181.334	214.415	119.757	211.937	240.503	200.5	409.418	dodgerblue
chr19	50106910	50107134	SNAR-A1	snRNA	-	URS00003848F7			158.281	200.5	195.743	211.937	325.889	8.00505	195.743	180.095	307.606	148.715	gray55
chr5	181101839	181101921	tRNA-Leu-AAG-1-3	tRNA	+	URS0000630B8A	tRNA-Leu-AAG-1-3	tRNA	195.743	192.864	180.095	199.503	195.21	335.516	197.145	168.105	163.321	387.697	dodgerblue
chr6	28607155	28607227	tRNA-Ala-AGC-2-1	tRNA	+	URS000047C79B	tRNA-Ala-AGC-2-1	tRNA	201.8	197.145	203.256	187.992	180.095	108.722	186.013	211.937	238.771	691.052	dodgerblue
chr21	17454788	17454859	tRNA-Gly-GCC-1-3	tRNA	-	URS000063FB43	tRNA-Gly-GCC-1-3	tRNA	238.771	158.281	187.992	142.363	294.917	137.791	191.179	278.985	214.415	125.45	dodgerblue
chr16	3191500	3191573	tRNA-Lys-CTT-4-1	tRNA	+	URS0000659544	tRNA-Lys-CTT-4-1	tRNA	28.6608	195.743	210.07	205.606	181.334	86.4109	235.503	130.697	135.637	254.979	dodgerblue
chr16	3191988	3192060	tRNA-Pro-AGG-1-1	tRNA	+	URS000072540A	tRNA-Pro-AGG-1-1	tRNA	398.56	155.063	197.145	180.095	192.864	17.3073	187.992	119.757	139.973	107.704	dodgerblue
chr1	148032789	148032861	tRNA-Gln-CTG-3-1	tRNA	+	URS00006DBFC1	tRNA-Gln-CTG-3-1	tRNA	135.637	210.07	164.075	195.21	173.289	201.8	175.159	192.864	348.163	983.63	dodgerblue
chr6	27177214	27177288	tRNA-Ile-AAT-3-7	tRNA	-	URS0000610FFE	tRNA-Ile-AAT-3-7	tRNA	290.926	173.289	163.321	183.836	183.836	115.607	192.864	307.606	370.838	437.693	dodgerblue
chr6	28735428	28735500	tRNA-Val-AAC-6-1	tRNA	-	URS000071ED2F;URS00006CFACA	tRNA-Val-AAC-6-1	tRNA	244.11	168.105	214.415	186.013	130.697	88.2556	223.916	181.334	180.095	251.495	dodgerblue
chr19	50092385	50092609	SNAR-A1	snRNA	-	URS00003848F7			127.35	214.415	175.159	203.256	300.419	31.8841	181.334	186.013	343.991	142.363	gray55
chr19	50128298	50128522	SNAR-A1	snRNA	-	URS00003848F7			150.364	191.179	158.281	210.07	308.976	21.5369	177.177	175.159	351.805	144.471	gray55
chr5	181097473	181097555	tRNA-Leu-AAG-1-3	tRNA	-	URS0000630B8A	tRNA-Leu-AAG-1-3	tRNA	101.963	186.013	171.556	168.105	179.671	45.2706	203.256	191.179	155.063	363.936	dodgerblue
chr6	27162270	27162344	tRNA-Thr-AGT-6-1	tRNA	+	URS00006B0F93	tRNA-Thr-AGT-6-1	tRNA	84.6938	161.641	195.21	139.973	177.177	173.289	183.836	183.836	171.556	69.3953	dodgerblue
chr19	47923778	47923899	SNAR-A14	snRNA	+	URS00004E56CF			197.145	252.992	150.364	177.177	290.926	21.5088	171.556	158.281	387.697	95.3022	gray55
chr1	161441532	161441615	tRNA-Leu-CAG-1-1	tRNA	+	URS000042F13F	tRNA-Leu-CAG-1-1	tRNA	499.454	225.564	142.363	164.075	200.5	5.86293	146.673	179.671	232.248	2274.05	dodgerblue
chr6	27235508	27235581	tRNA-Val-AAC-5-1	tRNA	+	URS000073A2F5	tRNA-Val-AAC-5-1		294.917	148.715	168.105	173.289	175.159	139.973	158.281	177.177	220.204	493.454	dodgerblue
chr6	28742951	28743024	tRNA-Arg-CCG-1-2	tRNA	-	URS00001D909A	tRNA-Arg-CCG-1-2	tRNA	111.969	164.075	146.673	195.743	205.606	94.1715	168.105	199.503	245.935	579.053	dodgerblue
chr6	26312595	26312677	tRNA-Ser-TGA-3-1	tRNA	-	URS00006D4008	tRNA-Ser-TGA-3-1	tRNA	137.791	142.363	199.503	148.715	197.145	10.35	217.194	164.075	197.145	836.627	dodgerblue
chr14	20343074	20343407	RPPH1	RNase_P_RNA;lncRNA;RNase_P_RNA;ribozyme	-	URS000013F331;URS0000D5A72D;URS000064D507;URS000071B825		RNaseP_nuc	1316.44	98.0223	173.289	163.321	168.105	9.91992	61.6804	135.637	69.3953	53.0481	darkorchid2
chr6	26568857	26568948	tRNA-Tyr-GTA-1-2	tRNA	+	URS000074FC25;URS00007241B3	tRNA-Tyr-GTA-1-2	tRNA	214.415	146.673	139.973	155.063	150.364	7.20654	144.471	254.979	902.551	1514.47	dodgerblue
chr6	27334989	27335062	tRNA-Lys-TTT-6-1	tRNA	-	URS000071C635	tRNA-Lys-TTT-6-1	tRNA	51.5935	150.364	200.5	171.556	146.673	15.2161	205.606	107.704	107.704	101.963	dodgerblue
chr19	47934182	47934295	SNAR-A1	snRNA;other;other	+	URS00003848F7;URS0000AB754E;URS0000AB9A28		snaR-A	80.6078	187.992	130.697	161.641	232.248	16.9293	150.364	144.471	363.936	111.969	gray55
chr6	26322817	26322890	tRNA-Arg-TCG-2-1	tRNA	+	URS00006D69C0	tRNA-Arg-TCG-2-1	tRNA	278.985	144.471	132.669	146.673	132.669	15.2384	148.715	206.522	390.075	896.652	dodgerblue
chr6	27672449	27672531	tRNA-Ser-CGA-3-1	tRNA	-	URS0000530C88	tRNA-Ser-CGA-3-1	tRNA	228.347	139.973	127.35	150.364	164.075	34.195	132.669	155.063	187.992	259.219	dodgerblue
chr19	47918430	47918543	SNAR-A1	snRNA;other;other	+	URS00003848F7;URS0000AB754E;URS0000AB9A28		snaR-A	104.548	203.256	135.637	158.281	244.11	54.5189	142.363	146.673	336.651	108.722	gray55
chr6	28807832	28807905	tRNA-Phe-GAA-3-1	tRNA	-	URS000064BBA5;URS0000632456	tRNA-Phe-GAA-3-1	tRNA	76.021	137.791	144.471	144.471	148.715	15.7732	163.321	148.715	261.576	343.991	dodgerblue
chr9	62802319	62802438	5S_rRNA_rRNA_URS00006DBAF4	rRNA	-	URS00006DBAF4		5S_rRNA	261.576	179.671	104.548	360.874	191.179	5.28141	71.1804	108.722	205.606	308.976	darkmagenta
chr1	145459657	145459729	tRNA-Gln-CTG-3-1	tRNA	+	URS00006DBFC1	tRNA-Gln-CTG-3-1	tRNA	72.2964	177.177	115.607	125.45	155.063	210.07	139.973	139.973	223.916	604.822	dodgerblue
chr6	28543113	28543186	tRNA-Arg-TCG-3-2	tRNA	-	URS00001F9D54	tRNA-Arg-TCG-3-2	tRNA	180.095	135.637	119.757	119.757	144.471	19.0281	137.791	195.743	308.976	382.415	dodgerblue
chr6	26594873	26594962	tRNA-Tyr-GTA-6-1	tRNA	+	URS0000755767;URS000072A262	tRNA-Tyr-GTA-6-1	tRNA	13.6795	171.556	186.013	135.637	135.637	30.828	210.07	127.35	132.669	171.556	dodgerblue
chr19	47923778	47924002	SNAR-A1	snRNA	+	URS00003848F7			164.075	183.836	107.704	132.669	223.916	14.4216	135.637	125.45	294.917	68.7984	gray55
chr6	26311195	26311267	tRNA-Gln-TTG-3-2	tRNA	-	URS00002901EC	tRNA-Gln-TTG-3-2	tRNA	16.9293	119.757	111.969	130.697	142.363	242.964	127.35	132.669	195.743	1026.58	dodgerblue
chr6	28758363	28758435	tRNA-Ala-TGC-6-1	tRNA	-	URS00006C133C	tRNA-Ala-TGC-6-1	tRNA	13.6967	132.669	137.791	111.969	139.973	8.76412	155.063	101.963	125.45	320.028	dodgerblue
chr17	38861683	38861755	tRNA-Cys-GCA-14-1	tRNA	-	URS0000646601	tRNA-Cys-GCA-14-1	tRNA	94.1715	127.35	148.715	127.35	104.548	28.2726	164.075	115.607	177.177	94.1715	dodgerblue
chr6	28953264	28953337	tRNA-Met-CAT-3-3	tRNA	-	URS000025E031	tRNA-Met-CAT-3-3	tRNA	11.0698	125.45	108.722	115.607	111.969	6.54705	130.697	86.4109	80.6078	26.128	dodgerblue
chr14	32203163	32203269	RNU6-7;RNU6-1	snRNA	-	URS000021BDC3;URS000035C796		U6	175.159	130.697	125.45	71.1804	78.7943	5.46976	88.2556	137.791	10.5786	0.859214	lightseagreen
chr6	28943621	28943703	tRNA-Leu-AAG-2-4	tRNA	-	URS0000120E41	tRNA-Leu-AAG-2-4	tRNA	15.2161	111.969	81.1217	108.722	127.35	13.0179	108.722	95.3022	228.347	670.323	dodgerblue
chr6	26556545	26556618	tRNA-Lys-CTT-1-10	tRNA	+	URS00001AD596	tRNA-Lys-CTT-1-10	tRNA	22.052	94.1715	101.963	92.9674	107.704	8.20453	115.607	111.969	95.3022	92.9674	dodgerblue
chr6	28719703	28719775	tRNA-Ala-AGC-3-1	tRNA	+	URS0000282AB2	tRNA-Ala-AGC-3-1	tRNA	31.8841	108.722	98.0223	98.0223	92.9674	77.9746	125.45	81.1217	88.2556	275.992	dodgerblue
chr16	3172047	3172119	tRNA-Pro-CGG-1-1	tRNA	+	URS00000C18F2	tRNA-Pro-CGG-1-1	tRNA	23.5589	95.3022	95.3022	90.9298	125.45	6.47949	111.969	84.6938	119.757	195.743	dodgerblue
chr5	181164153	181164226	tRNA-Val-AAC-2-3	tRNA	+	URS000061D582	tRNA-Val-AAC-2-3	tRNA	90.9298	107.704	67.1286	94.1715	86.4109	195.21	90.9298	94.1715	158.281	240.503	dodgerblue
chr14	20657463	20657557	tRNA-Tyr-GTA-4-1	tRNA	-	URS000073FCEB;URS00007282DA	tRNA-Tyr-GTA-4-1	tRNA	1.43289	101.963	90.9298	69.3953	88.2556	6.50961	119.757	92.9674	111.969	61.6804	dodgerblue
chr1	146038403	146038551	Metazoa_SRP_SRP_RNA_URS0000937E1C	SRP_RNA	-	URS0000937E1C		Metazoa_SRP	383.599	90.9298	84.6938	86.4109	137.791	5.18946	84.6938	90.9298	137.791	534.293	gold4
chr6	26331443	26331515	tRNA-Trp-CCA-1-5	tRNA	-	URS0000222FD2	tRNA-Trp-CCA-1-5	tRNA	3.41571	92.9674	88.2556	77.9746	98.0223	0.947557	98.0223	76.021	146.673	257.5	dodgerblue
chr2	47335314	47335514	BCYRN1	lncRNA;scRNA	+	URS0000D5C3B2;URS0000193C7E			107.704	76.021	80.6078	78.7943	94.1715	61.6804	107.704	77.9746	101.963	24.2383	coral2
chr6	28989001	28989083	tRNA-Leu-AAG-4-1	tRNA	+	URS000064506B	tRNA-Leu-AAG-4-1	tRNA	9.5165	72.2964	86.4109	104.548	80.6078	9.64589	95.3022	71.1804	173.289	902.551	dodgerblue
chr6	27158126	27158198	tRNA-His-GTG-1-5	tRNA	+	URS000044BAE3	tRNA-His-GTG-1-5	tRNA	35.5859	77.9746	71.1804	57.8225	81.1217	4.9462	94.1715	98.0223	142.363	139.973	dodgerblue
chr6	28981671	28981744	tRNA-Phe-GAA-1-4	tRNA	-	URS000029CCC5	tRNA-Phe-GAA-1-4	tRNA	95.3022	69.3953	68.7984	51.5935	95.3022	4.68024	77.9746	104.548	296.611	964.669	dodgerblue
chr1	149558418	149558493	tRNA-Asn-GTT-25-1	tRNA	-	URS0000659172	tRNA-Asn-GTT-25-1	tRNA	30.828	84.6938	57.8225	101.963	68.7984	300.419	76.021	55.6304	90.9298	15.0493	dodgerblue
chr1	16861920	16861991	tRNA-Gly-CCC-1-1	tRNA	+	URS00004BF687	tRNA-Gly-CCC-1-1	tRNA	27.5958	55.6304	69.3953	72.2964	77.9746	17.3666	80.6078	80.6078	127.35	98.0223	dodgerblue
chr5	181173649	181173722	tRNA-Val-CAC-1-4	tRNA	+	URS00002064F6	tRNA-Val-CAC-1-4	tRNA	32.759	80.6078	72.2964	80.6078	84.6938	8.82469	67.1286	69.3953	175.159	331.284	dodgerblue
chr1	161422092	161422164	tRNA-Glu-TTC-3-1	tRNA	-	URS0000287398	tRNA-Glu-TTC-3-1	tRNA	4.38058	61.6804	63.3962	76.021	115.607	35.5859	92.9674	78.7943	130.697	155.063	dodgerblue
chr16	3196152	3196225	tRNA_tRNA_URS0000676480	tRNA	+	URS0000676480		tRNA	8.1502	68.7984	78.7943	81.1217	67.1286	13.9593	101.963	63.3962	72.2964	13.5466	dodgerblue
chr6	26327588	26327670	tRNA-Ser-AGA-2-6	tRNA	+	URS000038D8D3	tRNA-Ser-AGA-2-6	tRNA	15.8001	71.1804	92.9674	63.3962	101.963	6.58583	104.548	57.8225	81.1217	19.5696	dodgerblue
chr6	27602568	27602675	tRNA-Leu-CAA-3-1	tRNA	-	URS0000753A37;URS000072E663	tRNA-Leu-CAA-3-1	tRNA	81.1217	47.8546	51.5935	50.0671	71.1804	10.1605	69.3953	68.7984	68.7984	25.1034	dodgerblue
chr1	16545938	16546009	tRNA-Gly-CCC-1-1	tRNA	-	URS00004BF687	tRNA-Gly-CCC-1-1	tRNA	15.9618	57.8225	61.6804	47.8546	90.9298	6.35728	81.1217	88.2556	108.722	18.8932	dodgerblue
chr10	5853710	5853783	tRNA-Val-TAC-4-1	tRNA	-	URS000064D54F	tRNA-Val-TAC-4-1	tRNA	132.669	50.0671	53.0481	34.5612	69.3953	4.94021	68.7984	61.6804	84.6938	13.9507	dodgerblue
chr6	27576066	27576139	tRNA-Lys-TTT-9-1	tRNA	+	URS00006494BB	tRNA-Lys-TTT-9-1	tRNA	5.81206	67.1286	77.9746	61.6804	53.0481	13.5466	86.4109	53.0481	78.7943	27.1349	dodgerblue
chr2	112005897	112006044	Metazoa_SRP_SRP_RNA_URS0000977A51	SRP_RNA	-	URS0000977A51		Metazoa_SRP	223.916	44.3892	47.8546	44.3892	57.8225	11.1889	72.2964	50.0671	27.1349	22.6544	gold4
chr7	128783449	128783521	tRNA-Pro-AGG-1-5	tRNA	+	URS00005DB87D	tRNA-Pro-AGG-1-5	tRNA	15.2384	40.6937	55.6304	37.582	76.021	3.8114	78.7943	72.2964	94.1715	16.78	dodgerblue
chr1	161428076	161428150	tRNA-Asn-GTT-1-6	tRNA	-	URS000059D2BF	tRNA-Asn-GTT-1-6	tRNA	4.92581	43.1094	50.0671	41.9177	72.2964	21.9358	63.3962	67.1286	77.9746	17.7187	dodgerblue
chr1	161611945	161612029	tRNA-Leu-CAA-6-1	tRNA	-	URS00006DCB39	tRNA-Leu-CAA-6-1	tRNA	86.4109	45.2706	45.2706	95.3022	43.1094	183.836	40.6937	45.2706	186.013	303.196	dodgerblue
chr19	47950295	47950410	SNAR-C3	snRNA;other	+	URS000041911A;URS0000ABA82B		snaR-A	19.4881	36.9099	39.2108	54.5189	63.3962	6.04166	45.2706	43.1094	104.548	15.3028	gray55
chr6	27618355	27618429	tRNA-Thr-CGT-5-1	tRNA	+	URS000066989E	tRNA-Thr-CGT-5-1	tRNA	6.7498	36.4202	40.6937	28.9515	38.1242	5.09556	51.5935	34.5612	40.6937	8.70003	dodgerblue
chr9	128340075	128340166	tRNA-Arg-TCT-5-2	tRNA	-	URS0000225EE1;URS00006BFB96	tRNA-Arg-TCT-5-2	tRNA	4.3304	33.6567	36.4202	33.1054	40.6937	0.0642755	38.1242	41.9177	98.0223	90.9298	dodgerblue
chr9	9442059	9442379	lnc-KDM4C-18	lncRNA;SRP_RNA	+	URS00009B267B;URS000097171C		Metazoa_SRP	49.161	24.587	22.0254	10.4689	50.0671	0.530081	43.1094	54.5189	2.97142	1.99941	gold4
chr7	149646954	149647026	tRNA-Cys-GCA-12-1	tRNA	-	URS00004CF9D8	tRNA-Cys-GCA-12-1	tRNA	8.13314	24.2383	41.9177	14.8743	44.3892	5.62296	54.5189	44.3892	92.9674	5.55803	dodgerblue
chr6	26575569	26575659	tRNA-Tyr-GTA-8-1	tRNA	+	URS0000732902;URS00006E7FFA	tRNA-Tyr-GTA-8-1	tRNA	2.25291	32.0454	49.161	32.759	39.7044	7.56696	57.8225	31.8841	27.5958	13.5123	dodgerblue
chr1	246929905	246930053	Metazoa_SRP_SRP_RNA_URS0000988034	SRP_RNA	+	URS0000988034		Metazoa_SRP	183.836	32.759	35.5859	39.7044	24.587	3.36816	19.7613	32.0454	19.5418	57.8225	gold4
chr6	27777884	27777956	tRNA-iMet-CAT-2-1	tRNA	+	URS0000121433	tRNA-iMet-CAT-2-1	tRNA	6.407	30.9412	33.1054	17.3073	47.8546	3.30467	49.161	39.938	76.021	13.8499	dodgerblue
chr1	16872582	16872654	tRNA-Glu-TTC-3-1	tRNA	+	URS000064074C	tRNA-Glu-TTC-3-1	tRNA	0.601607	22.6791	36.9099	26.3931	55.6304	-0.100538	55.6304	47.8546	30.9412	34.195	dodgerblue
chr6	28726017	28726091	tRNA-Thr-AGT-3-1	tRNA	+	URS00006F6EA6	tRNA-Thr-AGT-3-1	tRNA	1.12365	27.1349	39.7044	11.0735	35.5859	3.32498	53.0481	35.5859	30.828	17.6577	dodgerblue
chr1	40229470	40229618	Metazoa_SRP_SRP_RNA_URS000094C02E	SRP_RNA	-	URS000094C02E		Metazoa_SRP	210.07	21.9358	14.9037	175.159	15.017	331.284	15.141	39.7044	26.3931	35.5859	gold4
chr14	49853617	49853934	RN7SL3	SRP_RNA;scRNA;lncRNA;lncRNA	-	URS000069B11D;URS0000A8D543;URS00008B5DDC;URS0000D5AA62		Metazoa_SRP	5.87081	31.8841	28.2726	22.4503	39.938	3.75102	31.5794	36.9099	67.1286	24.587	gold4
chr7	149635686	149635758	tRNA-Cys-GCA-5-3	tRNA	+	URS00003A8311	tRNA-Cys-GCA-5-3	tRNA	17.1357	25.1034	34.5612	14.3023	41.9177	5.25871	50.0671	51.5935	39.938	5.2455	dodgerblue
chr7	149355674	149355746	tRNA-Cys-GCA-9-1	tRNA	-	URS00004D8C39	tRNA-Cys-GCA-9-1	tRNA	2.95998	26.3931	30.828	13.7436	30.9412	3.44757	41.9177	31.5794	31.5794	6.1693	dodgerblue
chr19	47944923	47945036	SNAR-A13	snRNA;other;other	+	URS000010A63C;URS0000AB2242;URS0000AB9A28		snaR-A	10.7871	39.938	22.6544	17.3666	51.5935	4.82163	37.582	33.6567	150.364	10.254	gray55
chr1	630995	631061	ENSPTRG00000042655.1	tRNA	-	URS0000025325		tRNA	148.715	115.607	23.5589	2.76856	2.19216	150.364	14.8786	30.9412	21.4145	11.4243	dodgerblue
chr19	47907679	47907792	SNAR-A13	snRNA;other;other	+	URS000010A63C;URS0000AB2242;URS0000AB9A28		snaR-A	7.89294	35.5859	25.1034	15.7804	54.5189	2.65435	39.7044	28.2726	144.471	8.56832	gray55
chr6	143449808	143449911	5S_rRNA_rRNA_URS000072EC6E	rRNA	+	URS000072EC6E		5S_rRNA	-0.653725	26.128	26.128	32.0454	17.6577	0.412588	33.1054	39.2108	55.6304	235.503	darkmagenta
chr4	123508849	123508921	tRNA-Cys-GCA-1-2	tRNA	-	URS0000417A0F	tRNA-Cys-GCA-1-2	tRNA	16.3654	16.6651	31.8841	19.0281	36.9099	5.01628	35.5859	37.582	22.052	10.4865	dodgerblue
chr1	630930	630996	ENSPTRG00000042629.1	tRNA	-	URS00003039AD			144.471	104.548	22.052	2.83374	2.13031	181.334	14.8743	27.5958	22.4503	11.5399	dodgerblue
chr9	2228959	2229107	Metazoa_SRP_SRP_RNA_URS00009A7E8D	SRP_RNA	-	URS00009A7E8D		Metazoa_SRP	92.9674	27.5958	27.5958	40.6937	13.6177	18.6777	14.2851	19.5696	9.94386	3.99809	gold4
chr14	72962970	72963042	tRNA-Cys-GCA-2-2	tRNA	+	URS000042C3BF	tRNA-Cys-GCA-2-2	tRNA	0.448164	18.4862	31.5794	11.0238	28.6608	0.585275	44.3892	33.1054	39.2108	9.48158	dodgerblue
chr7	149310189	149310261	tRNA-Cys-GCA-1-1	tRNA	+	URS000026DCDD	tRNA-Cys-GCA-1-1	tRNA	5.37321	19.4881	44.3892	4.81063	27.5958	5.14053	47.8546	40.6937	44.3892	10.9738	dodgerblue
chr17	30728264	30728517	Metazoa_SRP_SRP_RNA_URS000098FB3A	SRP_RNA	+	URS000098FB3A		Metazoa_SRP	30.9412	27.8774	34.195	18.5314	28.0751	8.67659	15.2161	18.8932	39.7044	37.582	gold4
chr11	122559946	122560019	tRNA-Lys-TTT-3-1	tRNA	+	URS0000702883	tRNA-Lys-TTT-3-1	tRNA	-0.981085	21.4145	32.759	16.78	23.5589	3.41995	39.938	34.195	32.759	10.652	dodgerblue
chr6	73523277	73523425	Metazoa_SRP_SRP_RNA_URS0000973ECC	SRP_RNA	+	URS0000973ECC		Metazoa_SRP	17.7187	63.3962	22.4503	45.2706	33.1054	1.36339	15.9618	21.546	17.3073	84.6938	gold4
chr8	93894629	93894746	Metazoa_SRP_SRP_RNA_URS000090D53C	SRP_RNA	-	URS000090D53C		Metazoa_SRP	21.5088	37.582	38.1242	27.8774	21.9358	17.6577	13.5123	18.4862	23.3966	27.5958	gold4
chr6	36027243	36027360	Metazoa_SRP_SRP_RNA_URS000090307F	SRP_RNA	-	URS000090307F		Metazoa_SRP	8.39248	34.195	24.587	34.195	26.3931	5.79165	15.0493	18.6777	4.43313	104.548	gold4
chr8	26291056	26291170	Metazoa_SRP_SRP_RNA_URS000098982A	SRP_RNA	-	URS000098982A		Metazoa_SRP	24.6979	38.1242	18.4862	38.1242	27.1349	1.15522	12.7738	16.6019	33.1054	115.607	gold4
chr16	29014283	29014431	Metazoa_SRP_SRP_RNA_URS0000935034	SRP_RNA	-	URS0000935034		Metazoa_SRP	68.7984	22.0254	28.6608	24.587	16.9293	12.0767	13.9593	20.8916	17.3666	13.7452	gold4
chr1	629571	629639	ENSPTRG00000042652.1	tRNA	+	URS00001514AC			315.971	88.2556	21.546	0.647463	-6.00195	521.106	13.0179	20.504	32.0454	13.616	dodgerblue
chr7	128697438	128697556	5S_rRNA_rRNA_URS0000639B18	rRNA	+	URS0000639B18		5S_rRNA	8.05501	18.5314	23.3966	11.3937	31.8841	6.54855	28.2726	24.6979	115.607	958.616	darkmagenta
chr2	10690132	10690249	Metazoa_SRP_SRP_RNA_URS0000924419	SRP_RNA	+	URS0000924419		Metazoa_SRP	18.6777	53.0481	22.6791	68.7984	45.2706	1.716	10.9874	14.7976	20.8916	161.641	gold4
chr16	3160384	3160479	tRNA-Pro-AGG-3-1	tRNA	+	URS0000744456	tRNA-Pro-AGG-3-1		2.05308	24.6979	19.0064	16.6651	22.4503	0.497353	28.9515	21.5088	38.1242	63.3962	dodgerblue
chr2	46967066	46967214	Metazoa_SRP_SRP_RNA_URS0000974C52	SRP_RNA	+	URS0000974C52		Metazoa_SRP	55.6304	28.0751	43.1094	14.2851	21.5369	5.7561	14.9037	18.6815	15.5341	15.0584	gold4
chr1	16535278	16535350	tRNA-Glu-TTC-3-1	tRNA	-	URS0000287398	tRNA-Glu-TTC-3-1	tRNA	0.141673	15.5341	23.7147	6.49008	30.828	-2.08965	36.9099	22.6791	57.8225	20.8916	dodgerblue
chr17	81326489	81326637	Metazoa_SRP_SRP_RNA_URS00009637C6	SRP_RNA	-	URS00009637C6		Metazoa_SRP	187.992	25.7132	37.582	14.4096	20.8916	2.83096	14.4096	17.1357	16.7638	9.59482	gold4
chr6	27297995	27298077	tRNA-Ser-GCT-1-1	tRNA	+	URS0000664EAD	tRNA-Ser-GCT-1-1	tRNA	2.24144	21.5369	15.7732	6.38101	34.5612	2.61892	39.2108	23.5589	28.0751	6.77003	dodgerblue
chr8	30815150	30815298	Metazoa_SRP_SRP_RNA_URS000095D199	SRP_RNA	+	URS000095D199		Metazoa_SRP	5.02349	23.7147	19.4881	22.052	17.1357	16.6651	11.5399	19.801	8.2843	13.3664	gold4
chr16	71426492	71426565	tRNA-Met-CAT-5-1	tRNA	+	URS00006E998F	tRNA-Met-CAT-5-1	tRNA	4.18292	17.6577	18.4727	5.48757	32.0454	5.1344	31.8841	23.3966	53.0481	16.9293	dodgerblue
chr7	149608375	149608447	tRNA-Ser-AGA-5-1	tRNA	+	URS0000450772	tRNA-Ser-AGA-5-1	tRNA	0.0858451	11.6308	15.0493	6.75823	32.759	20.8916	27.5958	38.1242	45.2706	4.56892	dodgerblue
chr1	212401689	212401837	Metazoa_SRP_SRP_RNA_URS000095BDCA	SRP_RNA	-	URS000095BDCA		Metazoa_SRP	54.5189	19.5418	13.6795	27.5958	15.7732	214.415	10.0534	14.8786	12.7091	14.3023	gold4
chr6	108262010	108262157	Metazoa_SRP_SRP_RNA_URS000091D964	SRP_RNA	+	URS000091D964		Metazoa_SRP	139.973	14.2	16.9293	25.7132	16.3654	11.0215	18.8932	17.7187	22.6791	130.697	gold4
chr19	50133748	50133864	SNAR-B1	snRNA;other	-	URS000002A4F1;URS0000AB79F5		snaR-A	1.88135	15.8001	15.141	18.6815	34.195	-2.64983	22.6544	22.4503	61.6804	12.6274	gray55
chr6	31842756	31842873	Metazoa_SRP_SRP_RNA_URS00009156E9	SRP_RNA	+	URS00009156E9		Metazoa_SRP	23.7147	13.2671	11.0238	39.938	49.161	20.504	13.9576	13.5123	7.7147	7.57624	gold4
chr9	14433939	14434011	tRNA-His-GTG-1-5	tRNA	-	URS000044BAE3	tRNA-His-GTG-1-5	tRNA	0.0949484	16.5536	17.7187	11.5399	23.7147	1.3702	32.0454	22.052	47.8546	16.2561	dodgerblue
chr1	228647911	228648032	5S_rRNA_rRNA_URS0000648F01	rRNA	-	URS0000648F01		5S_rRNA	4.30432	39.2108	19.0281	49.161	36.4202	2.43037	13.0054	15.2384	6.79832	9.81754	darkmagenta
chr1	40177842	40177949	U6_snRNA_URS00006D8551	snRNA	+	URS00006D8551		U6	18.8932	15.0339	9.16442	88.2556	1.86642	592.252	7.97363	19.0064	14.2609	9.91992	lightseagreen
chr19	835905	836022	Metazoa_SRP_SRP_RNA_URS000099BA6B	SRP_RNA	+	URS000099BA6B		Metazoa_SRP	27.1349	17.1357	16.7638	14.8786	20.8434	2.00345	15.1955	21.9358	18.4727	43.1094	gold4
chr8	28530410	28530519	5S_rRNA_rRNA_URS000065782C	rRNA	+	URS000065782C		5S_rRNA	1.95979	16.9293	17.6791	16.6019	14.8786	80.6078	23.5589	16.5013	37.582	163.321	darkmagenta
chr17	42997915	42998007	Y_RNA_Y_RNA_URS000072C165	Y_RNA	-	URS000072C165		Y_RNA	-1.37615	16.78	16.5536	23.7147	20.504	223.916	12.1649	11.2763	5.0114	5.77152	darkgreen
chr1	143831707	143831781	tRNA-Asn-GTT-12-1	tRNA	-	URS000070227A	tRNA-Asn-GTT-12-1	tRNA	2.68588	17.3666	15.5341	10.1605	22.052	2.71655	24.587	28.0751	51.5935	10.4689	dodgerblue
chrX	324694	324811	Metazoa_SRP_SRP_RNA_URS0000924419	SRP_RNA	-	URS0000924419		Metazoa_SRP	22.6791	20.8916	17.6859	15.031	18.6777	3.48364	12.8793	13.6795	10.5434	14.8786	gold4
chr19	14026183	14026465	Metazoa_SRP_SRP_RNA_URS000091890C	SRP_RNA	+	URS000091890C		Metazoa_SRP	19.7613	19.0281	20.8434	13.3125	19.0064	2.55337	13.5151	8.58619	22.0254	49.161	gold4
chrX	123873213	123873330	Metazoa_SRP_SRP_RNA_URS00009A94A8	SRP_RNA	-	URS00009A94A8		Metazoa_SRP	16.6651	21.5088	30.9412	6.71885	15.5341	5.09204	9.14817	19.5418	7.66136	16.5536	gold4
chr1	149712551	149712624	tRNA-Val-CAC-1-4	tRNA	-	URS00002064F6	tRNA-Val-CAC-1-4	tRNA	6.79666	17.6859	14.4216	12.7091	24.6979	0.347051	25.7132	30.828	71.1804	86.4109	dodgerblue
chr11	61360831	61360979	Metazoa_SRP_SRP_RNA_URS000095718E	SRP_RNA	+	URS000095718E		Metazoa_SRP	8.6515	19.7613	16.78	14.7976	17.3666	3.33652	27.8774	15.2161	18.8932	17.6791	gold4
chr17	78285319	78285467	Metazoa_SRP_SRP_RNA_URS000096F514	SRP_RNA	-	URS000096F514		Metazoa_SRP	26.128	30.828	20.504	16.3654	14.8743	6.30947	13.7971	15.5101	18.5314	71.1804	gold4
chr2	189781958	189782106	Metazoa_SRP_SRP_RNA_URS000092BF72	SRP_RNA	-	URS000092BF72		Metazoa_SRP	7.71925	19.5696	21.5088	11.9756	14.0769	4.97495	17.7187	17.6577	43.1094	199.503	gold4
chr6	34666278	34666396	Metazoa_SRP_SRP_RNA_URS000090668B	SRP_RNA	+	URS000090668B		Metazoa_SRP	26.3931	14.4216	17.3073	23.5589	13.0622	22.052	14.4216	14.4216	8.6066	32.759	gold4
chr17	40288882	40288999	Metazoa_SRP_SRP_RNA_URS0000900080	SRP_RNA	-	URS0000900080		Metazoa_SRP	39.7044	14.8743	11.4243	18.4862	10.2788	23.3966	9.73736	16.78	16.5013	18.5314	gold4
chr3	15738514	15738809	lnc-BTD-2	lncRNA;SRP_RNA	+	URS00008C0C81;URS0000974435		Metazoa_SRP	10.4689	16.6019	14.9762	6.77003	39.2108	0.087381	30.828	49.161	1.41398	2.47729	gold4
chrX	154008198	154008315	Metazoa_SRP_SRP_RNA_URS0000990DE9	SRP_RNA	+	URS0000990DE9		Metazoa_SRP	33.6567	15.0584	21.5369	12.0767	22.6544	6.59157	16.2561	15.017	15.3028	36.4202	gold4
chr16	3180553	3180626	tRNA-Lys-CTT-5-1	tRNA	-	URS00006C0A49	tRNA-Lys-CTT-5-1	tRNA	-1.11726	13.35	18.5314	8.00505	25.1034	0.510813	34.5612	17.6791	19.0281	3.90049	dodgerblue
chr20	33687311	33687459	Metazoa_SRP_SRP_RNA_URS00009A19A2	SRP_RNA	+	URS00009A19A2		Metazoa_SRP	3.951	17.6791	27.1349	18.6777	17.6791	8.56832	13.328	11.4496	15.1955	26.3931	gold4
chr14	88979097	88979170	tRNA-Ala-AGC-15-1	tRNA	+	URS00006E0E1A	tRNA-Ala-AGC-15-1	tRNA	3.18326	11.0215	24.6979	13.5346	17.3073	8.13314	32.759	20.8434	21.5088	8.82444	dodgerblue
chr7	149664823	149664895	tRNA-Cys-GCA-21-1	tRNA	+	URS00003D5266	tRNA-Cys-GCA-21-1	tRNA	1.20751	15.9618	14.7976	6.85655	21.4145	2.2456	33.6567	25.1034	23.7147	0.432673	dodgerblue
chr19	50139121	50139237	SNAR-B1	snRNA;other	-	URS000002A4F1;URS0000AB79F5		snaR-A	0.373209	17.3073	12.7738	15.2161	18.4727	0.0906765	17.6859	15.5341	36.4202	13.6327	gray55
chr1	40906116	40906264	Metazoa_SRP_SRP_RNA_URS0000999E8E	SRP_RNA	-	URS0000999E8E		Metazoa_SRP	25.1034	15.5101	15.0339	67.1286	4.35931	6.47523	2.69218	21.5369	15.031	14.2609	gold4
chr5	181174043	181174125	tRNA-Leu-AAG-1-3	tRNA	-	URS0000630B8A	tRNA-Leu-AAG-1-3	tRNA	6.33781	16.2561	16.3654	10.7871	14.2609	1.43085	28.0751	24.2383	28.6608	47.8546	dodgerblue
chr9	128217599	128217715	Metazoa_SRP_SRP_RNA_URS00009439B4	SRP_RNA	-	URS00009439B4		Metazoa_SRP	4.59633	18.4727	20.8916	14.1084	19.7613	3.23525	15.8001	13.6327	10.9738	10.7871	gold4
chr16	73478316	73478389	tRNA-Lys-TTT-1-1	tRNA	-	URS00006587E4	tRNA-Lys-TTT-1-1	tRNA	7.18629	13.328	25.7132	4.77817	16.5536	4.08475	34.195	28.9515	23.5589	5.89075	dodgerblue
chr1	629498	629570	ENSPPAG00000000008.1	tRNA	-	URS0000149331			211.937	49.161	13.2671	-0.0734593	-4.56974	360.874	10.1002	16.5536	27.8774	14.5786	dodgerblue
chr22	42565047	42565330	lnc-POLDIP3-2	snRNA;lncRNA	-	URS00006D5B02;URS00008BC836		7SK	32.0454	11.4069	8.25437	9.81754	26.128	13.9507	18.6777	15.8001	3.36914	3.17455	firebrick3
chr1	150486203	150486320	Metazoa_SRP_SRP_RNA_URS00009A0DEA	SRP_RNA	-	URS00009A0DEA		Metazoa_SRP	98.0223	15.031	13.3125	17.7187	14.6731	1.54666	7.25507	27.8774	13.6327	15.017	gold4
chr16	69386211	69386329	Metazoa_SRP_SRP_RNA_URS0000924419	SRP_RNA	+	URS0000924419		Metazoa_SRP	6.43968	14.6421	94.1715	21.5088	22.6791	0.262328	13.3433	15.0339	17.6577	186.013	gold4
chr1	93516276	93516349	tRNA-Cys-GCA-1-2	tRNA	-	URS0000417A0F	tRNA-Cys-GCA-1-2	tRNA	2.35227	14.8786	18.6777	7.01981	14.4096	4.07341	28.6608	22.6544	54.5189	13.3125	dodgerblue
chr20	49794810	49794914	U6_snRNA_URS00006EC96B	snRNA	+	URS00006EC96B		U6	1.10329	28.6608	54.5189	22.0254	13.9593	2.56924	9.60876	15.031	12.3298	10.553	lightseagreen
chr17	42964968	42965115	Metazoa_SRP_SRP_RNA_URS0000993D46	SRP_RNA	+	URS0000993D46		Metazoa_SRP	125.45	15.2161	15.2384	8.05501	21.5088	0.0875987	12.8768	13.3433	18.6777	72.2964	gold4
chr1	235947557	235947705	Metazoa_SRP_SRP_RNA_URS000093B08C	SRP_RNA	-	URS000093B08C		Metazoa_SRP	115.607	14.9762	11.2809	18.8932	7.75865	7.97173	13.5466	16.7638	8.05501	8.99903	gold4
chr19	831093	831244	Metazoa_SRP_SRP_RNA_URS000099D792	SRP_RNA	-	URS000099D792		Metazoa_SRP	22.4503	10.2907	15.0584	28.0751	61.6804	-0.0770544	13.3664	7.90448	13.5123	13.6795	gold4
chr7	152025193	152025477	RF00017	SRP_RNA	-	URS0000AAF56E;URS0000965BAE		Metazoa_SRP	2.12319	28.9515	17.6577	30.9412	28.9515	4.76819	10.652	6.9732	8.40942	3.29778	gold4
chr19	41784045	41784193	Metazoa_SRP_SRP_RNA_URS000090B728	SRP_RNA	+	URS000090B728		Metazoa_SRP	39.938	12.0767	14.2077	8.8548	15.0339	4.61111	13.9507	17.3666	9.79054	21.9358	gold4
chr6	44213239	44213540	Metazoa_SRP_SRP_RNA_URS000093FD3F	SRP_RNA	+	URS000093FD3F		Metazoa_SRP	20.504	14.4096	13.6967	15.7732	14.5786	1.80563	8.05501	9.97269	7.17966	1.80472	gold4
chr19	7715038	7715186	Metazoa_SRP_SRP_RNA_URS00009193BA	SRP_RNA	-	URS00009193BA		Metazoa_SRP	9.91167	14.0769	17.1357	17.6791	16.78	6.97979	9.52371	13.9576	11.5383	19.801	gold4
chr1	146049197	146049273	tRNA-Asn-GTT-20-1	tRNA	-	URS000074D670	tRNA-Asn-GTT-20-1		1.23351	14.2916	9.79054	16.5536	8.13314	39.938	13.6967	14.6421	8.13732	11.4289	dodgerblue
chr15	41279064	41279211	Metazoa_SRP_SRP_RNA_URS000091BD12	SRP_RNA	+	URS000091BD12		Metazoa_SRP	25.7132	19.0064	17.3666	16.5013	8.5963	5.59427	11.4652	10.5434	5.69945	8.77729	gold4
chr5	134738015	134738163	Metazoa_SRP_SRP_RNA_URS0000915855	SRP_RNA	-	URS0000915855		Metazoa_SRP	69.3953	16.7638	15.5101	13.9576	13.6795	3.88086	9.81754	9.91992	10.4934	3.62718	gold4
chr17	74359570	74359687	Metazoa_SRP_SRP_RNA_URS0000998BDF	SRP_RNA	-	URS0000998BDF		Metazoa_SRP	14.4216	13.7436	13.9576	6.27285	12.8793	5.37997	19.0064	13.8499	8.15063	5.29784	gold4
chr8	141235820	141235937	Metazoa_SRP_SRP_RNA_URS00009439B4	SRP_RNA	+	URS00009439B4		Metazoa_SRP	57.8225	14.2222	11.5399	25.1034	9.48158	21.4145	8.23011	13.2671	4.74707	8.81848	gold4
chr3	149917356	149917449	U6_snRNA_URS0000724D9E	snRNA	-	URS0000724D9E		U6	3.2552	23.5589	27.8774	13.7452	10.1002	39.2108	13.6327	13.0622	4.36908	2.42044	lightseagreen
chr8	66689323	66689471	Metazoa_SRP_SRP_RNA_URS00009988D8	SRP_RNA	+	URS00009988D8		Metazoa_SRP	3.53358	13.6177	14.2	13.6967	14.3023	8.3971	21.4145	7.9417	8.83555	8.76262	gold4
chr2	85615811	85615928	Metazoa_SRP_SRP_RNA_URS0000924419	SRP_RNA	-	URS0000924419		Metazoa_SRP	13.2671	13.6967	18.8932	14.4216	33.6567	5.29383	10.0142	13.6177	11.5399	19.0281	gold4
chr1	43637819	43637967	Metazoa_SRP_SRP_RNA_URS0000908E3C	SRP_RNA	-	URS0000908E3C		Metazoa_SRP	39.2108	10.3993	11.4735	20.8916	6.06352	15.8001	9.32884	17.6859	11.2336	7.35861	gold4
chr1	248912983	248913100	Metazoa_SRP_SRP_RNA_URS0000924419	SRP_RNA	-	URS0000924419		Metazoa_SRP	7.58442	8.20453	14.2609	21.4145	13.5151	18.4727	10.4229	13.7436	6.50217	14.7976	gold4
chr1	220571742	220572035	lnc-RAB3GAP2-7	SRP_RNA;lncRNA	-	URS0000975EFA;URS00008BAFFA		Metazoa_SRP	6.78751	18.6815	19.5418	8.13732	8.5597	0.119289	36.4202	32.759	3.94539	5.54299	gold4
chr16	19809038	19809155	Metazoa_SRP_SRP_RNA_URS000092C3F8	SRP_RNA	-	URS000092C3F8		Metazoa_SRP	18.4862	14.3023	15.1955	13.0054	11.0215	3.87758	5.0881	14.2077	15.017	14.2916	gold4
chr6	31542699	31542847	Metazoa_SRP_SRP_RNA_URS000097D764	SRP_RNA	-	URS000097D764		Metazoa_SRP	6.97979	13.5151	13.6967	31.8841	24.2383	0.468979	3.19554	15.141	0.138991	1.57855	gold4
chrX	154243157	154243275	Metazoa_SRP_SRP_RNA_URS0000924419	SRP_RNA	-	URS0000924419		Metazoa_SRP	3.59204	13.5466	16.6651	15.0339	11.4496	5.35189	15.3028	13.35	19.5696	15.9618	gold4
chr6	73450135	73450252	Metazoa_SRP_SRP_RNA_URS0000993095	SRP_RNA	+	URS0000993095		Metazoa_SRP	38.1242	14.1084	12.8793	28.2726	10.35	9.84474	11.2336	13.6967	14.2	18.4727	gold4
chr1	149740247	149740321	tRNA-Asn-GTT-8-1	tRNA	-	URS000063BB92	tRNA-Asn-GTT-8-1	tRNA	4.29662	16.5013	10.652	12.8768	13.328	8.25437	18.4727	15.1955	8.00963	8.0699	dodgerblue
chr22	36391252	36391400	Metazoa_SRP_SRP_RNA_URS0000975E1C	SRP_RNA	-	URS0000975E1C		Metazoa_SRP	40.6937	15.7804	16.2561	10.2647	11.5399	0.892687	10.1148	14.2609	7.42114	21.5369	gold4
chr7	137995350	137995498	Metazoa_SRP_SRP_RNA_URS0000906F00	SRP_RNA	-	URS0000906F00		Metazoa_SRP	41.9177	15.2384	21.9358	7.16518	10.0054	2.09648	9.08534	15.0584	13.3664	13.9576	gold4
chr6	4427962	4428081	ENSBBBG00000016727.1	rRNA	+	URS0000D9AA0F;URS00006CDFA7		5S_rRNA	20.8434	11.4289	8.97696	4.9524	13.5346	1.91682	21.5088	21.4145	14.5786	11.4652	darkmagenta
chr16	3501501	3501618	Metazoa_SRP_SRP_RNA_URS0000924419	SRP_RNA	+	URS0000924419		Metazoa_SRP	4.77249	21.546	13.7436	8.34198	14.2222	2.28007	14.6421	11.0776	15.7732	76.021	gold4
chr1	40233743	40233854	Y_RNA_Y_RNA_URS00006938C0	Y_RNA	+	URS00006938C0		Y_RNA	1.36339	15.141	9.57867	84.6938	-9.0831	245.935	5.76108	26.128	16.9293	16.6019	darkgreen
chr22	36510261	36510408	Metazoa_SRP_SRP_RNA_URS0000927F3A	SRP_RNA	+	URS0000927F3A		Metazoa_SRP	8.76412	13.9507	15.031	21.5369	27.8774	5.29067	10.6149	10.6423	7.91003	2.32976	gold4
chr1	120945288	120945362	tRNA-Asn-GTT-16-5	tRNA	+	URS00006A5671	tRNA-Asn-GTT-16-5	tRNA	2.21254	15.0493	11.5383	22.6544	7.79823	14.2916	11.4496	12.7738	14.4216	2.72226	dodgerblue
chr5	149940029	149940131	RF00019	Y_RNA	-	URS00007286EB		Y_RNA	0.329119	19.801	28.9515	33.6567	6.65808	5.80441	13.616	10.6712	10.6149	7.87799	darkgreen
chr9	1001857	1001963	U6_snRNA_URS000062C697	snRNA	-	URS000062C697		U6	3.12458	18.6777	24.2383	36.4202	6.69794	3.62904	9.88194	14.3023	14.2851	4.73269	lightseagreen
chr21	42116794	42116911	Metazoa_SRP_SRP_RNA_URS0000975886	SRP_RNA	+	URS0000975886		Metazoa_SRP	9.79054	15.7732	15.8001	4.24033	8.70003	-0.842735	14.2	18.4727	24.6979	15.5341	gold4
chr16	10892042	10892159	Metazoa_SRP_SRP_RNA_URS0000967745	SRP_RNA	+	URS0000967745		Metazoa_SRP	8.01788	13.9576	13.6177	8.58619	19.4881	3.0488	10.228	13.9507	7.87799	14.0218	gold4
chr1	161523144	161523216	tRNA-Asp-GTC-10-1	tRNA	+	URS00007501FD	tRNA-Asp-GTC-10-1		1.33277	9.57867	15.3028	43.1094	9.2763	4.5012	22.6791	14.2222	35.5859	14.2	dodgerblue
chr17	66303853	66304003	Metazoa_SRP_SRP_RNA_URS0000973FED	SRP_RNA	+	URS0000973FED		Metazoa_SRP	19.5696	8.79789	8.49222	15.0584	9.52371	2.93858	14.1084	16.3654	14.0769	21.5088	gold4
chr1	39848676	39848824	Metazoa_SRP_SRP_RNA_URS000099F25D	SRP_RNA	+	URS000099F25D		Metazoa_SRP	14.4096	9.84474	7.5133	23.3966	4.85511	22.4503	7.27147	13.7452	4.12421	10.228	gold4
chr6	89053766	89053883	Metazoa_SRP_SRP_RNA_URS000091B0E9	SRP_RNA	-	URS000091B0E9		Metazoa_SRP	8.25648	10.4689	13.0179	13.328	11.2336	14.3023	10.35	12.3298	16.2561	3.04334	gold4
chr19	46761262	46761410	Metazoa_SRP_SRP_RNA_URS000097E22B	SRP_RNA	+	URS000097E22B		Metazoa_SRP	6.56582	20.8434	15.017	13.3664	10.0499	6.6197	12.0767	11.4069	11.4289	45.2706	gold4
chr2	43408306	43408412	U6_snRNA_URS0000647488	snRNA	+	URS0000647488		U6	0.596705	28.2726	39.938	13.6327	10.8243	11.3937	10.2788	12.0767	15.0584	6.407	lightseagreen
chr8	80405515	80405609	U6_snRNA_URS00007289B5	snRNA	+	URS00007289B5		U6	8.1778	18.8932	32.0454	10.2122	12.3298	10.3993	11.0215	12.8768	13.328	8.82817	lightseagreen
chr21	44391980	44392128	Metazoa_SRP_SRP_RNA_URS0000962364	SRP_RNA	-	URS0000962364		Metazoa_SRP	6.68118	17.7187	28.0751	7.97363	16.6651	9.98761	13.35	9.79054	13.8499	2.17041	gold4
chr1	146055611	146055683	tRNA-Gln-CTG-8-2	tRNA	+	URS000071E42F	tRNA-Gln-CTG-8-2	tRNA	-2.64871	13.3664	14.4096	9.59482	9.92496	1.80244	25.1034	19.4881	4.98969	2.38252	dodgerblue
chr7	149331128	149331200	tRNA-Cys-GCA-5-3	tRNA	+	URS00003A8311	tRNA-Cys-GCA-5-3	tRNA	-1.88149	8.30323	16.6019	6.69707	14.6421	0.235623	30.9412	27.1349	26.128	0.744557	dodgerblue
chr9	21160234	21160336	RF00019	Y_RNA	-	URS000065EBC0		Y_RNA	4.61611	31.5794	33.6567	9.52371	7.85811	17.6791	11.9756	10.8243	19.7613	2.10219	darkgreen
chr11	67779995	67780143	Metazoa_SRP_SRP_RNA_URS0000968E2B	SRP_RNA	+	URS0000968E2B		Metazoa_SRP	28.0751	14.2077	13.0054	7.75879	6.71335	2.38676	9.79054	15.0493	8.21741	5.46873	gold4
chr16	79264453	79264573	5S_rRNA_rRNA_URS000069FA52	rRNA	+	URS000069FA52		5S_rRNA	-1.06008	9.14817	13.5346	14.9037	9.22189	8.99903	26.3931	16.2561	33.6567	197.145	darkmagenta
chr7	149125690	149125986	lnc-ZNF786-2	SRP_RNA;lncRNA	-	URS00009A189F;URS000001C4A9		Metazoa_SRP	-0.175428	16.3654	14.6421	13.8499	16.6019	3.71491	8.87012	7.01981	4.22478	3.65064	gold4
chr12	51173588	51173705	Metazoa_SRP_SRP_RNA_URS000091B42D	SRP_RNA	+	URS000091B42D		Metazoa_SRP	13.3125	14.0218	9.72038	11.5383	11.0698	2.78461	6.58583	14.0218	5.77152	31.5794	gold4
chr6	35721070	35721187	Metazoa_SRP_SRP_RNA_URS000096B6E3	SRP_RNA	+	URS000096B6E3		Metazoa_SRP	18.5314	12.3298	7.00435	30.828	3.90216	8.87012	10.1387	14.9762	8.50181	3.15544	gold4
chr8	143542109	143542400	lnc-GSDMD-1	lncRNA	+	URS00008B9367;URS00000122E3		7SK	1.30641	11.2336	11.4652	31.5794	18.5314	6.33759	8.00963	11.2336	3.66159	1.75415	firebrick3
chr17	28710360	28710508	Metazoa_SRP_SRP_RNA_URS00009063FD	SRP_RNA	+	URS00009063FD		Metazoa_SRP	8.18097	11.4243	11.3937	13.7971	15.3028	1.97862	8.38895	10.9738	8.56832	9.80872	gold4
chr11	60055534	60055651	Metazoa_SRP_SRP_RNA_URS000096FA01	SRP_RNA	+	URS000096FA01		Metazoa_SRP	22.6544	6.56462	11.4496	9.91992	11.2809	8.82444	11.0698	15.7804	8.77729	11.6308	gold4
chr22	42569146	42569250	U6_snRNA_URS00006EB7EF	snRNA	-	URS00006EB7EF		U6	3.78222	11.4496	8.96801	19.801	22.0254	280.946	10.553	3.39723	3.95512	4.92677	lightseagreen
chr6	117676297	117676414	Metazoa_SRP_SRP_RNA_URS0000924419	SRP_RNA	+	URS0000924419		Metazoa_SRP	24.2383	10.7323	10.2122	13.0179	11.1889	3.9543	9.99712	11.4243	2.63385	36.9099	gold4
chr2	76445078	76445410	lnc-LRRTM4-6	lncRNA	-	URS00006C1140		7SK	1.73982	10.2647	11.4289	6.7498	14.2916	1.48313	19.801	26.3931	6.7574	-0.287674	firebrick3
chr19	58543302	58543578	lnc-ZBTB45-2	SRP_RNA;lncRNA	-	URS000095B890;URS00008BF095		Metazoa_SRP	34.5612	11.0238	10.2647	13.0622	13.8499	4.63541	9.74951	8.5597	13.2671	25.7132	gold4
chr22	37682191	37682309	Metazoa_SRP_SRP_RNA_URS0000924419	SRP_RNA	+	URS0000924419		Metazoa_SRP	14.2916	5.92995	9.81754	11.5056	13.9576	2.29328	7.01191	11.4652	3.64012	33.1054	gold4
chr17	30344502	30344604	RF00019	Y_RNA	-	URS00006F5A79		Y_RNA	-1.2245	13.0622	11.4069	15.2384	5.99476	8.02944	11.0238	10.2122	0.997107	3.87643	darkgreen
chr17	7306598	7306715	Metazoa_SRP_SRP_RNA_URS0000924419	SRP_RNA	-	URS0000924419		Metazoa_SRP	23.3966	12.7091	10.6689	7.97173	15.141	3.65483	10.0943	10.4934	6.71885	55.6304	gold4
chr1	39944889	39944998	RF00019	Y_RNA	-	URS0000649606		Y_RNA	7.47239	13.5346	13.9507	137.791	-16.8769	-5.53929	-3.43401	28.6608	24.2383	18.6815	darkgreen
chr6	28710588	28710660	tRNA-Ala-AGC-3-2	tRNA	+	URS0000677B31	tRNA-Ala-AGC-3-2	tRNA	0.650763	12.7738	12.6274	4.90333	11.3937	3.27838	23.7147	9.5165	21.9358	6.47221	dodgerblue
chr16	11850871	11850988	Metazoa_SRP_SRP_RNA_URS00009737B1	SRP_RNA	-	URS00009737B1		Metazoa_SRP	6.65051	13.7971	9.88194	20.8434	10.9319	3.60294	11.4289	9.72038	12.8793	39.938	gold4
chr3	196662441	196662589	Metazoa_SRP_SRP_RNA_URS0000920BE3	SRP_RNA	+	URS0000920BE3		Metazoa_SRP	1.26637	10.8243	9.97269	14.2609	28.2726	5.35845	14.0769	8.81848	1.87422	0.760917	gold4
chr21	17484720	17484837	Metazoa_SRP_SRP_RNA_URS0000972307	SRP_RNA	-	URS0000972307		Metazoa_SRP	36.4202	10.0534	10.544	14.2916	11.0238	6.38101	6.50217	7.41456	9.59482	3.40786	gold4
chr16	70779038	70779109	tRNA-Gly-GCC-1-9	tRNA	-	URS000013B42D	tRNA-Gly-GCC-1-9	tRNA	-1.91575	6.9732	13.5123	3.86473	31.5794	0.97504	26.128	22.0254	36.9099	12.8793	dodgerblue
chr11	3919386	3919503	Metazoa_SRP_SRP_RNA_URS00009A4D10	SRP_RNA	-	URS00009A4D10		Metazoa_SRP	15.031	10.228	9.94386	10.35	10.1605	7.65482	10.5786	8.16016	2.08951	7.89294	gold4
chr1	93488332	93488452	ENSPPAG00000007663.1	rRNA	-	URS00006F234F		5S_rRNA	1.41746	13.616	10.2907	5.7359	9.98761	7.89294	23.3966	18.5314	34.5612	88.2556	darkmagenta
chr6	43628082	43628199	Metazoa_SRP_SRP_RNA_URS0000909526	SRP_RNA	+	URS0000909526		Metazoa_SRP	11.6308	7.42114	10.0499	19.5696	13.6327	10.2122	4.98941	7.7147	4.10401	9.51548	gold4
chr8	125900950	125901054	U6_snRNA_URS000069D73D	snRNA	+	URS000069D73D		U6	-0.20145	15.3028	19.5696	10.6712	3.33525	13.328	8.25437	9.51548	4.161	1.74643	lightseagreen
chr1	629432	629501	tRNA_tRNA_URS00005E40B1	tRNA	+	URS00005E40B1		tRNA	130.697	33.1054	8.48465	-2.1294	-4.02967	144.471	8.28782	11.6308	21.546	10.5434	dodgerblue
chr5	35786378	35786495	Metazoa_SRP_SRP_RNA_URS0000906E3D	SRP_RNA	+	URS0000906E3D		Metazoa_SRP	3.26847	13.0179	10.35	13.9593	5.35797	9.60876	5.97963	13.5151	9.08534	4.04508	gold4
chr1	171782421	171782568	Metazoa_SRP_SRP_RNA_URS000091ECFC	SRP_RNA	+	URS000091ECFC		Metazoa_SRP	8.52964	8.96801	8.46165	19.7613	9.94386	14.7976	9.91992	10.1002	7.89688	3.29337	gold4
chr12	112267076	112267394	lnc-TRAFD1-4	lncRNA	+	URS00006B8C52		7SK	4.75547	11.9756	7.85811	3.92848	16.5013	3.76437	22.052	24.587	1.66516	2.24971	firebrick3
chr5	40687226	40687343	Metazoa_SRP_SRP_RNA_URS0000915CF4	SRP_RNA	-	URS0000915CF4		Metazoa_SRP	4.30051	10.7871	9.00563	15.5101	14.2	326.946	6.9732	4.17198	1.05359	1.55204	gold4
chr1	234949815	234949932	Metazoa_SRP_SRP_RNA_URS0000988B50	SRP_RNA	+	URS0000988B50		Metazoa_SRP	37.582	10.4865	11.0698	9.2763	7.25737	8.48465	8.96801	13.5466	6.68193	8.23011	gold4
chr5	142090574	142090722	Metazoa_SRP_SRP_RNA_URS0000989AFD	SRP_RNA	+	URS0000989AFD		Metazoa_SRP	15.0584	9.07952	19.801	5.68886	10.6149	0.562643	15.7732	6.52859	15.0493	21.4145	gold4
chr1	151196742	151196859	Metazoa_SRP_SRP_RNA_URS0000924419	SRP_RNA	-	URS0000924419		Metazoa_SRP	77.9746	10.2122	9.48158	19.0064	8.83555	4.89924	8.02944	13.9593	10.3993	30.828	gold4
chr7	2407301	2407449	Metazoa_SRP_SRP_RNA_URS00009432DD	SRP_RNA	+	URS00009432DD		Metazoa_SRP	7.05017	11.0698	13.0622	7.90448	15.0584	3.96458	8.5963	12.6274	14.8786	80.6078	gold4
chr6	39286484	39286600	Metazoa_SRP_SRP_RNA_URS0000973F83	SRP_RNA	+	URS0000973F83		Metazoa_SRP	20.8916	9.81754	11.2763	10.4865	9.84474	4.73282	6.57207	8.67659	9.98761	7.52431	gold4
chr19	45418542	45418658	Metazoa_SRP_SRP_RNA_URS000093A556	SRP_RNA	+	URS000093A556		Metazoa_SRP	28.9515	8.6515	8.23011	16.7638	8.6515	12.6274	8.6515	10.9874	2.48696	7.58442	gold4
chr1	9943801	9944088	Metazoa_SRP_SRP_RNA_URS000091B06E	SRP_RNA	+	URS000091B06E		Metazoa_SRP	9.0075	10.254	9.52371	14.2222	12.7091	4.26	9.94386	6.79341	13.6967	77.9746	gold4
chr15	78173064	78173181	Metazoa_SRP_SRP_RNA_URS0000924419	SRP_RNA	+	URS0000924419		Metazoa_SRP	10.228	8.82444	10.9874	10.0943	11.3672	5.28446	5.95323	9.2763	7.121	16.3654	gold4
chr4	99847830	99847977	Metazoa_SRP_SRP_RNA_URS000099C050	SRP_RNA	-	URS000099C050		Metazoa_SRP	11.0238	13.7452	18.6815	8.28782	6.97592	18.5314	6.64301	6.82126	3.76831	7.44375	gold4
chr3	10321403	10321523	Metazoa_SRP_SRP_RNA_URS000097430A	SRP_RNA	+	URS000097430A		Metazoa_SRP	4.10669	14.5786	14.5786	7.63541	17.7187	4.04416	8.2843	10.9563	17.6791	23.3966	gold4
chr1	148265107	148265179	tRNA-Gln-CTG-2-1	tRNA	-	URS00006365BC	tRNA-Gln-CTG-2-1	tRNA	2.21603	11.4652	14.2222	7.54661	7.73242	2.37264	19.4881	16.9293	13.6177	5.27719	dodgerblue
chr17	81724057	81724205	Metazoa_SRP_SRP_RNA_URS0000961C68	SRP_RNA	+	URS0000961C68		Metazoa_SRP	3.64012	9.13145	10.0054	21.9358	19.0281	8.39248	15.0339	7.79823	3.63503	5.03966	gold4
chr5	78977335	78977452	Metazoa_SRP_SRP_RNA_URS000099F4EE	SRP_RNA	-	URS000099F4EE		Metazoa_SRP	9.97269	7.54661	13.7452	11.0215	8.96456	3.06237	10.254	5.69945	5.00153	8.34198	gold4
chr3	151188098	151188223	5S_rRNA_rRNA_URS0000684921	rRNA	+	URS0000684921		5S_rRNA	3.7158	10.9874	7.90448	5.81818	10.4689	8.46165	15.031	12.1649	7.31051	10.544	darkmagenta
chr17	44326248	44326365	Metazoa_SRP_SRP_RNA_URS0000946639	SRP_RNA	+	URS0000946639		Metazoa_SRP	63.3962	6.45182	14.0769	9.08534	9.81754	-2.44822	15.0584	5.61098	7.13932	18.6777	gold4
chr1	39881565	39881678	RF00019	Y_RNA	-	URS000065264D		Y_RNA	-3.15924	12.8768	5.99476	107.704	-11.4779	434.618	2.69705	19.7613	24.587	23.5589	darkgreen
chr3	196575309	196575459	Metazoa_SRP_SRP_RNA_URS0000986FD0	SRP_RNA	+	URS0000986FD0		Metazoa_SRP	8.79789	13.9593	9.92496	6.47221	7.56696	7.45512	10.4934	10.544	6.59157	8.76412	gold4
chr1	16875462	16875536	tRNA-Asn-GTT-13-1	tRNA	+	URS0000630A16	tRNA-Asn-GTT-13-1	tRNA	-1.65935	14.9037	10.6149	7.27463	8.02944	2.96536	16.6019	12.8793	13.5346	14.9037	dodgerblue
chr1	77779897	77779999	5S_rRNA_rRNA_URS000064BFB2	rRNA	+	URS000064BFB2		5S_rRNA	1.45643	8.82469	9.80872	10.1148	10.9874	2.57071	5.40962	14.1084	3.86129	0.104116	darkmagenta
chr3	196202348	196202453	RF00019	Y_RNA	+	URS0000A93015			5.71801	14.2609	12.7091	14.6421	15.031	4.35634	4.89937	5.14606	6.0933	10.1605	darkgreen
chr1	235915414	235915521	U6_snRNA_URS000068B883	snRNA	+	URS000068B883		U6	13.5151	5.61604	8.70003	14.0218	2.10578	53.0481	6.66178	9.64589	10.8243	6.68527	lightseagreen
chr6	35205372	35205489	Metazoa_SRP_SRP_RNA_URS000092122F	SRP_RNA	+	URS000092122F		Metazoa_SRP	2.97129	13.6967	14.3023	15.9618	6.00161	3.89939	7.63608	10.6689	5.02803	7.27147	gold4
chr19	2091399	2091547	Metazoa_SRP_SRP_RNA_URS0000924700	SRP_RNA	-	URS0000924700		Metazoa_SRP	6.50217	11.3937	13.328	9.07952	9.14817	0.605411	9.48158	7.75879	4.72398	8.76795	gold4
chr21	33169305	33169453	Metazoa_SRP_SRP_RNA_URS0000964C7F	SRP_RNA	+	URS0000964C7F		Metazoa_SRP	1.6847	8.16016	13.9593	8.82444	13.9507	3.88261	10.9563	9.14817	-0.423592	4.41715	gold4
chr2	127856889	127857037	Metazoa_SRP_SRP_RNA_URS000095D0BF	SRP_RNA	+	URS000095D0BF		Metazoa_SRP	9.16442	6.71801	8.79789	5.40759	9.97269	11.0776	5.79165	10.228	5.75402	3.41995	gold4
chr7	149377509	149377581	tRNA-Cys-GCA-10-1	tRNA	-	URS000044E412	tRNA-Cys-GCA-10-1	tRNA	1.80472	9.1475	10.2788	3.93579	8.77729	4.22722	18.5314	11.5383	14.9762	2.34448	dodgerblue
chr14	89457731	89457848	Metazoa_SRP_SRP_RNA_URS0000924419	SRP_RNA	+	URS0000924419		Metazoa_SRP	5.29383	8.39248	13.616	12.7738	8.28782	3.83414	11.4735	9.37171	5.1267	14.2077	gold4
chr8	27601944	27602092	Metazoa_SRP_SRP_RNA_URS000090837B	SRP_RNA	+	URS000090837B		Metazoa_SRP	15.7804	10.1002	14.0218	7.75865	4.41021	3.49825	9.98761	7.57917	1.13856	1.12171	gold4
chr15	84750020	84750137	Metazoa_SRP_SRP_RNA_URS000095E4FA	SRP_RNA	+	URS000095E4FA		Metazoa_SRP	3.73501	9.92496	10.3993	24.6979	10.7871	7.77381	7.26917	6.41373	10.553	6.89315	gold4
chr6	27541774	27541856	tRNA-Ser-AGA-1-3	tRNA	-	URS00006C14B2	tRNA-Ser-AGA-1-3	tRNA	2.17217	7.63177	10.9319	2.8113	10.0534	2.11319	20.8434	11.3937	18.6815	15.141	dodgerblue
chr1	50991998	50992146	Metazoa_SRP_SRP_RNA_URS0000953496	SRP_RNA	-	URS0000953496		Metazoa_SRP	24.587	6.69514	7.4138	9.94386	10.544	78.7943	5.15688	7.26236	6.33759	5.43753	gold4
chr19	6372092	6372209	Metazoa_SRP_SRP_RNA_URS00009277F4	SRP_RNA	-	URS00009277F4		Metazoa_SRP	7.90448	6.29597	8.85662	8.46165	10.7323	9.51548	5.11335	8.99903	2.98469	10.4934	gold4
chr9	124833279	124833396	Metazoa_SRP_SRP_RNA_URS0000972B66	SRP_RNA	+	URS0000972B66		Metazoa_SRP	9.57867	8.40778	9.84474	8.85662	7.44375	5.38751	9.64589	7.75865	3.94053	39.2108	gold4
chr4	70954471	70954619	Metazoa_SRP_SRP_RNA_URS0000946C88	SRP_RNA	-	URS0000946C88		Metazoa_SRP	8.38895	9.64589	8.18097	13.35	8.82817	5.91236	7.90448	9.00563	4.50134	8.31177	gold4
chr6	73464074	73464177	U6_snRNA_URS00006B5D3F	snRNA	+	URS00006B5D3F		U6	6.6177	8.1778	9.0075	17.1357	7.86674	22.0254	5.9823	14.4096	8.38895	3.51715	lightseagreen
chr20	477710	477827	Metazoa_SRP_SRP_RNA_URS0000924419	SRP_RNA	+	URS0000924419		Metazoa_SRP	4.16138	4.93689	5.27522	8.79789	14.9037	30.9412	8.4929	8.61411	2.19636	7.28166	gold4
chr17	7012978	7013126	Metazoa_SRP_SRP_RNA_URS000099D36D	SRP_RNA	+	URS000099D36D		Metazoa_SRP	2.48548	20.504	10.0534	39.2108	17.6859	0.35756	5.23391	7.05017	3.14931	1.59507	gold4
chr16	70778210	70778281	tRNA-Gly-GCC-3-1	tRNA	-	URS000009AC8B	tRNA-Gly-GCC-3-1	tRNA	1.76963	6.72134	10.5434	1.00252	16.2561	0.622667	21.5369	10.254	16.3654	6.64301	dodgerblue
chr8	11913290	11913362	tRX-Glu-NNN-1-1	tRNA	+	URS0000C8E9D3	tRX-Glu-NNN-1-1		-1.9431	10.1387	8.12468	27.1349	5.69866	-0.00375346	8.82444	10.1387	3.15408	4.18925	dodgerblue
chr1	40804845	40805142	lnc-NFYC-1	lncRNA;SRP_RNA	+	URS00008BE5F7;URS00006D9B47		Metazoa_SRP	0.886966	9.32884	7.61672	55.6304	-1.4874	-0.883518	10.7323	23.7147	18.4862	17.3666	gold4
chr3	185833715	185833831	Metazoa_SRP_SRP_RNA_URS000091874B	SRP_RNA	+	URS000091874B		Metazoa_SRP	6.87341	8.56832	8.28782	18.4727	15.2161	10.4689	7.47698	5.54252	5.18146	5.92173	gold4
chr1	151301231	151301379	Metazoa_SRP_SRP_RNA_URS000090CFF5	SRP_RNA	-	URS000090CFF5		Metazoa_SRP	2.77499	8.18097	8.6515	9.80246	9.00689	1.18763	10.1605	5.3128	5.51851	-2.57153	gold4
chr7	5133920	5134037	Metazoa_SRP_SRP_RNA_URS0000901775	SRP_RNA	-	URS0000901775		Metazoa_SRP	9.78865	11.1889	7.86674	9.84474	8.79028	5.02803	4.93465	8.00505	8.5963	4.30051	gold4
chr1	148611664	148611938	LSU_rRNA_eukarya_rRNA_URS0000995AA3	rRNA	-	URS0000995AA3		LSU_rRNA_eukarya	3.34842	8.97696	6.56715	8.96801	6.50217	32.0454	7.9417	8.82444	6.87159	5.32053	darkmagenta
chr1	43329526	43329674	Metazoa_SRP_SRP_RNA_URS000093CDDE	SRP_RNA	-	URS000093CDDE		Metazoa_SRP	4.9249	10.2788	6.3621	36.9099	3.30198	-1.45425	11.4243	15.3028	12.0767	12.0767	gold4
chr11	841752	841900	Metazoa_SRP_SRP_RNA_URS000090953C	SRP_RNA	+	URS000090953C		Metazoa_SRP	2.88788	8.81848	7.86715	21.546	19.5696	5.48717	8.76412	5.82177	2.29072	1.74935	gold4
chr16	74367208	74367356	Metazoa_SRP_SRP_RNA_URS0000957ACE	SRP_RNA	+	URS0000957ACE		Metazoa_SRP	10.0054	10.4229	7.73559	8.87012	10.6423	0.314044	7.60361	7.18629	3.90132	4.15919	gold4
chr1	42994606	42994723	Metazoa_SRP_SRP_RNA_URS0000924419	SRP_RNA	-	URS0000924419		Metazoa_SRP	88.2556	10.0447	6.55447	28.6608	3.92995	-2.07904	2.23059	19.0281	4.60519	31.8841	gold4
chr12	104125235	104125356	5S_rRNA_rRNA_URS0000701637	rRNA	+	URS0000701637		5S_rRNA	4.16268	9.5165	7.05017	2.87022	10.2907	3.95953	17.6791	14.6731	11.0776	8.62445	darkmagenta
chr9	936470	936587	Metazoa_SRP_SRP_RNA_URS0000922AF7	SRP_RNA	+	URS0000922AF7		Metazoa_SRP	8.53053	9.72038	8.83555	8.40778	6.57207	6.78751	8.13314	7.63541	2.518	13.0179	gold4
chr19	2749501	2749649	Metazoa_SRP_SRP_RNA_URS000097603C	SRP_RNA	-	URS000097603C		Metazoa_SRP	1.97032	9.59482	11.0735	9.14817	8.96801	2.37853	7.54661	7.16518	1.24548	2.92941	gold4
chr6	33301292	33301409	Metazoa_SRP_SRP_RNA_URS000097CADF	SRP_RNA	+	URS000097CADF		Metazoa_SRP	10.9319	8.14886	5.3129	9.80872	8.34198	13.6327	3.91018	3.79757	6.11505	5.0095	gold4
chr16	29697839	29697985	Metazoa_SRP_SRP_RNA_URS000098EEB7	SRP_RNA	+	URS000098EEB7		Metazoa_SRP	3.22895	5.11323	12.5864	14.2077	15.8001	5.94535	8.99903	7.47239	2.12551	4.44087	gold4
chr19	49534675	49534748	tRNA_tRNA_URS000064628C	tRNA	-	URS000064628C		tRNA	0.480853	8.34198	11.6308	11.2336	8.12468	3.27526	19.5696	6.89315	7.65482	3.76332	dodgerblue
chr19	1436069	1436186	Metazoa_SRP_SRP_RNA_URS0000924419	SRP_RNA	+	URS0000924419		Metazoa_SRP	4.01848	13.5123	10.1605	6.07892	12.8768	4.02324	8.79789	7.66136	6.50819	3.9292	gold4
chr15	63404649	63404797	Metazoa_SRP_SRP_RNA_URS000099BD3C	SRP_RNA	+	URS000099BD3C		Metazoa_SRP	6.25415	9.16442	12.1649	13.6967	8.99871	2.46324	5.122	7.4347	3.13815	4.26464	gold4
chr19	45427468	45427615	Metazoa_SRP_SRP_RNA_URS00009442C9	SRP_RNA	+	URS00009442C9		Metazoa_SRP	7.04364	9.37171	13.8499	15.141	6.3967	0.951134	9.97269	5.05002	4.94378	14.4216	gold4
chr11	111996569	111996685	Metazoa_SRP_SRP_RNA_URS000098BDF4	SRP_RNA	+	URS000098BDF4		Metazoa_SRP	8.34198	11.5383	16.5013	11.0698	8.05501	1.97032	7.86674	7.26917	5.81206	13.35	gold4
chr7	5305738	5305855	Metazoa_SRP_SRP_RNA_URS0000915CF4	SRP_RNA	-	URS0000915CF4		Metazoa_SRP	4.27617	8.46165	7.89688	4.96947	19.801	10.1387	10.7871	6.35728	7.20654	5.78548	gold4
chr15	48329226	48329343	Metazoa_SRP_SRP_RNA_URS0000924419	SRP_RNA	-	URS0000924419		Metazoa_SRP	67.1286	7.56045	11.3672	4.96726	8.79789	4.50732	10.2983	6.35817	5.20307	10.2647	gold4
chr4	105293663	105293946	lnc-TET2-6	lncRNA;SRP_RNA	+	URS00008B2F1B;URS0000906EB5		Metazoa_SRP	2.84761	7.94606	8.38895	8.97696	5.51851	13.7971	9.93231	2.4979	6.3967	4.62476	gold4
chr8	94846455	94846572	Metazoa_SRP_SRP_RNA_URS000095B3D6	SRP_RNA	-	URS000095B3D6		Metazoa_SRP	6.42194	6.57207	6.59412	9.93231	9.12081	9.97269	7.203	11.9756	8.48465	3.92933	gold4
chr1	209828585	209828702	Metazoa_SRP_SRP_RNA_URS00009A2CEE	SRP_RNA	-	URS00009A2CEE		Metazoa_SRP	7.25507	10.5434	8.81848	11.2809	8.21741	5.21458	7.75879	8.00963	5.16808	14.8743	gold4
chr19	10523936	10524053	Metazoa_SRP_SRP_RNA_URS000095E465	SRP_RNA	-	URS000095E465		Metazoa_SRP	8.0175	8.20602	10.6423	4.78086	10.9563	1.90495	10.6689	5.65326	4.34018	6.99177	gold4
chr4	10115755	10115884	5S_rRNA_rRNA_URS000067510B	rRNA	-	URS000067510B		5S_rRNA	1.39093	13.0054	8.20602	10.2907	13.7971	3.15721	6.77486	7.97363	3.62181	9.00689	darkmagenta
chr2	127856889	127857147	RF00017	SRP_RNA	+	URS0000A8FC9B			7.56045	7.28166	8.47326	6.3309	9.74951	9.08534	7.68962	9.48158	5.39813	3.10658	gold4
chr8	64834599	64834747	Metazoa_SRP_SRP_RNA_URS000099C2D3	SRP_RNA	-	URS000099C2D3		Metazoa_SRP	12.5864	81.1217	7.27463	5.50016	5.59757	5.34003	8.8548	9.94386	6.03228	3.68436	gold4
chr1	151300666	151300963	lnc-RFX5-2	SRP_RNA;lncRNA	-	URS000072546F;URS00008B52D8		Metazoa_SRP	2.41876	7.35861	8.76795	9.97269	10.652	3.89238	10.9319	5.53612	2.09888	1.13814	gold4
chr1	110406543	110406660	Metazoa_SRP_SRP_RNA_URS0000924419	SRP_RNA	+	URS0000924419		Metazoa_SRP	7.89688	6.88289	5.63226	11.4289	14.0218	192.864	4.62015	8.2113	10.4689	8.67659	gold4
chr9	125834734	125834851	Metazoa_SRP_SRP_RNA_URS0000970E28	SRP_RNA	+	URS0000970E28		Metazoa_SRP	8.82444	5.45963	7.97173	8.12468	8.2843	57.8225	5.67093	5.28389	3.70015	5.00896	gold4
chr1	153782828	153782960	Metazoa_SRP_SRP_RNA_URS0000953FD6	SRP_RNA	+	URS0000953FD6		Metazoa_SRP	1.75138	8.28782	10.0142	14.5786	14.2077	0.274795	5.8319	7.73559	-0.918243	4.40999	gold4
chr1	70255165	70255323	Metazoa_SRP_SRP_RNA_URS0000945673	SRP_RNA	+	URS0000945673		Metazoa_SRP	9.70964	7.89688	6.79341	6.50819	14.2851	13.6795	8.12468	5.9823	4.10667	5.1031	gold4
chr6	27303788	27303860	tRNA-Thr-CGT-6-1	tRNA	-	URS00006708BB	tRNA-Thr-CGT-6-1	tRNA	0.18553	9.98761	11.5056	2.97729	12.6274	4.88408	24.2383	5.99476	2.88287	1.68202	dodgerblue
chr1	20679333	20679481	Metazoa_SRP_SRP_RNA_URS0000914E39	SRP_RNA	+	URS0000914E39		Metazoa_SRP	10.2907	9.51548	6.6177	19.5418	8.82444	5.64772	6.68937	7.15659	6.32017	5.7561	gold4
chr8	102413657	102413774	Metazoa_SRP_SRP_RNA_URS0000973F83	SRP_RNA	-	URS0000973F83		Metazoa_SRP	8.12468	9.94386	4.78486	9.92496	7.77381	3.18412	4.28322	11.0698	7.25737	15.8001	gold4
chr2	231361318	231361436	Metazoa_SRP_SRP_RNA_URS0000902374	SRP_RNA	+	URS0000902374		Metazoa_SRP	3.74923	9.73736	14.6731	16.9293	6.56078	3.10611	8.1778	7.65482	2.57898	1.16055	gold4
chr1	148353560	148353632	tRNA_tRNA_URS00006366D8	tRNA	+	URS00006366D8		tRNA	-4.14996	8.25648	13.5151	7.56696	5.06901	-4.56974	27.1349	15.9618	13.0622	4.943	dodgerblue
chr5	178729728	178730163	Metazoa_SRP_SRP_RNA_URS000099BA6B	SRP_RNA	-	URS000099BA6B		Metazoa_SRP	10.0499	7.79823	9.14817	6.68184	9.57867	1.73331	8.00505	7.72829	9.91167	16.7638	gold4
chr16	68284211	68284318	U6_snRNA_URS00006BF714	snRNA	-	URS00006BF714		U6	-1.06362	10.553	15.9618	13.2671	9.99712	4.52429	3.60968	5.79165	6.06681	2.35415	lightseagreen
chr1	16440025	16440142	Metazoa_SRP_SRP_RNA_URS000091362A	SRP_RNA	-	URS000091362A		Metazoa_SRP	13.0054	8.41477	6.85655	10.6149	3.66187	0.800098	7.3315	8.41477	3.87299	12.7091	gold4
chr19	11158201	11158318	Metazoa_SRP_SRP_RNA_URS0000924419	SRP_RNA	+	URS0000924419		Metazoa_SRP	3.84865	9.0075	8.13732	7.60361	8.31177	4.61292	7.31051	9.16442	8.14886	14.6421	gold4
chr1	205261216	205261368	Metazoa_SRP_SRP_RNA_URS000096E5E2	SRP_RNA	-	URS000096E5E2		Metazoa_SRP	2.75488	14.6731	15.7804	8.1502	7.57624	0.0742823	10.2907	6.65808	5.81113	5.91268	gold4
chr19	45047457	45047561	U6_snRNA_URS000069F110	snRNA	+	URS000069F110		U6	5.52731	22.4503	21.4145	7.53686	5.46484	8.1778	10.9738	4.50134	14.3023	6.5807	lightseagreen
chr6	158030748	158030896	Metazoa_SRP_SRP_RNA_URS0000933864	SRP_RNA	+	URS0000933864		Metazoa_SRP	4.74729	8.5597	8.77729	5.95229	8.85662	5.72081	7.4138	8.25437	1.60828	6.56715	gold4
chr1	16532397	16532471	tRNA-Asn-GTT-18-1	tRNA	-	URS00006A56A1	tRNA-Asn-GTT-18-1	tRNA	1.38287	8.8548	12.8768	6.79666	3.74439	1.31588	14.3023	11.5056	10.0142	9.73736	dodgerblue
chr11	2321719	2321827	U6_snRNA_URS00006DECDB	snRNA	+	URS00006DECDB		U6	-1.12372	7.66927	7.73242	7.91003	8.52964	63.3962	7.35327	8.96801	8.70003	0.611034	lightseagreen
chr7	25069915	25070063	Metazoa_SRP_SRP_RNA_URS00009322F5	SRP_RNA	+	URS00009322F5		Metazoa_SRP	1.2908	10.1148	13.35	12.3298	6.43727	7.57624	8.05564	5.3705	5.92862	8.20453	gold4
chr1	143584700	143584772	tRNA_tRNA_URS00006F5B82	tRNA	+	URS00006F5B82		tRNA	0.0995944	7.21664	8.41477	2.70351	10.4934	1.33133	24.6979	14.0769	13.3433	8.13732	dodgerblue
chr5	140272376	140272523	Metazoa_SRP_SRP_RNA_URS00009364C4	SRP_RNA	-	URS00009364C4		Metazoa_SRP	7.54661	14.2851	12.3298	6.26517	8.01788	0.039661	13.7452	7.21664	12.6274	41.9177	gold4
chr20	20316783	20317040	lnc-RALGAPA2-9	SRP_RNA;lncRNA	-	URS0000923DBA;URS00008BF221		Metazoa_SRP	4.67476	8.52964	8.1778	4.43374	7.35861	1.90329	11.6308	9.32884	4.25643	8.05501	gold4
chr1	229410609	229410767	7SK_snRNA_URS00006347A2	snRNA	-	URS00006347A2		7SK	-1.94481	6.56078	8.96456	14.9762	4.33587	3.42302	9.1475	10.0142	6.69794	-0.173834	firebrick3
chr16	58384441	58384542	U6_snRNA_URS0000708879	snRNA	-	URS0000708879		U6	0.385535	7.25507	14.1084	8.82469	3.13756	4.75868	8.1502	9.91167	6.34399	0.609658	lightseagreen
chr6	31663287	31663401	RF00019	Y_RNA	+	URS0000704E6E		Y_RNA	1.1495	10.0499	8.6066	16.2561	4.51382	3.97602	8.76262	6.79832	10.544	1.34552	darkgreen
chr9	94623166	94623283	Metazoa_SRP_SRP_RNA_URS000098E119	SRP_RNA	-	URS000098E119		Metazoa_SRP	1.6403	8.0175	15.2161	5.36354	10.9668	4.52931	8.97696	7.35861	4.71261	10.4229	gold4
chr16	85534137	85534285	Metazoa_SRP_SRP_RNA_URS000094077F	SRP_RNA	-	URS000094077F		Metazoa_SRP	7.82247	7.55046	8.58619	6.38671	7.81321	7.47698	5.84794	9.60876	10.9319	8.96801	gold4
chr1	241994662	241994810	Metazoa_SRP_SRP_RNA_URS0000992DAC	SRP_RNA	+	URS0000992DAC		Metazoa_SRP	7.9417	5.75236	5.07022	7.71925	6.48827	10.0499	7.63541	10.4689	5.74364	6.91101	gold4
chr7	100611379	100611527	Metazoa_SRP_SRP_RNA_URS0000913F27	SRP_RNA	+	URS0000913F27		Metazoa_SRP	8.50181	7.66136	7.11399	7.18629	7.63541	0.655518	10.6712	13.0054	4.7982	50.0671	gold4
chr1	228555792	228555901	5S_rRNA_rRNA_URS0000729DA6	rRNA	+	URS0000729DA6		5S_rRNA	4.23243	5.69056	9.59482	1.75089	15.5101	-2.43122	21.546	14.2916	63.3962	205.606	darkmagenta
chr15	93299411	93299559	Metazoa_SRP_SRP_RNA_URS000091583F	SRP_RNA	-	URS000091583F		Metazoa_SRP	2.09888	12.8793	10.4689	7.57917	5.1891	2.38678	7.69794	7.94606	3.24971	5.82359	gold4
chr3	69330678	69330795	Metazoa_SRP_SRP_RNA_URS000099560D	SRP_RNA	-	URS000099560D		Metazoa_SRP	3.70243	8.77729	8.53053	5.89553	10.2122	18.4862	6.68901	2.68895	4.2689	7.14137	gold4
chr5	112930336	112930484	Metazoa_SRP_SRP_RNA_URS000098A66D	SRP_RNA	-	URS000098A66D		Metazoa_SRP	7.85986	15.017	19.7613	7.33127	5.35116	1.14412	3.98002	16.6651	4.92096	2.78986	gold4
chrX	302755	302872	Metazoa_SRP_SRP_RNA_URS00009569F7	SRP_RNA	-	URS00009569F7		Metazoa_SRP	7.5133	8.40942	9.99712	6.35719	18.4862	3.25172	7.66927	5.11585	2.13924	4.51714	gold4
chr11	65333121	65333272	Metazoa_SRP_SRP_RNA_URS0000929B40	SRP_RNA	-	URS0000929B40		Metazoa_SRP	6.48827	9.80872	7.91003	7.26236	4.50732	5.63002	8.14886	8.85662	4.9249	6.85655	gold4
chr6	89175015	89175132	Metazoa_SRP_SRP_RNA_URS00009713D8	SRP_RNA	+	URS00009713D8		Metazoa_SRP	7.57624	5.95229	8.02944	7.57624	10.2983	3.92995	7.16518	13.3125	4.91203	5.14213	gold4
chr1	113906072	113906220	Metazoa_SRP_SRP_RNA_URS0000929595	SRP_RNA	-	URS0000929595		Metazoa_SRP	3.55295	13.3433	7.66927	13.5123	7.31051	3.09059	8.31177	6.42194	6.36705	4.18292	gold4
chr1	121048431	121048505	tRNA-Asn-GTT-27-1	tRNA	-	URS0000698218	tRNA-Asn-GTT-27-1	tRNA	3.7617	8.62445	7.63608	9.60876	5.59621	2.73187	17.6577	7.33127	2.13282	4.23144	dodgerblue
chr1	161411186	161411302	Metazoa_SRP_SRP_RNA_URS00009938BE	SRP_RNA	+	URS00009938BE		Metazoa_SRP	10.6149	9.91167	5.1343	11.4243	4.9101	4.91089	6.06906	8.87012	9.81754	11.2763	gold4
chr19	16702588	16702736	Metazoa_SRP_SRP_RNA_URS00009913BA	SRP_RNA	+	URS00009913BA		Metazoa_SRP	7.73242	8.21741	7.7243	5.67727	7.20654	2.1356	8.40778	4.03695	4.84839	1.81639	gold4
chr5	122814932	122815047	Metazoa_SRP_SRP_RNA_URS0000991BFE	SRP_RNA	-	URS0000991BFE		Metazoa_SRP	13.7452	4.977	6.47949	4.68298	8.99903	8.38895	8.56832	5.21008	5.00031	5.67093	gold4
chr1	43314681	43314829	Metazoa_SRP_SRP_RNA_URS00009A56EF	SRP_RNA	+	URS00009A56EF		Metazoa_SRP	5.24691	8.76412	7.66136	15.0493	7.20205	0.381599	3.289	17.3073	3.3499	15.2161	gold4
chr9	112009305	112009422	Metazoa_SRP_SRP_RNA_URS0000965567	SRP_RNA	+	URS0000965567		Metazoa_SRP	9.98761	7.86715	7.63177	9.16442	7.203	3.2694	6.85655	5.75288	3.33616	5.63226	gold4
chr6	110856416	110856522	U6_snRNA_URS0000727F8F	snRNA	+	URS0000727F8F		U6	-2.22427	8.53053	7.33127	15.8001	3.61595	2.30649	7.44761	8.50181	3.25123	6.11505	lightseagreen
chr11	32823192	32823309	Metazoa_SRP_SRP_RNA_URS000094FC6E	SRP_RNA	+	URS000094FC6E		Metazoa_SRP	5.14747	13.6327	7.16518	10.254	6.56508	9.2763	6.58854	7.60361	10.6689	5.59716	gold4
chr16	69191122	69191222	RF00019	Y_RNA	+	URS0000A85CCC;URS00006BF19B		Y_RNA	7.203	9.2763	8.56832	10.8243	6.73881	7.54924	6.54705	5.63916	5.68822	3.13233	darkgreen
chr1	148317368	148317438	tRX-Asn-NNN-1-1	tRNA	-	URS0000C8E9CB	tRX-Asn-NNN-1-1		1.24039	7.18629	5.20307	7.52431	8.4929	23.5589	4.87557	14.2	5.7561	2.76522	dodgerblue
chr4	190015137	190015255	5S_rRNA_rRNA_URS00006D8D71	rRNA	+	URS00006D8D71		5S_rRNA	4.88224	9.78865	11.3065	4.64532	16.7638	0.00899583	6.7574	7.86715	13.9507	11.4069	darkmagenta
chr8	27384031	27384160	Metazoa_SRP_SRP_RNA_URS0000915CF4	SRP_RNA	-	URS0000915CF4		Metazoa_SRP	3.59698	8.99903	5.86293	9.51548	9.91992	6.06906	8.53053	5.09768	3.48793	11.2809	gold4
chr1	50750295	50750398	U6_snRNA_URS00006687E6	snRNA	+	URS00006687E6		U6	1.309	6.72843	7.85709	5.74093	7.97363	33.1054	8.49222	6.38101	11.0238	3.92971	lightseagreen
chr1	156083521	156083638	Metazoa_SRP_SRP_RNA_URS0000979380	SRP_RNA	+	URS0000979380		Metazoa_SRP	15.7732	8.13732	8.79028	7.86674	2.68247	4.60679	6.71801	5.29067	0.527562	9.57867	gold4
chr5	10632969	10633086	Metazoa_SRP_SRP_RNA_URS0000923951	SRP_RNA	-	URS0000923951		Metazoa_SRP	71.1804	13.6795	10.5786	6.76877	6.75253	3.85687	7.79823	4.4219	6.49008	9.1475	gold4
chr1	238325686	238325788	U6_snRNA_URS00006B4D46	snRNA	-	URS00006B4D46		U6	1.49739	8.67659	7.75879	8.39248	4.0242	6.79666	6.38784	14.9037	2.92501	3.32799	lightseagreen
chr10	22997254	22997358	5S_rRNA_rRNA_URS0000661831	rRNA	+	URS0000661831		5S_rRNA	0.704066	5.34807	10.1002	1.31831	9.16442	5.26055	19.5418	11.0215	14.4096	28.6608	darkmagenta
chr1	149639452	149639526	tRNA_tRNA_URS0000720D8B	tRNA	+	URS0000720D8B		tRNA	2.41325	5.28141	7.27147	13.6177	7.1186	8.5963	0.718262	9.07952	4.68464	3.80221	dodgerblue
chr11	45826482	45826749	SSU_rRNA_eukarya_rRNA_URS000097B164	rRNA	-	URS000097B164		SSU_rRNA_eukarya	2.59046	8.48465	10.7323	4.23144	7.20667	3.77841	7.81321	7.14137	11.3672	2.97736	darkmagenta
chr1	6056060	6056208	Metazoa_SRP_SRP_RNA_URS0000973394	SRP_RNA	-	URS0000973394		Metazoa_SRP	0.199987	9.80246	8.99903	4.52429	12.7738	15.7804	5.28378	4.32127	2.10101	3.04741	gold4
chr19	784032	784180	Metazoa_SRP_SRP_RNA_URS000094CFE1	SRP_RNA	-	URS000094CFE1		Metazoa_SRP	8.67659	8.15063	7.69794	6.18334	8.16016	3.13955	5.03519	6.56715	14.6421	19.7613	gold4
chr2	61467156	61467304	Metazoa_SRP_SRP_RNA_URS0000985CB6	SRP_RNA	+	URS0000985CB6		Metazoa_SRP	10.8243	5.83278	3.06126	7.77381	6.79666	7.74694	7.34607	6.91101	6.36241	3.7617	gold4
chr5	140718925	140719013	VTRNA1-2	vault_RNA	+	URS00006C57F3;URS0000000A8C		Vault	2.49295	5.86293	8.34198	4.03695	11.4289	2.63331	14.0218	8.79028	10.6423	2.44674	deeppink3
chr20	32050587	32050705	5S_rRNA_rRNA_URS000065F6B5	rRNA	+	URS000065F6B5		5S_rRNA	0.281899	4.64741	10.0447	8.02944	4.47153	6.16611	14.6731	9.22189	34.195	245.935	darkmagenta
chr13	29495724	29495872	Metazoa_SRP_SRP_RNA_URS000092DD51	SRP_RNA	+	URS000092DD51		Metazoa_SRP	4.40366	6.29097	8.5597	15.3028	6.13069	3.22536	7.85811	11.4289	8.18097	28.9515	gold4
chr6	27505827	27505909	tRNA-Ser-TGA-4-1	tRNA	-	URS000024B38F	tRNA-Ser-TGA-4-1	tRNA	1.05359	5.06096	9.08534	4.77616	10.1148	2.43851	18.4862	13.5346	16.6651	5.11335	dodgerblue
chr12	13046151	13046263	5S_rRNA_rRNA_URS00007125F9	rRNA	+	URS00007125F9		5S_rRNA	2.17236	6.71335	7.42114	3.6671	11.6308	0.690368	17.1357	11.3672	2.67492	2.83184	darkmagenta
chr9	87975183	87975331	Metazoa_SRP_SRP_RNA_URS0000918852	SRP_RNA	+	URS0000918852		Metazoa_SRP	2.73864	13.3125	8.3971	10.0534	5.73458	1.32761	10.2647	5.1181	7.63608	22.052	gold4
chr16	68742476	68742591	5S_rRNA_rRNA_URS0000672E5A	rRNA	+	URS0000672E5A		5S_rRNA	4.98255	6.95437	8.87012	4.37821	8.56832	0.195258	11.4069	7.17584	0.588287	3.57575	darkmagenta
chr19	35881889	35882153	lnc-APLP1-1	lncRNA;SRP_RNA	+	URS00008B703A;URS0000927A96		Metazoa_SRP	1.19596	7.16518	13.6327	6.46864	6.89869	11.4069	8.81848	4.15177	5.51657	3.01597	gold4
chr6	18053385	18053467	tRNA_tRNA_URS00006D8711	tRNA	+	URS00006D8711		tRNA	2.51174	13.8499	14.8743	7.05617	7.00449	4.72367	7.34518	4.17436	4.95361	2.95979	dodgerblue
chr6	53203981	53204129	Metazoa_SRP_SRP_RNA_URS000097C50B	SRP_RNA	+	URS000097C50B		Metazoa_SRP	4.86135	11.2809	8.62445	8.76412	7.47239	6.48827	5.54929	6.57435	7.14801	4.5296	gold4
chr7	5305738	5306010	Metazoa_SRP_SRP_RNA_URS0000922AF7	SRP_RNA	-	URS0000922AF7		Metazoa_SRP	4.00016	7.47239	9.24113	5.71801	18.6815	6.56508	9.5165	5.05555	5.45153	5.42098	gold4
chr7	149584724	149584796	tRNA-Cys-GCA-12-1	tRNA	+	URS0000383A48	tRNA-Cys-GCA-12-1	tRNA	-0.609244	10.9563	6.82483	5.21612	5.28378	7.203	16.7638	13.328	15.8001	0.312739	dodgerblue
chr3	138908604	138908721	Metazoa_SRP_SRP_RNA_URS0000924419	SRP_RNA	-	URS0000924419		Metazoa_SRP	10.0142	10.0054	7.17966	5.227	5.12222	5.1643	6.82483	10.2907	8.76795	15.7732	gold4
chr3	128673680	128674021	RF00017	SRP_RNA	-	URS0000939DDE;URS0000A90508		Metazoa_SRP	13.5123	6.47221	8.50181	6.56715	6.65399	2.93614	7.7243	7.34518	5.52909	11.3065	gold4
chr3	10142361	10142509	Metazoa_SRP_SRP_RNA_URS000091817A	SRP_RNA	-	URS000091817A		Metazoa_SRP	3.43997	6.06906	13.5466	10.1387	9.37171	0.405119	7.63177	6.33671	1.45289	22.4503	gold4
chr6	42944054	42944524	Metazoa_SRP_SRP_RNA_URS000099F4EE	SRP_RNA	+	URS000099F4EE		Metazoa_SRP	4.08007	7.34607	6.61504	11.3672	37.582	4.23243	8.01788	5.12222	3.62718	3.88866	gold4
chr9	307539	307656	Metazoa_SRP_SRP_RNA_URS0000954994	SRP_RNA	-	URS0000954994		Metazoa_SRP	1.26373	8.85662	2.73799	10.6423	9.51548	27.8774	1.64193	5.09529	3.93991	5.68928	gold4
chr9	65698915	65699050	Metazoa_SRP_SRP_RNA_URS000096D27B	SRP_RNA	-	URS000096D27B		Metazoa_SRP	14.6731	9.60876	3.37545	8.0699	8.6066	5.87081	2.56398	5.30483	3.83855	4.01403	gold4
chr1	185634072	185634182	RF00019	Y_RNA	-	URS000071FA42		Y_RNA	1.8128	9.00563	6.72134	15.017	1.01402	22.6544	7.20654	5.73404	4.90502	2.45181	darkgreen
chr1	224511894	224512011	Metazoa_SRP_SRP_RNA_URS0000915CF4	SRP_RNA	+	URS0000915CF4		Metazoa_SRP	8.14886	4.72398	2.56398	10.1002	6.71801	3.45426	7.17966	8.70003	4.01891	4.95366	gold4
chr20	38761527	38761842	lnc-SLC32A1-2	lncRNA	+	URS00006DFA29		7SK	1.04847	7.53686	11.1889	5.75236	5.0881	8.1502	9.16442	6.33781	3.1819	0.720575	firebrick3
chr4	147808925	147809210	lnc-TMEM184C-3	lncRNA;SRP_RNA	+	URS00008B4129;URS0000928174		Metazoa_SRP	3.22195	7.4347	6.97645	8.30323	4.92096	3.18893	8.79028	6.87341	5.69267	2.87071	gold4
chr8	22233906	22234054	Metazoa_SRP_SRP_RNA_URS000099AE95	SRP_RNA	+	URS000099AE95		Metazoa_SRP	2.27601	8.05564	7.121	6.78996	3.28454	7.13932	7.05017	6.74962	2.81346	5.45963	gold4
chr20	337568	337685	Metazoa_SRP_SRP_RNA_URS000093F9B2	SRP_RNA	+	URS000093F9B2		Metazoa_SRP	2.35193	8.3971	2.80042	4.99603	7.08221	6.79341	7.04364	7.69794	1.85476	3.1117	gold4
chr11	12979854	12979971	Metazoa_SRP_SRP_RNA_URS0000945662	SRP_RNA	-	URS0000945662		Metazoa_SRP	4.35568	6.73881	7.58442	4.16058	4.21445	8.2843	11.0776	7.08221	12.8768	6.44417	gold4
chr1	42569032	42569139	U6_snRNA_URS000065E98E	snRNA	+	URS000065E98E		U6	5.43572	7.203	6.60733	14.6731	-2.02923	5.63226	8.2113	8.01788	13.6967	8.48465	lightseagreen
chr7	139426170	139426287	Metazoa_SRP_SRP_RNA_URS000093C556	SRP_RNA	-	URS000093C556		Metazoa_SRP	4.93689	9.88194	3.16636	3.86478	15.2384	348.163	7.91003	5.89553	6.07892	3.67705	gold4
chr3	14652620	14652737	Metazoa_SRP_SRP_RNA_URS0000924419	SRP_RNA	+	URS0000924419		Metazoa_SRP	5.13752	6.33781	10.9738	8.20453	7.42114	4.08805	8.3971	5.03498	4.88224	8.79028	gold4
chr7	149066212	149066329	Metazoa_SRP_SRP_RNA_URS000090D53C	SRP_RNA	+	URS000090D53C		Metazoa_SRP	3.23021	8.47326	11.9756	11.2763	6.77486	-0.183564	6.97979	3.92971	0.232232	2.58009	gold4
chr3	47512253	47512370	Metazoa_SRP_SRP_RNA_URS000099012C	SRP_RNA	+	URS000099012C		Metazoa_SRP	5.81113	7.01981	5.78548	6.71801	7.94606	15.0339	6.72843	10.7323	5.29383	5.47005	gold4
chr20	37007608	37007756	Metazoa_SRP_SRP_RNA_URS0000900C6E	SRP_RNA	-	URS0000900C6E		Metazoa_SRP	4.01613	5.59621	7.14137	5.67706	7.89294	95.3022	7.61672	6.57207	4.84165	4.81723	gold4
chr17	30116015	30116132	Metazoa_SRP_SRP_RNA_URS0000924419	SRP_RNA	+	URS0000924419		Metazoa_SRP	36.9099	3.8403	5.29784	8.40942	8.38895	1.309	9.51548	4.82102	1.91605	7.42114	gold4
chr5	56146745	56146845	5S_rRNA_rRNA_URS00006A5AB1	rRNA	-	URS00006A5AB1		5S_rRNA	3.2183	8.6066	5.20166	7.01191	3.66055	8.13732	6.5807	7.97173	3.67002	2.39881	darkmagenta
chr18	48108448	48108597	Metazoa_SRP_SRP_RNA_URS0000955E4C	SRP_RNA	-	URS0000955E4C		Metazoa_SRP	9.37171	6.6177	9.5165	3.88929	6.937	1.54507	5.91268	11.5399	4.32233	1.83666	gold4
chr3	71516699	71516847	Metazoa_SRP_SRP_RNA_URS0000987150	SRP_RNA	+	URS0000987150		Metazoa_SRP	6.69514	3.97697	6.33759	7.47239	6.85592	8.01788	5.46573	10.5786	2.87511	8.61411	gold4
chr11	61029213	61029330	Metazoa_SRP_SRP_RNA_URS000098196C	SRP_RNA	+	URS000098196C		Metazoa_SRP	4.90989	9.91992	10.254	6.03228	8.20602	4.78702	7.13932	6.407	11.4735	5.87081	gold4
chr4	8393014	8393124	5S_rRNA_rRNA_URS000069F39B	rRNA	+	URS000069F39B		5S_rRNA	1.75666	8.12468	9.07952	3.61287	11.0776	0.541874	15.5101	5.38063	25.1034	44.3892	darkmagenta
chr16	46878563	46878711	Metazoa_SRP_SRP_RNA_URS000091FA11	SRP_RNA	-	URS000091FA11		Metazoa_SRP	61.6804	11.5399	6.50217	6.97645	6.52303	3.15025	6.38101	10.7871	3.88358	7.97363	gold4
chr5	70456198	70456346	Metazoa_SRP_SRP_RNA_URS0000938BFB	SRP_RNA	+	URS0000938BFB		Metazoa_SRP	7.68962	5.45315	4.96566	8.1778	7.63608	15.5101	5.81959	5.5785	3.0778	3.09587	gold4
chr6	35477002	35477119	Metazoa_SRP_SRP_RNA_URS0000915CF4	SRP_RNA	-	URS0000915CF4		Metazoa_SRP	0.910687	1.97506	6.52859	5.2653	7.54924	6.91101	7.18629	13.616	-1.30423	0.837508	gold4
chr16	3193917	3193990	tRNA-Arg-CCT-5-1	tRNA	+	URS0000690130	tRNA-Arg-CCT-5-1	tRNA	0.122439	7.14801	8.67659	4.24304	6.27886	3.23038	18.6815	7.61672	3.94288	3.40848	dodgerblue
chr20	50005042	50005190	Metazoa_SRP_SRP_RNA_URS0000958FDB	SRP_RNA	+	URS0000958FDB		Metazoa_SRP	6.60733	12.1649	6.79832	7.34518	5.22473	2.79343	9.13145	5.7359	0.281306	3.54988	gold4
chr6	156547911	156547986	tRNA_tRNA_URS00006D30C1	tRNA	-	URS00006D30C1		tRNA	1.44906	6.11505	6.89869	53.0481	4.6393	6.50623	8.20453	9.59482	8.47326	2.97826	dodgerblue
chr19	40391341	40391458	Metazoa_SRP_SRP_RNA_URS0000924419	SRP_RNA	+	URS0000924419		Metazoa_SRP	0.867756	7.7243	7.7147	5.63014	7.90448	1.00162	3.85408	8.39248	3.19534	13.7971	gold4
chr11	10725902	10726004	RF00019	Y_RNA	+	URS000071B196		Y_RNA	0.921983	5.75402	10.4229	7.26917	5.09204	6.00161	7.52431	15.7732	4.26122	2.1448	darkgreen
chr7	66344309	66344414	U6_snRNA_URS0000626498	snRNA	+	URS0000626498		U6	2.45629	5.70721	7.79823	6.56462	7.09834	6.69707	7.85709	6.47523	2.72321	3.25828	lightseagreen
chr19	56105415	56105510	RF00019	Y_RNA	+	URS0000AA8D12			1.26389	6.50819	8.4929	5.85636	14.1084	3.45675	6.75253	6.79666	4.86135	2.54768	darkgreen
chr1	121166499	121166644	Metazoa_SRP_SRP_RNA_URS000097E102	SRP_RNA	+	URS000097E102		Metazoa_SRP	6.56715	6.68527	5.50259	8.5963	6.71885	8.2113	5.92995	4.7264	4.22722	4.58981	gold4
chr17	28436403	28436550	Metazoa_SRP_SRP_RNA_URS0000963186	SRP_RNA	-	URS0000963186		Metazoa_SRP	2.24993	3.22572	14.2916	5.59621	7.65482	-0.03493	10.8243	11.0238	4.21412	4.71992	gold4
chr3	13479071	13479188	Metazoa_SRP_SRP_RNA_URS0000950F8F	SRP_RNA	-	URS0000950F8F		Metazoa_SRP	7.05617	5.14053	7.31051	6.41373	6.79341	3.03015	6.45584	8.1502	5.24406	6.48827	gold4
chr18	25209147	25209295	Metazoa_SRP_SRP_RNA_URS00009A7113	SRP_RNA	-	URS00009A7113		Metazoa_SRP	2.31934	5.28687	6.33671	6.87341	11.3065	14.8786	3.75449	7.74694	5.36733	0.841592	gold4
chr19	45806910	45807057	Metazoa_SRP_SRP_RNA_URS0000914DFB	SRP_RNA	-	URS0000914DFB		Metazoa_SRP	6.61504	7.34518	8.52964	11.6308	6.58854	3.40001	6.06803	4.60679	5.0095	3.76173	gold4
chr19	924408	924556	Metazoa_SRP_SRP_RNA_URS0000960F24	SRP_RNA	-	URS0000960F24		Metazoa_SRP	5.34807	7.97173	6.72078	7.17966	5.73584	0.669107	6.47523	8.34198	5.82273	13.9593	gold4
chr7	43572080	43572197	Metazoa_SRP_SRP_RNA_URS00009025A2	SRP_RNA	+	URS00009025A2		Metazoa_SRP	6.95437	6.87797	8.20453	5.11957	6.79666	0.590328	6.35728	4.76695	5.53581	15.7804	gold4
chr12	123386871	123387020	Metazoa_SRP_SRP_RNA_URS000094A44F	SRP_RNA	-	URS000094A44F		Metazoa_SRP	15.141	5.81818	6.5492	6.87159	6.68118	2.6252	6.50327	6.56078	7.25507	3.25058	gold4
chr15	30482175	30482323	Metazoa_SRP_SRP_RNA_URS000099C5B7	SRP_RNA	+	URS000099C5B7		Metazoa_SRP	6.68937	4.98255	6.407	6.78751	9.64589	11.5383	5.45621	3.69888	6.97645	3.22504	gold4
chr1	220025810	220025958	Metazoa_SRP_SRP_RNA_URS0000908CAE	SRP_RNA	-	URS0000908CAE		Metazoa_SRP	2.58814	5.52909	5.10898	10.4934	7.7147	14.9762	7.55046	4.95605	6.68937	1.78331	gold4
chr16	85863231	85863379	Metazoa_SRP_SRP_RNA_URS0000935517	SRP_RNA	-	URS0000935517		Metazoa_SRP	0.135228	6.36705	7.55046	6.68715	5.74201	1.9487	8.61411	7.68962	4.97835	-0.0245198	gold4
chr1	147073224	147073296	tRNA-His-GTG-1-5	tRNA	+	URS000044BAE3	tRNA-His-GTG-1-5	tRNA	2.88551	5.84794	6.70888	8.49222	6.33781	1.72931	13.8499	8.5963	2.46091	8.39248	dodgerblue
chr1	228229287	228229435	Metazoa_SRP_SRP_RNA_URS000090CAFA	SRP_RNA	-	URS000090CAFA		Metazoa_SRP	4.54213	10.652	6.65399	22.6791	2.19147	6.38784	5.93406	9.93231	15.2384	6.54855	gold4
chr6	149654395	149654513	Metazoa_SRP_SRP_RNA_URS000096585E	SRP_RNA	+	URS000096585E		Metazoa_SRP	6.66789	4.16096	4.9101	6.45584	7.26236	33.6567	4.87358	6.58529	3.07136	5.22746	gold4
chr1	248912689	248912795	U6_snRNA_URS0000625999	snRNA	-	URS0000625999		U6	11.3937	4.77249	5.86011	9.48158	5.18069	7.79823	7.14801	3.62311	2.15832	7.55046	lightseagreen
chr1	231330804	231330953	Metazoa_SRP_SRP_RNA_URS000091BB32	SRP_RNA	-	URS000091BB32		Metazoa_SRP	2.14359	7.4138	4.28967	8.67659	21.546	19.5418	2.11788	5.57336	0.26368	4.81915	gold4
chr1	156753567	156753714	Metazoa_SRP_SRP_RNA_URS0000981FAA	SRP_RNA	-	URS0000981FAA		Metazoa_SRP	50.0671	4.74817	5.74218	6.72078	6.26517	10.5434	5.24691	12.7091	5.36627	4.62014	gold4
chr6	154753047	154753301	Metazoa_SRP_SRP_RNA_URS000097CADF	SRP_RNA	+	URS000097CADF		Metazoa_SRP	7.16518	3.86437	4.97013	6.88289	6.7498	8.77729	6.23256	5.97904	4.19758	2.6422	gold4
chr4	139685138	139685427	lnc-MAML3-1	lncRNA;snRNA	-	URS00008BBDCC;URS000070EF58		7SK	3.31158	5.3705	7.20654	5.76819	5.31056	7.63541	8.67659	7.58442	4.04416	4.74112	firebrick3
chr8	64736632	64736746	Metazoa_SRP_SRP_RNA_URS000094CDE3	SRP_RNA	-	URS000094CDE3		Metazoa_SRP	2.77987	6.43408	4.43281	5.24691	6.50961	11.5399	9.00331	6.66789	5.63226	9.13145	gold4
chr6	165409561	165409676	ENSPPAG00000008823.1	rRNA	+	URS00006DE1BA		5S_rRNA	5.46986	4.31212	7.47239	4.41257	8.3971	4.21973	13.6967	10.2647	10.1002	19.5418	darkmagenta
chr9	137638127	137638408	RF00017	SRP_RNA	-	URS0000A916A5			11.5399	6.68193	5.51851	6.25415	7.01191	4.19758	4.73313	8.20453	3.38896	1.04755	gold4
chr6	138197014	138197131	Metazoa_SRP_SRP_RNA_URS0000915CF4	SRP_RNA	-	URS0000915CF4		Metazoa_SRP	3.21019	4.28542	6.32017	7.82247	6.66178	5.72649	8.82469	6.60733	14.2916	4.67492	gold4
chr6	154304967	154305116	Metazoa_SRP_SRP_RNA_URS000098BF66	SRP_RNA	+	URS000098BF66		Metazoa_SRP	5.26231	4.40661	7.21664	9.98761	10.5786	161.641	5.70721	5.22473	8.82469	7.5133	gold4
chr1	182822882	182823032	Metazoa_SRP_SRP_RNA_URS0000967903	SRP_RNA	-	URS0000967903		Metazoa_SRP	5.53612	9.97269	8.25648	19.4881	2.84191	-0.142826	-0.711187	7.3315	3.82272	4.88471	gold4
chr6	143710381	143710528	Metazoa_SRP_SRP_RNA_URS000090EECB	SRP_RNA	+	URS000090EECB		Metazoa_SRP	1.69003	10.2983	5.27719	6.69794	4.1067	9.12081	8.0699	6.1693	2.29158	8.0175	gold4
chr7	101187933	101188050	Metazoa_SRP_SRP_RNA_URS0000915CF4	SRP_RNA	-	URS0000915CF4		Metazoa_SRP	6.50327	3.57519	10.1387	6.06803	9.5165	-0.140736	19.0281	6.35167	0.0998601	6.38101	gold4
chr22	50204480	50204622	Metazoa_SRP_SRP_RNA_URS000097E774	SRP_RNA	+	URS000097E774		Metazoa_SRP	9.32884	7.58442	5.8319	4.49375	5.3026	10.0943	5.78184	6.97979	9.5165	3.17651	gold4
chr17	64475367	64475484	Metazoa_SRP_SRP_RNA_URS0000924419	SRP_RNA	+	URS0000924419		Metazoa_SRP	12.0767	6.79666	7.87799	5.34807	13.7436	5.12161	5.97904	3.42302	3.75449	14.2222	gold4
chr6	28695931	28696003	tRNA-Ala-CGC-5-1	tRNA	-	URS00006D68C3	tRNA-Ala-CGC-5-1	tRNA	1.16311	5.79165	10.8243	3.0172	13.35	1.26637	22.0254	6.937	17.6859	4.56921	dodgerblue
chr19	18289360	18289508	Metazoa_SRP_SRP_RNA_URS000095BE57	SRP_RNA	+	URS000095BE57		Metazoa_SRP	6.27886	6.75823	6.38784	6.06906	9.00563	6.78194	5.59621	4.33055	4.12684	9.60876	gold4
chr2	24455039	24455190	Metazoa_SRP_SRP_RNA_URS0000979553	SRP_RNA	-	URS0000979553		Metazoa_SRP	5.32029	10.9319	8.39248	5.95323	5.27945	3.20485	6.7094	7.14801	5.70526	10.35	gold4
chr17	9644286	9644403	Metazoa_SRP_SRP_RNA_URS00009ABC5F	SRP_RNA	-	URS00009ABC5F		Metazoa_SRP	5.05333	9.24113	6.73881	3.28818	4.96537	5.92173	8.83555	6.78543	6.44417	2.63141	gold4
chr1	151057240	151057356	Metazoa_SRP_SRP_RNA_URS00009058CF	SRP_RNA	+	URS00009058CF		Metazoa_SRP	4.95605	3.43375	7.56045	10.2788	7.52431	1.58802	5.12497	9.88194	7.01981	7.73242	gold4
chrX	134002432	134002721	Metazoa_SRP_SRP_RNA_URS00009016DD	SRP_RNA	+	URS00009016DD		Metazoa_SRP	14.6421	5.93406	7.05145	4.80449	6.70323	3.72917	7.26236	5.3026	4.79824	3.41854	gold4
chr11	9275242	9275316	tRNA-Leu-CAA-5-1	tRNA	+	URS00007142C3	tRNA-Leu-CAA-5-1	tRNA	4.0203	3.93579	5.26296	5.46573	7.15659	27.5958	8.34198	9.57867	3.04253	2.4746	dodgerblue
chr6	41917415	41917526	RF00019	Y_RNA	-	URS00006C818E		Y_RNA	3.98687	4.91236	6.00161	8.23011	7.68962	6.6177	7.66136	4.16374	8.02944	0.996845	darkgreen
chr5	172269930	172270078	Metazoa_SRP_SRP_RNA_URS00009A5F75	SRP_RNA	+	URS00009A5F75		Metazoa_SRP	5.10364	5.85636	7.04364	9.13145	6.72843	11.3672	3.41846	4.26464	5.50259	7.9417	gold4
chr8	31101505	31101622	Metazoa_SRP_SRP_RNA_URS000098F9B6	SRP_RNA	+	URS000098F9B6		Metazoa_SRP	19.5418	9.70964	5.50817	4.75757	6.68527	6.65399	5.89075	5.21147	9.2763	5.1494	gold4
chr9	2177733	2177850	Metazoa_SRP_SRP_RNA_URS000090668B	SRP_RNA	-	URS000090668B		Metazoa_SRP	3.67249	6.27285	4.63665	4.6393	9.07952	11.2809	6.1693	10.3993	3.44885	5.20859	gold4
chr1	143918015	143918132	Metazoa_SRP_SRP_RNA_URS0000987335	SRP_RNA	+	URS0000987335		Metazoa_SRP	9.91992	4.7982	5.18434	7.56045	4.94864	6.82126	5.61904	10.1605	7.9417	2.75046	gold4
chr8	144780506	144780625	Metazoa_SRP_SRP_RNA_URS000090EECB	SRP_RNA	+	URS000090EECB		Metazoa_SRP	43.1094	3.26069	7.26236	6.60733	5.8319	3.03962	4.93466	10.0943	8.34198	3.96846	gold4
chr19	6771170	6771287	Metazoa_SRP_SRP_RNA_URS000097D540	SRP_RNA	+	URS000097D540		Metazoa_SRP	34.195	7.57917	6.58854	5.49798	5.29532	5.86011	5.6322	6.54855	4.01461	8.1778	gold4
chr22	20920355	20920500	Metazoa_SRP_SRP_RNA_URS0000946BC4	SRP_RNA	+	URS0000946BC4		Metazoa_SRP	5.18146	6.54705	9.93231	11.0776	4.33135	5.75513	14.2077	5.84794	9.60876	28.0751	gold4
chr1	224192907	224193061	Metazoa_SRP_SRP_RNA_URS00009A2436	SRP_RNA	+	URS00009A2436		Metazoa_SRP	14.1084	4.50134	1.39425	10.0447	10.6712	2.68484	7.89294	4.33866	-1.09818	8.21545	gold4
chr20	45793281	45793398	Metazoa_SRP_SRP_RNA_URS000098E00E	SRP_RNA	+	URS000098E00E		Metazoa_SRP	1.91041	5.68886	5.78184	10.0142	6.58054	11.4289	3.07424	7.66927	5.1891	5.23766	gold4
chr12	93898547	93898695	Metazoa_SRP_SRP_RNA_URS0000977EF7	SRP_RNA	+	URS0000977EF7		Metazoa_SRP	4.15934	7.71925	10.4865	5.35692	7.91003	4.39637	3.22514	7.00435	5.73404	2.6701	gold4
chr14	73588831	73588891	tRNA-Lys-TTT-14-1	tRNA	-	URS0000C8E9CE;URS000062BDA5	tRNA-Lys-TTT-14-1	tRNA	1.71059	6.72078	6.68184	5.14213	4.77612	7.04364	9.78865	5.6752	16.5536	5.95244	dodgerblue
chr1	120476851	120476923	tRNA-Gln-CTG-8-2	tRNA	-	URS000071E42F	tRNA-Gln-CTG-8-2	tRNA	-1.17522	5.08692	7.26917	7.61672	2.20927	2.2768	13.2671	11.1889	3.12417	5.69945	dodgerblue
chr16	66550456	66550567	RF00019	Y_RNA	+	URS00006C48EB		Y_RNA	3.3379	11.3672	9.91992	11.3065	5.82999	2.28527	6.49008	5.86011	10.2122	7.41456	darkgreen
chr9	136649369	136649486	Metazoa_SRP_SRP_RNA_URS0000901775	SRP_RNA	-	URS0000901775		Metazoa_SRP	4.63828	6.38784	7.89294	5.953	11.4069	3.9292	8.70003	4.62224	1.57562	8.46165	gold4
chr9	37482712	37482829	Metazoa_SRP_SRP_RNA_URS000097219F	SRP_RNA	+	URS000097219F		Metazoa_SRP	6.72078	4.74729	5.7561	14.2	6.57435	4.63828	7.11399	3.0796	5.47005	5.54929	gold4
chr6	41302465	41302572	U6_snRNA_URS000064E4F1	snRNA	-	URS000064E4F1		U6	1.31368	3.87188	8.8548	14.0769	0.858172	4.38058	7.94606	10.1148	2.66078	5.42149	lightseagreen
chr8	125191053	125191170	Metazoa_SRP_SRP_RNA_URS0000991BFE	SRP_RNA	-	URS0000991BFE		Metazoa_SRP	0.588032	7.04364	5.67706	11.4652	6.64301	4.19575	0.572494	9.73736	-0.000507352	2.73864	gold4
chr1	52604898	52605046	Metazoa_SRP_SRP_RNA_URS0000990B8C	SRP_RNA	+	URS0000990B8C		Metazoa_SRP	3.9196	5.92862	6.77486	9.79054	2.95551	5.13655	6.38235	7.81321	1.9906	8.18097	gold4
chr6	156846170	156846318	Metazoa_SRP_SRP_RNA_URS000093DDF0	SRP_RNA	-	URS000093DDF0		Metazoa_SRP	2.02023	7.05145	7.08221	7.17584	5.24691	9.91167	3.15353	3.65641	1.3436	1.56602	gold4
chr19	54445395	54445543	Metazoa_SRP_SRP_RNA_URS000094FB78	SRP_RNA	+	URS000094FB78		Metazoa_SRP	4.37821	6.82483	6.50961	6.89315	5.76108	2.99843	2.25518	6.68193	4.91089	1.6158	gold4
chrX	1501609	1501757	Metazoa_SRP_SRP_RNA_URS0000916F81	SRP_RNA	-	URS0000916F81		Metazoa_SRP	3.40652	5.53581	7.75865	11.1889	8.13732	6.71885	3.13953	4.91203	7.01191	1.9075	gold4
chr6	26319101	26319173	tRNA-Trp-CCA-1-5	tRNA	-	URS0000222FD2	tRNA-Trp-CCA-1-5	tRNA	1.65779	3.80253	8.31177	3.93849	9.80872	3.29053	20.504	9.78865	7.58442	2.68309	dodgerblue
chr16	70115139	70115287	Metazoa_SRP_SRP_RNA_URS000097138E	SRP_RNA	-	URS000097138E		Metazoa_SRP	5.36533	8.50181	6.35817	13.9507	7.54661	4.41906	4.17198	5.89075	4.29662	7.1186	gold4
chr8	28469027	28469144	Metazoa_SRP_SRP_RNA_URS000090668B	SRP_RNA	+	URS000090668B		Metazoa_SRP	15.1955	7.00449	8.0699	17.6577	4.52157	4.28322	5.23766	4.92677	3.97215	9.22189	gold4
chr1	153785719	153785821	RF00019	Y_RNA	-	URS0000626DE7		Y_RNA	0.0902155	5.69866	7.35861	10.9319	2.42378	8.28782	6.52859	4.95274	4.54524	2.87279	darkgreen
chr17	42405868	42405985	Metazoa_SRP_SRP_RNA_URS0000924419	SRP_RNA	-	URS0000924419		Metazoa_SRP	3.46578	6.58054	10.228	6.97979	5.03498	3.3499	8.16016	5.62102	3.29322	8.87012	gold4
chr12	56573195	56573312	Metazoa_SRP_SRP_RNA_URS000095C611	SRP_RNA	+	URS000095C611		Metazoa_SRP	19.0064	5.69267	6.74962	6.33759	5.1344	5.68886	5.86293	11.2809	2.90024	13.328	gold4
chrX	153923959	153924077	Metazoa_SRP_SRP_RNA_URS00009A4D01	SRP_RNA	-	URS00009A4D01		Metazoa_SRP	3.51984	9.00689	8.40778	6.79341	6.72078	3.44339	4.34392	5.46733	2.05252	2.09267	gold4
chr5	81876635	81876751	Metazoa_SRP_SRP_RNA_URS0000930330	SRP_RNA	-	URS0000930330		Metazoa_SRP	6.72134	4.31825	5.54712	7.21664	5.61904	5.33843	6.54855	8.6515	3.00449	6.78996	gold4
chr7	149628152	149628235	tRX-Cys-NNN-4-1	tRNA	+	URS0000C8E9D6	tRX-Cys-NNN-4-1		1.44557	6.79666	9.22189	4.62935	5.36733	2.82159	12.3298	7.203	9.51548	4.57779	dodgerblue
chr19	569480	569628	Metazoa_SRP_SRP_RNA_URS000096AA7E	SRP_RNA	+	URS000096AA7E		Metazoa_SRP	3.30269	7.60361	6.79666	6.74962	5.17379	5.1008	5.36733	8.28782	5.3135	3.19694	gold4
chr1	52628386	52628503	Metazoa_SRP_SRP_RNA_URS00009A4D10	SRP_RNA	-	URS00009A4D10		Metazoa_SRP	13.3664	5.34003	4.94133	8.00963	6.72134	4.15198	3.84588	9.12081	5.32738	7.21664	gold4
chr1	110428063	110428180	Metazoa_SRP_SRP_RNA_URS00009062E0	SRP_RNA	+	URS00009062E0		Metazoa_SRP	7.41456	9.08534	6.57207	5.48717	3.28558	0.685571	1.2872	7.53686	14.1084	6.65399	gold4
chr7	76437680	76437797	Metazoa_SRP_SRP_RNA_URS000095B12E	SRP_RNA	-	URS000095B12E		Metazoa_SRP	0.634784	6.57435	6.79666	6.56078	5.49798	4.07887	4.76819	6.79666	5.03634	3.39009	gold4
chr17	32003960	32004108	Metazoa_SRP_SRP_RNA_URS000099732C	SRP_RNA	-	URS000099732C		Metazoa_SRP	5.2724	4.75547	6.41373	5.40407	8.39248	312.469	7.21664	5.6322	3.67581	3.4367	gold4
chr16	85732519	85732667	Metazoa_SRP_SRP_RNA_URS0000927F35	SRP_RNA	+	URS0000927F35		Metazoa_SRP	6.1693	4.04508	7.25507	10.9738	5.42098	3.05442	5.87081	13.0179	4.28542	7.14801	gold4
chr7	100088363	100088511	Metazoa_SRP_SRP_RNA_URS000093E13D	SRP_RNA	+	URS000093E13D		Metazoa_SRP	3.78991	6.86708	7.87584	5.16808	5.15503	3.29086	9.0075	7.121	3.87293	-0.0379608	gold4
chr2	231641213	231641362	Metazoa_SRP_SRP_RNA_URS000096789A	SRP_RNA	-	URS000096789A		Metazoa_SRP	5.56109	6.46864	13.3664	8.77729	10.4229	-1.52886	4.81042	5.19573	3.02616	11.9756	gold4
chr9	68264884	68265019	Metazoa_SRP_SRP_RNA_URS000096D27B	SRP_RNA	-	URS000096D27B		Metazoa_SRP	5.16654	6.56508	3.9196	6.05357	5.953	8.40778	4.0203	6.56582	4.94021	2.88287	gold4
chr1	173791547	173791887	lnc-KLHL20-3	lncRNA	+	URS00006F48FB		7SK	0.85733	4.94133	3.52953	5.49057	7.71925	90.9298	6.51262	8.0175	10.4229	4.64543	firebrick3
chr3	106688677	106688779	RF00019	Y_RNA	+	URS0000629B78		Y_RNA	0.490279	10.5786	14.2851	6.19497	2.29139	8.47326	5.80441	5.01966	3.37266	3.69165	darkgreen
chr4	83454413	83454573	Metazoa_SRP_SRP_RNA_URS000095695F	SRP_RNA	-	URS000095695F		Metazoa_SRP	0.497676	8.82817	6.77003	9.5165	4.09292	5.22359	5.04106	11.4735	5.227	2.32241	gold4
chr3	155832096	155832213	Metazoa_SRP_SRP_RNA_URS00009A4FC3	SRP_RNA	+	URS00009A4FC3		Metazoa_SRP	11.0735	4.01891	1.79833	8.21741	7.14137	14.6421	1.16752	4.82986	-0.458674	2.95321	gold4
chr6	148308577	148308694	Metazoa_SRP_SRP_RNA_URS0000954994	SRP_RNA	-	URS0000954994		Metazoa_SRP	6.77003	5.89075	5.28446	5.5356	3.75449	6.07892	6.68184	9.0075	8.82817	10.1002	gold4
chr1	92974828	92975123	lnc-FAM69A-1	SRP_RNA;lncRNA	-	URS0000947891;URS00008C033B		Metazoa_SRP	2.49765	7.27463	6.75169	5.21147	5.18146	3.71607	6.88289	8.21741	3.02784	4.96537	gold4
chr7	16675798	16675915	Metazoa_SRP_SRP_RNA_URS000090D53C	SRP_RNA	+	URS000090D53C		Metazoa_SRP	5.97963	4.79974	5.43572	5.3135	7.60361	7.35861	7.33127	5.94096	5.56152	5.81279	gold4
chr9	34049965	34050244	lnc-UBAP1-6	lncRNA	+	URS0000638B65		7SK	-1.89158	8.2843	7.63541	10.4229	3.22938	2.28508	6.43408	5.46573	5.84794	2.04692	firebrick3
chr20	35643142	35643462	lnc-SPAG4-1	lncRNA	+	URS0000643527		7SK	5.36507	5.06083	4.17436	3.36495	10.2647	211.937	7.74694	6.52303	8.61411	4.62958	firebrick3
chr1	40901208	40901325	Metazoa_SRP_SRP_RNA_URS000090C40F	SRP_RNA	-	URS000090C40F		Metazoa_SRP	5.35189	3.73	5.14818	26.128	6.52859	-2.00736	6.78543	10.0054	13.7436	5.99476	gold4
chr19	32971510	32971658	Metazoa_SRP_SRP_RNA_URS0000968525	SRP_RNA	+	URS0000968525		Metazoa_SRP	2.06653	5.25871	9.12081	8.05564	11.5383	3.25847	4.80395	6.55447	2.70303	3.30269	gold4
chr14	75604210	75604229	MIR7641-2	rRNA;precursor_RNA;miRNA	+	URS0000661539;URS000075EECB;URS000075B793		5S_rRNA	0.68253	4.09853	5.68432	6.3967	3.08018	6.06681	7.14137	9.13145	1.29397	14.6731	darkmagenta
chr7	76087447	76087547	U6_snRNA_URS00006F27EC	snRNA	+	URS00006F27EC		U6	0.301373	5.36322	9.73736	5.11323	4.41295	7.66927	6.58529	6.38671	4.19736	5.73584	lightseagreen
chr2	174557966	174558072	RNU6-1	snRNA	-	URS000035C796		U6	2.46689	7.86674	4.71721	2.07173	6.55447	15.3028	8.21741	5.18946	2.14134	2.63837	lightseagreen
chr9	6527712	6527829	Metazoa_SRP_SRP_RNA_URS000095A91F	SRP_RNA	-	URS000095A91F		Metazoa_SRP	5.10792	3.85117	5.25871	6.75253	11.4652	25.7132	3.60179	6.47949	3.31754	6.29597	gold4
chr1	202721389	202721505	Metazoa_SRP_SRP_RNA_URS0000924419	SRP_RNA	-	URS0000924419		Metazoa_SRP	5.93406	4.63546	6.35728	5.63916	10.254	168.105	5.74201	5.78184	2.7388	8.00963	gold4
chr9	38082276	38082429	Metazoa_SRP_SRP_RNA_URS0000915A77	SRP_RNA	+	URS0000915A77		Metazoa_SRP	2.37866	7.73559	10.2983	6.75169	6.70888	3.88088	5.00212	4.02764	2.22936	6.88289	gold4
chr5	70981251	70981368	Metazoa_SRP_SRP_RNA_URS000099187D	SRP_RNA	+	URS000099187D		Metazoa_SRP	6.27285	4.83356	5.42171	6.42399	6.46864	14.6731	3.56326	3.13484	2.49735	4.68352	gold4
chr7	148861242	148861390	Metazoa_SRP_SRP_RNA_URS000096F034	SRP_RNA	-	URS000096F034		Metazoa_SRP	5.44421	5.59684	3.16317	6.52859	4.98255	9.57867	6.07892	6.42399	5.00896	6.75253	gold4
chr6	31555419	31555957	Metazoa_SRP_SRP_RNA_URS000092EF5C	SRP_RNA	-	URS000092EF5C		Metazoa_SRP	5.99122	8.61411	7.15756	5.12497	4.91941	1.72774	5.67706	6.68901	3.26501	10.0534	gold4
chr19	1546010	1546127	Metazoa_SRP_SRP_RNA_URS0000924419	SRP_RNA	-	URS0000924419		Metazoa_SRP	5.63014	1.74935	6.03228	6.35817	3.29086	0.299199	6.56078	6.75169	2.81674	9.00331	gold4
chr6	31555419	31555537	Metazoa_SRP_SRP_RNA_URS000096E4F6	SRP_RNA	-	URS000096E4F6		Metazoa_SRP	4.29462	5.81279	7.45512	6.72843	5.74218	2.5056	6.48827	5.8478	3.99341	6.97592	gold4
chr9	121337900	121338017	Metazoa_SRP_SRP_RNA_URS000097CADF	SRP_RNA	+	URS000097CADF		Metazoa_SRP	3.08118	6.61504	5.00448	5.33838	6.30947	81.1217	7.87799	4.12481	2.43641	4.45085	gold4
chr1	242017404	242017552	Metazoa_SRP_SRP_RNA_URS000095C294	SRP_RNA	+	URS000095C294		Metazoa_SRP	5.92995	5.71094	5.10217	7.31051	3.77329	10.2907	5.11309	8.1778	5.18998	1.45755	gold4
chr13	46361078	46361226	Metazoa_SRP_SRP_RNA_URS0000925924	SRP_RNA	+	URS0000925924		Metazoa_SRP	4.19449	7.7147	6.38235	7.7147	7.87799	5.24691	2.51225	2.96065	6.50623	1.69593	gold4
chr7	101214690	101214838	Metazoa_SRP_SRP_RNA_URS0000964D2A	SRP_RNA	+	URS0000964D2A		Metazoa_SRP	0.794741	8.13314	9.91167	4.71261	7.5133	0.295348	6.35817	5.227	1.08131	2.99082	gold4
chr8	38397858	38397975	Metazoa_SRP_SRP_RNA_URS000091488E	SRP_RNA	+	URS000091488E		Metazoa_SRP	3.53086	7.87584	6.9732	13.5466	3.7485	2.60449	4.57594	7.44761	3.01719	5.10653	gold4
chr11	73196878	73197026	Metazoa_SRP_SRP_RNA_URS00009AB90F	SRP_RNA	-	URS00009AB90F		Metazoa_SRP	3.27963	5.61098	3.4022	6.36241	6.27285	19.5696	5.37321	5.92173	0.76246	4.09773	gold4
chr6	43637441	43637589	Metazoa_SRP_SRP_RNA_URS000096936A	SRP_RNA	-	URS000096936A		Metazoa_SRP	17.3073	7.5133	5.34807	6.18018	8.0699	2.14907	2.57717	3.61392	3.40786	2.55104	gold4
chr9	5817081	5817488	Metazoa_SRP_SRP_RNA_URS0000972B66	SRP_RNA	-	URS0000972B66		Metazoa_SRP	6.58054	3.62989	7.94606	6.65399	3.80222	7.54661	4.62224	4.94504	2.49791	1.86799	gold4
chr3	156796520	156796637	Metazoa_SRP_SRP_RNA_URS000094D909	SRP_RNA	+	URS000094D909		Metazoa_SRP	0.38649	4.99187	6.06352	5.62296	6.56715	5.89075	9.24113	3.97745	5.12161	5.35116	gold4
chr11	116933158	116933304	Metazoa_SRP_SRP_RNA_URS00009A1DBB	SRP_RNA	-	URS00009A1DBB		Metazoa_SRP	9.14817	4.45371	5.8478	4.60967	5.65326	8.21545	3.9494	9.92496	6.407	5.13609	gold4
chr9	15143288	15143386	U6_snRNA_URS00006D78B0	snRNA	+	URS00006D78B0		U6	2.75994	7.85811	8.16016	17.6859	1.83813	21.546	3.05387	3.61815	4.90333	0.180909	lightseagreen
chr6	139035664	139035781	Metazoa_SRP_SRP_RNA_URS000091B0E9	SRP_RNA	-	URS000091B0E9		Metazoa_SRP	5.40962	5.94535	5.35797	7.14801	5.5357	5.40407	6.59536	5.92995	1.27544	10.9563	gold4
chr13	31975166	31975448	RF00017	SRP_RNA	+	URS0000A8726D			1.03896	6.01975	8.01788	8.38895	5.4218	5.44349	8.17357	4.24304	4.91941	1.59172	gold4
chrX	1538312	1538458	Metazoa_SRP_SRP_RNA_URS0000943A6F	SRP_RNA	+	URS0000943A6F		Metazoa_SRP	3.76862	7.00435	7.1186	9.91167	3.94441	4.45371	1.37603	8.52964	2.36732	11.3937	gold4
chr9	37131364	37131481	Metazoa_SRP_SRP_RNA_URS0000901775	SRP_RNA	+	URS0000901775		Metazoa_SRP	6.06906	4.4219	6.1693	10.652	6.69514	2.5445	5.38751	2.455	4.9927	3.34842	gold4
chr19	33262289	33262437	Metazoa_SRP_SRP_RNA_URS00008FF331	SRP_RNA	-	URS00008FF331		Metazoa_SRP	5.11957	6.87341	6.68937	5.91268	5.48757	1.94065	3.69859	8.79789	3.73799	8.52964	gold4
chr9	130712247	130712364	Metazoa_SRP_SRP_RNA_URS0000924419	SRP_RNA	-	URS0000924419		Metazoa_SRP	4.94378	5.34983	9.51548	10.9563	12.0767	5.44421	3.59731	5.94892	4.31825	13.6967	gold4
chr6	31819178	31819460	Metazoa_SRP_SRP_RNA_URS00009A773B	SRP_RNA	+	URS00009A773B		Metazoa_SRP	14.2077	7.20667	5.77431	5.18434	4.96501	1.83158	5.61557	9.80872	5.77431	2.53534	gold4
chr9	33774704	33774821	Metazoa_SRP_SRP_RNA_URS0000948B80	SRP_RNA	+	URS0000948B80		Metazoa_SRP	4.17436	7.121	6.16611	5.75402	5.12161	7.97363	5.63002	5.04073	2.1013	4.90227	gold4
chr4	56818217	56818314	RF00019	Y_RNA	-	URS00006BF384		Y_RNA	2.8909	8.01788	6.29597	5.1494	3.98572	6.23256	0.639527	6.64301	4.64532	5.29383	darkgreen
chr8	19135427	19135544	Metazoa_SRP_SRP_RNA_URS000091B0E9	SRP_RNA	-	URS000091B0E9		Metazoa_SRP	3.90801	6.97645	6.19497	7.15756	3.98694	10.9668	3.45999	5.18146	3.8788	7.86674	gold4
chr7	1374367	1374484	Metazoa_SRP_SRP_RNA_URS000091B0E9	SRP_RNA	-	URS000091B0E9		Metazoa_SRP	7.77381	5.6752	5.68822	4.79744	2.55554	4.71721	6.7498	8.05501	4.18607	2.26448	gold4
chr6	134283091	134283193	RF00019	Y_RNA	+	URS000067D590		Y_RNA	2.55027	5.6304	7.09834	5.70526	2.75785	4.28447	9.57867	10.2983	4.68352	5.15503	darkgreen
chr5	139397736	139398002	Metazoa_SRP_SRP_RNA_URS00009310A4	SRP_RNA	-	URS00009310A4		Metazoa_SRP	4.31062	5.77152	5.75863	5.43572	18.8932	5.57336	4.9927	7.77381	2.44108	5.6322	gold4
chr7	5564004	5564122	Metazoa_SRP_SRP_RNA_URS0000924419	SRP_RNA	-	URS0000924419		Metazoa_SRP	4.64255	3.73329	10.4934	5.81206	7.89688	0.283945	8.20602	5.51851	12.7738	54.5189	gold4
chr4	1683419	1683529	RF00019	Y_RNA	-	URS0000655B70		Y_RNA	-0.762238	10.9738	7.53686	7.44375	3.86693	3.33319	1.57839	8.18097	6.78996	1.81059	darkgreen
chr8	37913570	37913687	Metazoa_SRP_SRP_RNA_URS0000924419	SRP_RNA	-	URS0000924419		Metazoa_SRP	3.54038	3.87993	9.74951	5.65455	5.75863	0.317771	5.65455	8.14886	1.11408	13.7436	gold4
chr2	79635285	79635622	Metazoa_SRP_SRP_RNA_URS0000971519	SRP_RNA	+	URS0000971519		Metazoa_SRP	2.7927	6.59157	7.34607	5.62504	5.67727	3.2574	7.56696	5.25609	4.85437	3.55143	gold4
chr6	33615571	33615688	Metazoa_SRP_SRP_RNA_URS0000983B53	SRP_RNA	-	URS0000983B53		Metazoa_SRP	5.76819	3.51623	6.51573	2.42274	5.89553	4.2279	8.13732	5.52909	0.178277	3.43375	gold4
chr20	36482853	36482970	Metazoa_SRP_SRP_RNA_URS000090298B	SRP_RNA	-	URS000090298B		Metazoa_SRP	3.90815	4.60679	5.46733	5.82401	4.28807	7.87799	6.87159	8.46165	2.03806	1.17145	gold4
chr19	45180742	45180890	Metazoa_SRP_SRP_RNA_URS00009679CC	SRP_RNA	-	URS00009679CC		Metazoa_SRP	0.379431	5.91268	6.58583	6.71335	5.35189	1.24033	2.72613	8.76795	1.88954	4.38844	gold4
chr1	148328811	148328883	tRNA-Gln-CTG-7-1	tRNA	+	URS000071ACA6	tRNA-Gln-CTG-7-1	tRNA	-0.729734	6.58583	5.52381	5.74325	0.196533	1.31946	5.73584	9.1475	1.14688	0.383026	dodgerblue
chr7	73523448	73523565	Metazoa_SRP_SRP_RNA_URS000099B61A	SRP_RNA	-	URS000099B61A		Metazoa_SRP	7.60361	5.55092	6.72843	4.91253	5.69945	3.17951	5.13609	6.66178	-0.464134	2.46795	gold4
chr1	52693459	52693607	Metazoa_SRP_SRP_RNA_URS000097FC50	SRP_RNA	+	URS000097FC50		Metazoa_SRP	2.22661	4.72787	5.46484	8.18097	5.78548	10.0534	1.8177	7.54924	5.46733	3.21154	gold4
chr2	10133897	10134014	Metazoa_SRP_SRP_RNA_URS0000971D30	SRP_RNA	+	URS0000971D30		Metazoa_SRP	-0.03493	6.38235	4.85437	6.50217	23.3966	217.194	4.75868	3.88929	1.66641	0.626057	gold4
chrX	48959182	48959282	U6_snRNA_URS000067A0CA	snRNA	-	URS000067A0CA		U6	1.07997	6.66178	6.25415	8.56832	6.41718	4.977	3.26894	4.32233	3.10611	1.06809	lightseagreen
chr7	149556710	149556780	tRNA-Cys-GCA-22-1	tRNA	+	URS000065F0A0	tRNA-Cys-GCA-22-1	tRNA	0.06019	4.45881	5.51881	5.67093	6.54855	4.04388	15.017	6.87797	22.6544	4.74663	dodgerblue
chr16	30471586	30471703	RF00019	Y_RNA	+	URS0000AB110C			14.5786	3.93825	5.07122	8.25437	1.67563	4.5223	8.41477	6.11505	2.03858	3.74649	darkgreen
chr19	40063212	40063329	Metazoa_SRP_SRP_RNA_URS000095CF45	SRP_RNA	-	URS000095CF45		Metazoa_SRP	5.00344	5.94892	5.23625	3.64457	8.1778	71.1804	4.96501	6.68184	5.82177	2.58134	gold4
chr9	136406658	136406775	Metazoa_SRP_SRP_RNA_URS0000934741	SRP_RNA	-	URS0000934741		Metazoa_SRP	9.73736	4.9462	3.92043	5.42011	8.47326	1.18972	5.75513	5.9519	3.67869	3.60294	gold4
chr5	142045754	142045902	Metazoa_SRP_SRP_RNA_URS00009377E9	SRP_RNA	-	URS00009377E9		Metazoa_SRP	5.29552	5.16391	5.75402	7.94606	5.91236	10.6149	5.14747	5.40407	8.52964	4.28447	gold4
chr2	169826756	169826904	Metazoa_SRP_SRP_RNA_URS00009A94A9	SRP_RNA	-	URS00009A94A9		Metazoa_SRP	3.17649	5.72298	5.46873	5.68432	3.99809	6.29097	7.72829	4.95361	2.8989	3.00881	gold4
chr11	111040097	111040208	5S_rRNA_rRNA_URS00007005D1	rRNA	-	URS00007005D1		5S_rRNA	2.27668	3.72991	6.78996	6.66789	4.71617	2.42407	16.5536	6.43408	6.70888	9.07952	darkmagenta
chr5	55852353	55852470	Metazoa_SRP_SRP_RNA_URS0000973F83	SRP_RNA	-	URS0000973F83		Metazoa_SRP	5.75042	7.35327	9.78865	5.39665	3.1351	3.28818	0.982681	6.85655	7.55046	7.34607	gold4
chr4	2597920	2598068	Metazoa_SRP_SRP_RNA_URS00009112E2	SRP_RNA	-	URS00009112E2		Metazoa_SRP	7.75879	10.9668	5.22025	5.41074	5.29383	5.73404	5.83278	4.3862	5.16654	3.75677	gold4
chr11	118788413	118788561	Metazoa_SRP_SRP_RNA_URS00009234F7	SRP_RNA	-	URS00009234F7		Metazoa_SRP	53.0481	9.93231	5.38751	9.78865	5.75042	2.21518	3.83948	5.02349	-0.292105	7.3315	gold4
chr3	123190507	123190655	Metazoa_SRP_SRP_RNA_URS0000910898	SRP_RNA	+	URS0000910898		Metazoa_SRP	5.61604	8.58619	9.60876	5.51851	6.59157	3.72044	2.16655	5.20307	7.45512	17.1357	gold4
chr8	73743787	73743935	Metazoa_SRP_SRP_RNA_URS0000924165	SRP_RNA	-	URS0000924165		Metazoa_SRP	16.2561	4.76543	3.22114	7.66136	4.49375	6.36705	3.42126	7.1186	5.56109	5.74093	gold4
chr19	558475	558612	Metazoa_SRP_SRP_RNA_URS000099EB49	SRP_RNA	+	URS000099EB49		Metazoa_SRP	4.07567	22.052	4.44172	7.20654	15.7804	3.15408	6.68715	4.06441	3.96348	3.84567	gold4
chr20	46399990	46400139	Metazoa_SRP_SRP_RNA_URS00009347CC	SRP_RNA	+	URS00009347CC		Metazoa_SRP	4.38126	11.4735	6.50623	7.08221	3.37432	2.22831	4.59733	7.56045	5.3705	0.503561	gold4
chr6	35462123	35462271	Metazoa_SRP_SRP_RNA_URS0000963153	SRP_RNA	-	URS0000963153		Metazoa_SRP	12.8793	5.37321	3.29664	7.89294	5.72298	3.22895	4.74663	8.05564	2.26263	2.35694	gold4
chr22	31348100	31348352	Metazoa_SRP_SRP_RNA_URS0000924419	SRP_RNA	+	URS0000924419		Metazoa_SRP	5.15514	4.27524	5.93406	7.85986	5.9519	3.29664	0.725605	6.50217	0.0824422	3.58114	gold4
chr2	200863151	200863247	RF00019	Y_RNA	-	URS0000629ECF		Y_RNA	1.68699	8.0699	8.2843	9.72038	5.26296	2.17454	5.81279	5.2724	7.85811	3.74475	darkgreen
chr5	139333037	139333352	lnc-SLC23A1-2	lncRNA;snRNA	-	URS00008BE2CB;URS00006FCCBE		7SK	0.592348	4.93465	5.13309	7.85709	14.7976	171.556	5.93964	4.63862	3.85117	2.73187	firebrick3
chr3	123604514	123604662	Metazoa_SRP_SRP_RNA_URS00009814A8	SRP_RNA	-	URS00009814A8		Metazoa_SRP	1.3013	4.41069	6.7094	8.99903	2.82937	9.0075	4.57779	6.49008	4.74663	0.394382	gold4
chr7	73581299	73581416	Metazoa_SRP_SRP_RNA_URS000098E119	SRP_RNA	+	URS000098E119		Metazoa_SRP	7.01981	8.23011	7.82247	9.74951	4.04789	0.0254416	3.47224	1.98352	13.3125	10.6423	gold4
chr5	72864790	72864907	Metazoa_SRP_SRP_RNA_URS000093B3AD	SRP_RNA	-	URS000093B3AD		Metazoa_SRP	7.33127	4.02526	5.73404	5.3026	13.5466	16.2561	3.29516	3.34097	0.110655	5.21612	gold4
chr15	41851912	41852029	5S_rRNA_rRNA_URS0000667F94	rRNA	-	URS0000667F94		5S_rRNA	1.19357	4.26853	6.27285	4.71017	14.4216	3.50668	13.5346	7.05145	9.64589	17.3073	darkmagenta
chr6	35330336	35330453	Metazoa_SRP_SRP_RNA_URS000095B12E	SRP_RNA	+	URS000095B12E		Metazoa_SRP	13.7971	7.77381	5.06901	5.1336	9.24113	5.84794	2.84051	3.80796	13.616	-1.45425	gold4
chr1	144868090	144868207	Metazoa_SRP_SRP_RNA_URS0000938AE0	SRP_RNA	-	URS0000938AE0		Metazoa_SRP	7.35861	1.71682	5.71094	3.60393	5.25871	6.65808	5.1494	7.04364	14.2077	7.66927	gold4
chr8	22242060	22242177	Metazoa_SRP_SRP_RNA_URS0000954994	SRP_RNA	-	URS0000954994		Metazoa_SRP	4.00603	3.78842	6.56462	6.70888	7.27463	4.40366	3.87023	6.56508	8.25437	4.41299	gold4
chr9	105121171	105121288	Metazoa_SRP_SRP_RNA_URS000090EECB	SRP_RNA	+	URS000090EECB		Metazoa_SRP	6.11505	9.79054	5.54299	3.63046	6.04166	2.37972	5.42149	4.52143	3.71032	2.93779	gold4
chr7	75912061	75912209	Metazoa_SRP_SRP_RNA_URS000099BF63	SRP_RNA	+	URS000099BF63		Metazoa_SRP	3.9543	4.1848	5.1891	6.30947	4.06038	7.85811	6.97645	5.77152	8.1778	6.18334	gold4
chr18	3009252	3009557	Metazoa_SRP_SRP_RNA_URS00009314D2	SRP_RNA	+	URS00009314D2		Metazoa_SRP	44.3892	5.54299	5.40759	5.56109	4.94504	3.99657	3.99657	6.59157	2.93779	2.68444	gold4
chr2	101054863	101054980	Metazoa_SRP_SRP_RNA_URS0000924419	SRP_RNA	-	URS0000924419		Metazoa_SRP	5.54252	6.43968	4.86514	5.62252	6.68184	5.40759	3.53604	4.91906	1.97593	3.85856	gold4
chr7	44563805	44563922	Metazoa_SRP_SRP_RNA_URS000093B3AD	SRP_RNA	+	URS000093B3AD		Metazoa_SRP	2.18748	5.97904	6.34399	10.6689	13.3664	3.96348	4.38058	4.96726	4.6506	5.09768	gold4
chr15	59637249	59637366	Metazoa_SRP_SRP_RNA_URS0000969D00	SRP_RNA	+	URS0000969D00		Metazoa_SRP	5.72649	5.21458	4.09133	7.35861	10.228	69.3953	4.92418	3.29337	3.26941	2.80471	gold4
chr17	30805876	30806024	Metazoa_SRP_SRP_RNA_URS000098867E	SRP_RNA	+	URS000098867E		Metazoa_SRP	5.63226	6.68901	6.47523	4.39639	5.27719	16.7638	5.20307	0.625075	3.88866	4.98255	gold4
chr6	42546356	42546473	Metazoa_SRP_SRP_RNA_URS00009156E9	SRP_RNA	+	URS00009156E9		Metazoa_SRP	3.95075	6.79341	4.81432	8.15063	4.9532	5.94892	4.10667	6.87159	2.82908	10.2788	gold4
chr20	59947225	59947342	Metazoa_SRP_SRP_RNA_URS00009A55A3	SRP_RNA	+	URS00009A55A3		Metazoa_SRP	2.24257	5.46873	5.42988	3.6145	5.9823	10.9319	5.63916	2.67671	1.33113	4.977	gold4
chr2	39128825	39128927	RF00019	Y_RNA	-	URS0000631C06		Y_RNA	1.12916	12.6274	14.8786	4.96193	5.93406	10.9738	4.30566	4.86147	4.95172	2.25311	darkgreen
chr8	70639341	70639458	Metazoa_SRP_SRP_RNA_URS000090668B	SRP_RNA	-	URS000090668B		Metazoa_SRP	3.4367	5.51657	2.96377	5.38703	5.60725	5.49057	5.54299	2.83744	4.00603	4.91236	gold4
chr19	13101987	13102135	Metazoa_SRP_SRP_RNA_URS00009A6570	SRP_RNA	-	URS00009A6570		Metazoa_SRP	0.649205	5.16504	9.2763	5.70721	6.88289	2.24959	3.5304	10.0447	2.68573	1.77672	gold4
chr13	46600067	46600185	Metazoa_SRP_SRP_RNA_URS0000948217	SRP_RNA	-	URS0000948217		Metazoa_SRP	0.620416	5.0881	3.0746	13.616	5.77431	15.0493	2.1549	7.31051	3.54238	7.85986	gold4
chr1	146288597	146288696	U6_snRNA_URS00006FE2DE	snRNA	+	URS00006FE2DE		U6	3.57021	7.20205	6.66789	5.75513	3.58311	4.33884	6.73881	5.09556	6.51262	5.92995	lightseagreen
chr8	99850644	99850761	Metazoa_SRP_SRP_RNA_URS0000954994	SRP_RNA	+	URS0000954994		Metazoa_SRP	3.94441	3.94539	5.90788	4.92677	4.58835	14.2077	6.3309	6.65399	4.96282	2.03724	gold4
chr17	29412058	29412206	Metazoa_SRP_SRP_RNA_URS0000981953	SRP_RNA	-	URS0000981953		Metazoa_SRP	5.34983	86.4109	10.9668	7.85811	5.01041	3.44426	2.15942	5.48107	3.43758	5.36354	gold4
chr8	95059567	95059684	Metazoa_SRP_SRP_RNA_URS000093B8FA	SRP_RNA	+	URS000093B8FA		Metazoa_SRP	5.06083	3.99949	4.21077	5.0095	6.58529	10.7871	6.34399	5.76819	0.9831	4.81528	gold4
chr1	32293039	32293156	Metazoa_SRP_SRP_RNA_URS000091FD81	SRP_RNA	+	URS000091FD81		Metazoa_SRP	7.87799	5.09556	5.73271	6.65808	4.50358	3.52179	2.22913	8.13732	2.58358	13.5346	gold4
chr17	70206477	70206625	Metazoa_SRP_SRP_RNA_URS00008FF93D	SRP_RNA	-	URS00008FF93D		Metazoa_SRP	5.2653	3.53075	7.54661	8.52964	5.49699	3.96586	7.00435	5.32738	2.30903	4.26482	gold4
chr12	42454719	42454821	RF00019	Y_RNA	+	URS000068089E		Y_RNA	2.11246	2.44427	5.27424	3.6926	10.5434	7.61672	6.61504	5.54929	1.85587	1.65306	darkgreen
chr19	35211502	35211650	Metazoa_SRP_SRP_RNA_URS0000950E98	SRP_RNA	+	URS0000950E98		Metazoa_SRP	3.20512	8.4929	11.0215	5.10941	7.17966	1.07968	5.71094	3.36987	6.71335	5.49633	gold4
chr16	70789506	70789577	tRNA-Gly-GCC-1-9	tRNA	+	URS000013B42D	tRNA-Gly-GCC-1-9	tRNA	0.987485	5.20308	5.14053	3.26847	6.7094	5.61557	14.2916	8.8548	25.7132	14.9762	dodgerblue
chr2	65555431	65555534	Vault_vault_RNA_URS0000710E59	vault_RNA	-	URS0000710E59		Vault	-0.349537	5.953	12.0767	7.73242	4.75232	0.122439	10.0447	4.86514	4.29626	8.17357	deeppink3
chr7	74819236	74819384	Metazoa_SRP_SRP_RNA_URS000098254C	SRP_RNA	-	URS000098254C		Metazoa_SRP	7.94606	5.39308	5.42098	3.05792	5.59427	1.15761	3.21448	5.81279	4.66474	4.98941	gold4
chr1	51865632	51865709	Y_RNA_Y_RNA_URS000068C733	Y_RNA	+	URS000068C733		Y_RNA	3.43615	2.73647	6.69514	9.00689	5.6304	10.0054	1.52975	5.17674	3.36864	6.59412	darkgreen
chr20	62609013	62609129	Metazoa_SRP_SRP_RNA_URS00009531BB	SRP_RNA	-	URS00009531BB		Metazoa_SRP	1.48159	5.98545	9.64589	4.81432	8.58619	2.75785	6.55447	2.15738	7.00449	4.67267	gold4
chr7	23491791	23491893	RF00019	Y_RNA	-	URS0000624E83		Y_RNA	3.35849	8.76795	5.55092	6.27886	5.23766	8.97696	5.04146	3.0265	0.757512	1.4156	darkgreen
chr6	166962934	166963051	Metazoa_SRP_SRP_RNA_URS0000973F83	SRP_RNA	-	URS0000973F83		Metazoa_SRP	4.52143	4.60967	5.36627	5.4206	7.17584	13.6967	3.39687	8.77729	2.71352	8.15063	gold4
chr1	246258052	246258200	Metazoa_SRP_SRP_RNA_URS00009369AC	SRP_RNA	-	URS00009369AC		Metazoa_SRP	5.35116	5.122	4.91906	11.4496	3.90801	5.42149	6.82126	14.5786	3.17118	4.95361	gold4
chr15	42168559	42168707	Metazoa_SRP_SRP_RNA_URS00009A3F3B	SRP_RNA	-	URS00009A3F3B		Metazoa_SRP	4.26519	4.40626	8.21741	5.80441	5.122	2.30092	5.6304	6.50819	0.349173	4.99046	gold4
chr9	110032544	110032692	Metazoa_SRP_SRP_RNA_URS0000985137	SRP_RNA	+	URS0000985137		Metazoa_SRP	7.44761	5.48757	4.15919	3.95956	4.18277	5.69866	5.33843	5.41225	0.636509	1.91268	gold4
chr8	65715559	65715676	Metazoa_SRP_SRP_RNA_URS0000901775	SRP_RNA	-	URS0000901775		Metazoa_SRP	11.2809	5.3128	5.36354	1.76724	15.9618	163.321	5.38703	3.02536	-0.981085	3.59119	gold4
chr6	135300043	135300160	Metazoa_SRP_SRP_RNA_URS00009156E9	SRP_RNA	+	URS00009156E9		Metazoa_SRP	5.82401	6.64301	4.66474	9.12081	2.68094	10.2983	3.78214	4.92418	2.06575	4.88989	gold4
chr2	202633384	202633502	Metazoa_SRP_SRP_RNA_URS0000924419	SRP_RNA	-	URS0000924419		Metazoa_SRP	11.0776	5.41225	5.32738	4.89418	6.35817	5.26296	3.68722	5.73584	5.10364	5.2672	gold4
chr6	154502378	154502495	Metazoa_SRP_SRP_RNA_URS000092ABA9	SRP_RNA	-	URS000092ABA9		Metazoa_SRP	0.270577	6.13069	6.50327	5.93913	3.32799	5.18998	1.96807	5.54712	2.5402	3.21768	gold4
chr1	23539554	23539702	Metazoa_SRP_SRP_RNA_URS000091F738	SRP_RNA	+	URS000091F738		Metazoa_SRP	2.40709	7.87799	8.76262	5.72298	8.21545	3.22805	5.0114	3.76173	2.08607	3.44757	gold4
chr9	84373821	84373938	Metazoa_SRP_SRP_RNA_URS0000992647;URS0000983B53	SRP_RNA	+	URS0000992647;URS0000983B53		Metazoa_SRP	6.49008	5.07122	6.73089	5.65326	4.74112	4.9396	4.91811	6.45584	2.37608	4.18277	gold4
chr1	147562047	147562164	Metazoa_SRP_SRP_RNA_URS0000924419	SRP_RNA	+	URS0000924419		Metazoa_SRP	5.5785	5.43206	3.41524	7.20205	3.951	5.07113	5.28141	5.68822	4.73399	3.61685	gold4
chr17	59560860	59561010	Metazoa_SRP_SRP_RNA_URS000099AB8A	SRP_RNA	-	URS000099AB8A		Metazoa_SRP	3.69017	5.22025	7.14801	5.45963	4.95738	7.17966	7.01981	3.67752	5.40962	0.762464	gold4
chr6	43330065	43330474	Metazoa_SRP_SRP_RNA_URS00009A773B	SRP_RNA	-	URS00009A773B		Metazoa_SRP	10.2788	4.73269	5.74093	5.82626	4.77817	3.0043	6.71335	4.93465	4.50423	7.16518	gold4
chr8	99149499	99149616	Metazoa_SRP_SRP_RNA_URS000092E564	SRP_RNA	-	URS000092E564		Metazoa_SRP	0.800238	10.6689	3.45793	8.31177	5.44349	5.22473	4.03502	6.36705	2.39677	3.31724	gold4
chr2	201718275	201718423	Metazoa_SRP_SRP_RNA_URS000096CF47	SRP_RNA	-	URS000096CF47		Metazoa_SRP	9.2763	5.46569	3.59578	4.18488	5.10364	5.36627	5.2904	5.49057	6.38864	5.7621	gold4
chr9	6789402	6789528	Metazoa_SRP_SRP_RNA_URS000099B61A	SRP_RNA	-	URS000099B61A		Metazoa_SRP	6.73881	5.45153	2.19453	3.76683	5.20308	3.16636	5.59427	5.74325	5.72598	3.79419	gold4
chr11	72024913	72025061	Metazoa_SRP_SRP_RNA_URS000097C05C	SRP_RNA	-	URS000097C05C		Metazoa_SRP	6.85592	5.46573	7.71925	2.57362	4.35568	5.18434	7.82247	4.21077	2.38998	1.22238	gold4
chr7	39888374	39888665	lnc-CDK13-5	lncRNA;SRP_RNA	+	URS00008B75CA;URS00008FFCF2		Metazoa_SRP	1.858	5.17379	6.29097	7.11399	3.64733	5.69991	5.45315	3.87023	7.3315	3.92043	gold4
chr7	77505492	77505638	Metazoa_SRP_SRP_RNA_URS000092DBA0	SRP_RNA	-	URS000092DBA0		Metazoa_SRP	4.65934	5.15688	6.56078	6.65051	3.88855	8.99871	5.47005	2.94515	1.84359	4.09342	gold4
chr19	12550011	12550128	Metazoa_SRP_SRP_RNA_URS0000924419	SRP_RNA	+	URS0000924419		Metazoa_SRP	10.6689	5.46976	5.41074	5.8478	5.21458	1.85881	3.13484	3.84015	4.6121	3.41156	gold4
chr21	44347267	44347414	Metazoa_SRP_SRP_RNA_URS000097D201	SRP_RNA	-	URS000097D201		Metazoa_SRP	2.86897	3.06857	5.28687	10.228	9.73736	5.32892	9.59482	3.60485	2.78418	4.89937	gold4
chr6	89841328	89841424	RF00019	Y_RNA	+	URS0000653A48		Y_RNA	1.68462	4.12978	5.57336	5.52731	2.35053	5.7621	5.34983	5.2653	3.05444	2.01236	darkgreen
chr6	149814083	149814199	Metazoa_SRP_SRP_RNA_URS000093D619	SRP_RNA	-	URS000093D619		Metazoa_SRP	5.99476	5.46986	1.13472	5.1392	5.91582	11.2763	0.934555	0.0572082	-1.92074	2.04592	gold4
chr9	32993900	32994017	Metazoa_SRP_SRP_RNA_URS0000990DE9	SRP_RNA	-	URS0000990DE9		Metazoa_SRP	4.52931	5.30926	5.10792	5.29552	4.69705	5.82273	5.48717	5.42149	4.93689	1.63162	gold4
chr15	90021934	90022083	Metazoa_SRP_SRP_RNA_URS000091C5C0	SRP_RNA	+	URS000091C5C0		Metazoa_SRP	5.6053	5.66595	4.98969	3.64012	5.6053	3.96602	4.23321	6.5807	3.78214	5.19573	gold4
chr19	4041782	4041930	Metazoa_SRP_SRP_RNA_URS0000949C49	SRP_RNA	-	URS0000949C49		Metazoa_SRP	5.21277	5.38063	4.83356	4.28667	25.7132	12.8768	7.89688	4.71261	4.06441	-1.66204	gold4
chr5	171972726	171972843	Metazoa_SRP_SRP_RNA_URS000099187D	SRP_RNA	-	URS000099187D		Metazoa_SRP	5.44288	7.26917	5.49699	3.90015	4.23142	5.1336	4.83445	6.25415	3.55276	4.41319	gold4
chr2	73907497	73907645	Metazoa_SRP_SRP_RNA_URS000090F160	SRP_RNA	-	URS000090F160		Metazoa_SRP	2.57362	5.50259	7.4347	2.82676	1.96779	5.05555	5.82999	5.92862	3.15216	4.03454	gold4
chr1	21324134	21324301	Metazoa_SRP_SRP_RNA_URS0000902B16	SRP_RNA	-	URS0000902B16		Metazoa_SRP	2.40922	8.38895	7.85986	10.9874	4.16072	2.27898	3.13497	6.38235	1.77091	2.16338	gold4
chr15	64378764	64378912	Metazoa_SRP_SRP_RNA_URS000097465D	SRP_RNA	+	URS000097465D		Metazoa_SRP	2.42577	5.44421	5.09768	3.34587	7.66136	7.27463	6.18018	3.47224	2.31948	2.73112	gold4
chr13	20903372	20903520	Metazoa_SRP_SRP_RNA_URS00009A606A	SRP_RNA	-	URS00009A606A		Metazoa_SRP	1.99913	5.72081	5.93913	4.81723	6.56582	0.486771	3.67744	10.9319	4.9233	6.68184	gold4
chr17	58112570	58112718	Metazoa_SRP_SRP_RNA_URS000093FBE5	SRP_RNA	-	URS000093FBE5		Metazoa_SRP	10.6712	4.81723	5.36733	5.4218	4.99046	5.76108	3.68752	5.16808	4.29566	4.11723	gold4
chr5	17303891	17304036	Metazoa_SRP_SRP_RNA_URS0000997BB4	SRP_RNA	-	URS0000997BB4		Metazoa_SRP	2.7388	5.13609	5.49798	6.35167	2.01019	5.5357	5.39665	2.74483	3.51114	4.08475	gold4
chrX	154205348	154205466	Metazoa_SRP_SRP_RNA_URS0000924419	SRP_RNA	-	URS0000924419		Metazoa_SRP	2.841	5.63002	11.0776	1.72735	4.90227	1.01381	8.82817	6.58054	1.96587	3.10101	gold4
chr14	92703229	92703377	Metazoa_SRP_SRP_RNA_URS0000948E0C	SRP_RNA	-	URS0000948E0C		Metazoa_SRP	8.77729	4.28447	5.61784	3.23481	4.91163	1.09104	6.35719	10.4229	9.78865	5.18591	gold4
chr1	180141116	180141264	Metazoa_SRP_SRP_RNA_URS00009004A0	SRP_RNA	+	URS00009004A0		Metazoa_SRP	7.44375	4.37781	5.56093	4.98969	3.91018	5.18069	9.12081	5.34807	8.82444	6.87159	gold4
chr6	28823315	28823389	tRNA-Phe-GAA-4-1	tRNA	-	URS00006EEBD6;URS0000632456	tRNA-Phe-GAA-4-1	tRNA	1.85587	6.65051	7.01981	3.22195	6.3309	2.32404	16.5013	4.19736	4.86514	1.77767	dodgerblue
chr8	28691616	28691733	Metazoa_SRP_SRP_RNA_URS0000924419	SRP_RNA	+	URS0000924419		Metazoa_SRP	6.59412	7.01191	5.17674	5.34983	4.6506	4.30454	7.05617	1.9112	3.98002	4.00085	gold4
chr6	89857779	89857896	Metazoa_SRP_SRP_RNA_URS000090668B	SRP_RNA	+	URS000090668B		Metazoa_SRP	5.07022	5.25602	5.26055	9.88194	8.23011	7.9417	3.56121	4.09357	3.02889	8.47326	gold4
chr22	41930245	41930393	Metazoa_SRP_SRP_RNA_URS00009923C8	SRP_RNA	-	URS00009923C8		Metazoa_SRP	3.86427	5.74325	3.88929	4.91203	13.3433	24.6979	4.9786	5.52731	3.40652	3.50689	gold4
chr8	27802460	27802609	Metazoa_SRP_SRP_RNA_URS000095190C	SRP_RNA	+	URS000095190C		Metazoa_SRP	6.59157	5.3135	5.18591	3.81696	4.15934	5.44333	5.53622	4.82048	3.91018	1.91259	gold4
chr7	151464651	151464938	lnc-RHEB-1	SRP_RNA;lncRNA	-	URS0000942EC8;URS00008BB3B4		Metazoa_SRP	2.11319	8.79028	4.76684	2.82159	13.3125	13.5346	5.72649	4.26578	1.37628	3.86169	gold4
chr17	75040604	75040721	Metazoa_SRP_SRP_RNA_URS0000924419	SRP_RNA	+	URS0000924419		Metazoa_SRP	1.86762	5.14376	5.33843	3.59204	5.46873	2.99668	9.72038	7.35327	5.36533	5.39308	gold4
chr3	53262593	53262741	Metazoa_SRP_SRP_RNA_URS000092D452	SRP_RNA	-	URS000092D452		Metazoa_SRP	5.73404	10.6423	5.42011	4.12481	4.54001	2.62711	5.05721	5.87081	2.77517	5.61904	gold4
chr8	129923141	129923438	Metazoa_SRP_SRP_RNA_URS000094A0F4	SRP_RNA	-	URS000094A0F4		Metazoa_SRP	4.18288	5.75288	5.48107	4.73269	4.98941	18.8932	3.3568	5.7561	6.89869	1.88765	gold4
chr5	149987809	149987924	Metazoa_SRP_SRP_RNA_URS000098E119	SRP_RNA	+	URS000098E119		Metazoa_SRP	13.616	5.00153	5.46569	4.31447	5.81113	4.55689	5.73458	4.65934	2.35859	4.00776	gold4
chrX	48580575	48580692	Metazoa_SRP_SRP_RNA_URS000093B3AD	SRP_RNA	-	URS000093B3AD		Metazoa_SRP	2.42027	3.43997	6.3309	5.6304	10.1387	155.063	4.82986	0.779263	3.25847	2.15848	gold4
chr3	49573626	49573955	Metazoa_SRP_SRP_RNA_URS0000924419	SRP_RNA	-	URS0000924419		Metazoa_SRP	3.45328	4.06038	7.56696	5.54712	5.40407	3.45715	6.36241	5.05001	3.81696	4.50293	gold4
chr1	236532560	236532677	Metazoa_SRP_SRP_RNA_URS00009A773B	SRP_RNA	+	URS00009A773B		Metazoa_SRP	11.9756	3.62904	2.13658	6.3621	4.00381	14.2851	4.08805	10.35	3.62477	3.54487	gold4
chr1	31956819	31957418	Metazoa_SRP_SRP_RNA_URS0000939112	SRP_RNA	-	URS0000939112		Metazoa_SRP	17.6791	5.94096	5.99122	5.38063	4.69516	1.98765	2.42058	5.06403	1.32607	4.65934	gold4
chr9	125870250	125870367	Metazoa_SRP_SRP_RNA_URS000095B12E	SRP_RNA	-	URS000095B12E		Metazoa_SRP	0.540842	5.1031	4.08218	5.34003	10.9738	43.1094	3.82272	6.97645	6.18018	4.04099	gold4
chr15	52162750	52162852	RF00019	Y_RNA	+	URS000069A4A7		Y_RNA	0.88583	7.14137	3.29659	5.04415	5.39813	11.0238	6.56462	3.78869	9.22189	1.14157	darkgreen
chr20	23160856	23160971	ENSPPAG00000003365.1	rRNA	-	URS000068A086		5S_rRNA	-0.934929	6.05357	6.43408	8.82817	3.11686	0.0451954	5.3705	5.07158	0.246351	3.97574	darkmagenta
chr14	22852615	22852728	RF00019	Y_RNA	-	URS0000627405		Y_RNA	2.83744	6.73089	4.55689	5.61904	4.82048	5.76819	5.66595	3.37432	2.48616	2.02033	darkgreen
chr1	173966568	173966716	Metazoa_SRP_SRP_RNA_URS0000943F51	SRP_RNA	+	URS0000943F51		Metazoa_SRP	3.30333	2.45613	5.16504	5.2676	13.0054	98.0223	2.58009	6.48827	4.48763	0.810682	gold4
chr21	29481493	29481641	Metazoa_SRP_SRP_RNA_URS0000972D82	SRP_RNA	-	URS0000972D82		Metazoa_SRP	1.89063	6.35728	5.93964	5.5357	4.43313	4.88668	5.62102	3.83597	3.92623	3.1888	gold4
chr5	139467836	139467952	Metazoa_SRP_SRP_RNA_URS0000923951	SRP_RNA	-	URS0000923951		Metazoa_SRP	5.3135	5.36354	5.05721	6.1693	2.8537	0.872373	5.1031	5.67093	1.44595	7.45512	gold4
chr11	122579204	122579307	U6_snRNA_URS0000645E57	snRNA	-	URS0000645E57		U6	2.17934	5.49057	3.6145	6.34399	3.23525	4.9249	6.54647	10.6149	5.93964	6.73089	lightseagreen
chr10	22563649	22563722	tRNA-Pro-GGG-1-1	tRNA	+	URS0000746081	tRNA-Pro-GGG-1-1		1.31146	3.21448	5.95229	1.90937	5.45621	5.54712	6.69514	4.95172	4.25215	1.65048	dodgerblue
chr6	151472665	151472812	Metazoa_SRP_SRP_RNA_URS0000985F0D	SRP_RNA	+	URS0000985F0D		Metazoa_SRP	5.59716	5.57336	4.47475	4.82102	7.13932	3.51497	2.42436	6.38864	1.4348	2.25985	gold4
chr1	171868799	171868947	Metazoa_SRP_SRP_RNA_URS0000930780	SRP_RNA	-	URS0000930780		Metazoa_SRP	11.4069	5.12161	4.55263	4.36807	4.50582	6.1693	9.80246	5.2672	2.58071	1.52458	gold4
chr9	110198522	110198595	tRNA-Arg-TCG-6-1	tRNA	+	URS0000720AB7	tRNA-Arg-TCG-6-1	tRNA	2.8734	11.0776	6.58054	3.27148	7.47698	0.0634485	14.2609	3.80452	1.99836	0.694814	dodgerblue
chr14	73858061	73858165	RF00019	Y_RNA	-	URS0000AAFB9B;URS00006A7E08		Y_RNA	1.19178	6.38101	4.43017	7.05145	7.3315	4.84839	5.53581	3.76638	4.10059	3.64611	darkgreen
chr8	74048676	74048784	U6_snRNA_URS0000689AFC	snRNA	+	URS0000689AFC		U6	0.329077	3.55238	5.7359	6.7574	0.443194	6.50217	6.01975	4.64532	4.62958	1.48167	lightseagreen
chr5	69601055	69601203	Metazoa_SRP_SRP_RNA_URS00009A5944	SRP_RNA	+	URS00009A5944		Metazoa_SRP	4.55689	6.937	6.70323	4.11756	5.82273	9.78865	2.87002	2.23235	2.38706	3.22951	gold4
chr9	121494518	121494822	lnc-DAB2IP-2	lncRNA;SRP_RNA	+	URS00008BB5C7;URS000069663E		Metazoa_SRP	1.5128	5.27522	13.3433	3.82378	5.5525	5.10217	4.64741	6.18018	5.52675	1.76884	gold4
chr11	128796693	128796810	Metazoa_SRP_SRP_RNA_URS000091945A	SRP_RNA	+	URS000091945A		Metazoa_SRP	5.39813	3.69999	3.58255	4.97013	8.14886	294.917	4.32986	5.5357	4.86794	3.29659	gold4
chr8	102413657	102414040	Metazoa_SRP_SRP_RNA_URS000094CDE3	SRP_RNA	-	URS000094CDE3		Metazoa_SRP	4.89924	5.46733	3.92971	9.0075	6.407	2.59046	2.99648	7.89688	5.05002	11.3672	gold4
chr1	53810273	53810384	U6_snRNA_URS00007071D8	snRNA	+	URS00007071D8		U6	0.686379	5.36627	4.99565	8.3971	1.64135	9.00563	3.25847	6.32017	5.18591	4.53132	lightseagreen
chr7	55719799	55719916	Metazoa_SRP_SRP_RNA_URS0000924419	SRP_RNA	+	URS0000924419		Metazoa_SRP	8.96456	2.51307	6.54705	5.44333	3.88026	4.80375	6.69794	4.91811	-0.391918	4.9233	gold4
chr8	59455884	59456010	5S_rRNA_rRNA_URS00006D6794	rRNA	+	URS00006D6794		5S_rRNA	4.96193	54.5189	5.39308	3.55909	1.18128	1.83947	5.70526	5.85636	8.1502	3.24698	darkmagenta
chr1	247133669	247133817	Metazoa_SRP_SRP_RNA_URS0000935ABF	SRP_RNA	-	URS0000935ABF		Metazoa_SRP	5.92173	7.1186	5.24406	3.63755	5.10792	1.57839	-2.88955	5.91582	6.75169	5.40962	gold4
chr6	44798981	44799129	Metazoa_SRP_SRP_RNA_URS000097FF5C	SRP_RNA	+	URS000097FF5C		Metazoa_SRP	2.25924	5.32029	5.30926	4.40973	5.2676	4.57907	5.08436	5.90949	5.45639	6.50623	gold4
chr11	67081323	67081471	Metazoa_SRP_SRP_RNA_URS000098096D	SRP_RNA	+	URS000098096D		Metazoa_SRP	3.8862	8.02944	8.1502	5.75042	4.59533	2.65303	8.40942	3.644	1.34662	5.24406	gold4
chr9	132355705	132355821	Metazoa_SRP_SRP_RNA_URS000090E8F8;URS00009569F7	SRP_RNA	+	URS000090E8F8;URS00009569F7		Metazoa_SRP	5.74093	3.04923	4.92418	5.41225	9.93231	1.82091	4.36807	5.61784	2.30838	11.5383	gold4
chr1	220057116	220057263	Metazoa_SRP_SRP_RNA_URS00009821BB	SRP_RNA	-	URS00009821BB		Metazoa_SRP	12.1649	6.54855	4.59633	5.28389	5.04861	4.77603	5.62252	4.68352	5.73747	10.0054	gold4
chr6	89070476	89070624	Metazoa_SRP_SRP_RNA_URS000096CAB9	SRP_RNA	+	URS000096CAB9		Metazoa_SRP	28.2726	7.05017	2.24751	5.59427	2.79558	3.37944	4.73528	8.49222	5.07122	6.87797	gold4
chr22	38345486	38345634	Metazoa_SRP_SRP_RNA_URS00009A0119	SRP_RNA	-	URS00009A0119		Metazoa_SRP	3.04741	6.45584	6.31255	3.85012	5.00153	5.9519	5.32029	4.71721	2.88524	2.88146	gold4
chr1	235089092	235089241	Metazoa_SRP_SRP_RNA_URS0000974A77	SRP_RNA	+	URS0000974A77		Metazoa_SRP	2.80505	4.77486	5.54524	6.5492	4.08475	2.16603	7.27463	13.6967	5.28446	10.6712	gold4
chr6	149589288	149589436	Metazoa_SRP_SRP_RNA_URS0000910D49	SRP_RNA	-	URS0000910D49		Metazoa_SRP	8.41477	4.23715	5.45963	2.72239	7.4138	5.28687	0.0901774	5.02803	0.976294	4.4894	gold4
chr3	128785146	128785448	lnc-ACAD9-3	lncRNA;SRP_RNA	+	URS00008B4184;URS0000940244		Metazoa_SRP	3.81343	3.80222	6.45182	5.73271	5.54712	4.24026	5.18591	5.1267	2.76812	2.53297	gold4
chr7	72841437	72841727	lnc-TYW1B-4	SRP_RNA;lncRNA	-	URS00009440C2;URS000003861E		Metazoa_SRP	2.75785	5.1494	8.17357	5.38751	3.29991	5.15503	7.71925	5.07122	3.04741	3.36927	gold4
chr10	80193744	80193982	Metazoa_SRP_SRP_RNA_URS000095C17E	SRP_RNA	-	URS000095C17E		Metazoa_SRP	1.63528	5.20166	7.41456	5.1008	9.0075	5.06403	5.21458	2.18618	4.15801	6.36705	gold4
chr16	30326790	30327051	Metazoa_SRP_SRP_RNA_URS000092ABA9	SRP_RNA	-	URS000092ABA9		Metazoa_SRP	4.50536	6.49008	5.14606	5.73747	4.4894	4.1771	5.14606	7.00449	5.26231	4.50134	gold4
chr9	33479488	33479603	Metazoa_SRP_SRP_RNA_URS00009A773B	SRP_RNA	+	URS00009A773B		Metazoa_SRP	22.0254	3.61815	4.60967	5.30483	5.26055	3.77698	5.6053	5.02859	3.84495	5.07349	gold4
chr12	108785303	108785420	Metazoa_SRP_SRP_RNA_URS00009AA1A7	SRP_RNA	-	URS00009AA1A7		Metazoa_SRP	6.13069	4.82102	3.90029	5.60725	5.41225	4.87557	4.58394	7.11399	4.80395	2.61002	gold4
chr4	940859	941007	Metazoa_SRP_SRP_RNA_URS0000982F72	SRP_RNA	+	URS0000982F72		Metazoa_SRP	5.00031	4.23144	5.28378	4.86514	5.70721	2.87002	6.89869	6.06352	2.95327	1.50666	gold4
chr6	107208167	107208602	Metazoa_SRP_SRP_RNA_URS0000922AF7	SRP_RNA	-	URS0000922AF7		Metazoa_SRP	5.59684	4.24362	5.3705	5.69945	4.97441	3.28821	4.9532	5.29552	2.07341	3.51619	gold4
chr3	141336530	141336647	Metazoa_SRP_SRP_RNA_URS000096A912	SRP_RNA	-	URS000096A912		Metazoa_SRP	3.48182	4.52143	6.52303	6.57207	1.84067	6.81254	2.21496	5.74218	-0.40659	1.23584	gold4
chr12	53408147	53408400	Metazoa_SRP_SRP_RNA_URS000095E0B3	SRP_RNA	-	URS000095E0B3		Metazoa_SRP	6.99177	4.88224	2.99082	3.94034	6.33671	4.10401	5.37997	5.82401	1.17739	3.57021	gold4
chr22	49932621	49932770	Metazoa_SRP_SRP_RNA_URS0000939176	SRP_RNA	-	URS0000939176		Metazoa_SRP	3.56326	6.26517	6.87797	2.43762	5.95244	4.21113	4.9524	5.30926	4.35931	2.15402	gold4
chr6	108693312	108693429	Metazoa_SRP_SRP_RNA_URS000098B860	SRP_RNA	-	URS000098B860		Metazoa_SRP	2.08803	6.35719	4.98106	5.2724	8.40778	2.83184	3.24041	7.25737	4.56814	2.40922	gold4
chr19	54063056	54063173	Metazoa_SRP_SRP_RNA_URS0000916C74	SRP_RNA	+	URS0000916C74		Metazoa_SRP	6.68184	5.16808	5.28389	4.55263	4.25215	5.08436	4.73282	6.41718	2.33068	1.82759	gold4
chr9	96415679	96415797	Metazoa_SRP_SRP_RNA_URS0000912E74	SRP_RNA	-	URS0000912E74		Metazoa_SRP	4.91906	6.68715	5.53612	5.42149	5.32738	1.8483	1.16776	3.62395	0.339967	1.85255	gold4
chr22	17799235	17799387	Metazoa_SRP_SRP_RNA_URS000094EF14	SRP_RNA	+	URS000094EF14		Metazoa_SRP	4.93204	4.95789	3.54549	5.28687	6.7574	5.52381	2.71576	8.62445	3.51715	2.44038	gold4
chr8	73833771	73834042	Metazoa_SRP_SRP_RNA_URS0000916D57	SRP_RNA	-	URS0000916D57		Metazoa_SRP	2.51807	4.43397	5.21147	5.02086	6.1693	37.582	5.44349	3.02401	8.20602	0.371071	gold4
chr6	6794523	6794640	Metazoa_SRP_SRP_RNA_URS0000954994	SRP_RNA	-	URS0000954994		Metazoa_SRP	2.62977	5.06342	6.33781	3.03357	5.00896	5.41074	10.9668	5.16654	3.80452	4.86794	gold4
chr12	101779813	101779929	5S_rRNA_rRNA_URS0000664D60	rRNA	+	URS0000664D60		5S_rRNA	1.78075	3.93383	6.13069	5.02146	5.23625	4.60967	6.87797	5.20308	4.82125	21.546	darkmagenta
chr15	31363667	31363784	Metazoa_SRP_SRP_RNA_URS000091B7E3	SRP_RNA	-	URS000091B7E3		Metazoa_SRP	1.121	5.70526	5.35692	5.56093	4.86135	10.9563	3.61933	4.76819	1.59908	4.63574	gold4
chr7	99485685	99486153	Metazoa_SRP_SRP_RNA_URS000090F764	SRP_RNA	+	URS000090F764		Metazoa_SRP	1.23181	0.876873	3.43745	5.55092	13.7452	5.53622	5.44288	4.77315	1.6484	1.28423	gold4
chr1	159141610	159141684	tRNA-Arg-TCT-5-1	tRNA	-	URS000007E37F	tRNA-Arg-TCT-5-1	tRNA	-1.42259	4.86035	8.61411	5.20308	5.0114	1.218	20.8916	11.0735	19.0064	3.77614	dodgerblue
chr1	202150013	202150131	Metazoa_SRP_SRP_RNA_URS0000938AE0	SRP_RNA	-	URS0000938AE0		Metazoa_SRP	5.41074	1.04847	3.08018	4.96107	14.9762	6.77003	1.57846	5.24691	2.51959	5.18069	gold4
chr14	20669173	20669259	tRX-Tyr-NNN-1-1	tRNA	-	URS0000C8E9DD	tRX-Tyr-NNN-1-1		2.53114	4.11756	7.25737	5.66595	4.53887	3.22114	14.2222	10.553	6.60733	2.63452	dodgerblue
chr6	87481134	87481252	Metazoa_SRP_SRP_RNA_URS0000991BFE	SRP_RNA	+	URS0000991BFE		Metazoa_SRP	5.50016	4.69705	4.69575	7.79823	6.03228	2.91789	2.4018	8.76262	2.28081	2.22661	gold4
chr9	41951795	41951912	Metazoa_SRP_SRP_RNA_URS000095554C	SRP_RNA	+	URS000095554C		Metazoa_SRP	4.62717	5.1008	5.09556	8.61411	3.23634	6.05357	1.26943	13.3664	6.16611	8.53053	gold4
chr11	33163365	33163513	Metazoa_SRP_SRP_RNA_URS00009A6869	SRP_RNA	-	URS00009A6869		Metazoa_SRP	5.89075	5.0114	5.59757	4.28967	5.17674	5.18591	2.66441	3.99047	8.3971	3.31995	gold4
chr9	110077867	110078015	Metazoa_SRP_SRP_RNA_URS000096BF86	SRP_RNA	+	URS000096BF86		Metazoa_SRP	2.77625	5.59757	5.22473	4.96282	2.66222	1.84947	6.79341	6.71885	2.20952	5.16391	gold4
chr8	144236459	144236575	Metazoa_SRP_SRP_RNA_URS0000930330	SRP_RNA	+	URS0000930330		Metazoa_SRP	4.0715	4.96193	5.21458	3.19119	4.30051	6.72078	7.35861	5.62252	8.21545	5.06901	gold4

## Sheet: Supp.Fig.1B
Gene-specific Pol III and ATAC signal related to Supplementary Figure 1B
chr	start	end	ID_preference	RNA_type	strand	RNAcentral_ID	GtRNAdb_ID	Rfam_family_NCBI	Pol III	ATAC	color	Pol III	ATAC
chr1	161469401	161469470	tRNA-Glu-CTC-1-10;tRNA-Glu-CTC-2-1	tRNA	-	URS00004F0321;URS0000635088	tRNA-Glu-CTC-1-10;tRNA-Glu-CTC-2-1	tRNA	5965.8	181.843	dodgerblue	12.5427	7.51446
chr1	161454610	161454679	tRNA-Glu-CTC-1-10;tRNA-Glu-CTC-2-1	tRNA	-	URS00004F0321;URS0000635088	tRNA-Glu-CTC-1-10;tRNA-Glu-CTC-2-1	tRNA	5908.88	198.78	dodgerblue	12.5289	7.64227
chr1	161447230	161447299	tRNA-Glu-CTC-1-10;tRNA-Glu-CTC-2-1	tRNA	-	URS00004F0321;URS0000635088	tRNA-Glu-CTC-1-10;tRNA-Glu-CTC-2-1	tRNA	4863.19	157.453	dodgerblue	12.248	7.30791
chr1	161462021	161462090	tRNA-Glu-CTC-1-10;tRNA-Glu-CTC-2-1	tRNA	-	URS00004F0321;URS0000635088	tRNA-Glu-CTC-1-10;tRNA-Glu-CTC-2-1	tRNA	4863.19	165.312	dodgerblue	12.248	7.37775
chr1	146035691	146035763	tRNA-Glu-CTC-2-1;tRNA-Glu-CTC-1-10	tRNA	+	URS0000635088;URS00004F0321	tRNA-Glu-CTC-2-1;tRNA-Glu-CTC-1-10	tRNA	4510.28	59.1398	dodgerblue	12.1393	5.91025
chr1	161531112	161531184	tRNA-Gly-TCC-1-3	tRNA	+	URS000034AAC2	tRNA-Gly-TCC-1-3	tRNA	3878.01	63.3065	dodgerblue	11.9215	6.00689
chr1	248873854	248873960	tRNA-Leu-CAA-4-1	tRNA	+	URS0000735371;URS00006C900C	tRNA-Leu-CAA-4-1	tRNA	3861.11	465.517	dodgerblue	11.9152	8.86579
chr1	153671249	153671321	tRNA-iMet-CAT-1-6	tRNA	+	URS000030BAD5	tRNA-iMet-CAT-1-6	tRNA	3730.18	133.333	dodgerblue	11.8654	7.06967
chr1	161463033	161463105	tRNA-Asp-GTC-1-2	tRNA	-	URS00006174C2	tRNA-Asp-GTC-1-2	tRNA	3320.67	115.323	dodgerblue	11.6977	6.86199
chr1	161448242	161448314	tRNA-Asp-GTC-1-2	tRNA	-	URS00006174C2	tRNA-Asp-GTC-1-2	tRNA	3308.31	114.382	dodgerblue	11.6923	6.85027
chr1	248874247	248874318	tRNA-Glu-CTC-2-1	tRNA	+	URS0000635088	tRNA-Glu-CTC-2-1	tRNA	3291.31	324.394	dodgerblue	11.6849	8.34604
chr8	123157229	123157302	tRNA-Met-CAT-1-24	tRNA	-	URS0000145C5E	tRNA-Met-CAT-1-24	tRNA	3291.31	140.751	dodgerblue	11.6849	7.14721
chr1	161455623	161455695	tRNA-Asp-GTC-1-2	tRNA	-	URS00006174C2	tRNA-Asp-GTC-1-2	tRNA	3214.99	107.661	dodgerblue	11.651	6.76369
chr1	161523846	161523917	tRNA-Gly-GCC-1-9	tRNA	-	URS000013B42D	tRNA-Gly-GCC-1-9	tRNA	3214.99	26.6846	dodgerblue	11.651	4.79101
chr2	70248990	70249061	tRNA-Gly-CCC-1-7	tRNA	-	URS0000502C74	tRNA-Gly-CCC-1-7	tRNA	3010.74	25.7412	dodgerblue	11.5564	4.74099
chr1	146039400	146039473	tRNA-Lys-CTT-1-10	tRNA	+	URS00001AD596	tRNA-Lys-CTT-1-10	tRNA	2974.27	36.5952	dodgerblue	11.5388	5.23248
chr8	66113366	66113459	tRNA-Tyr-GTA-3-2	tRNA;precursor_RNA	+	URS0000333F2E;URS00000E07AE	tRNA-Tyr-GTA-3-2	tRNA	2552.01	304.835	dodgerblue	11.318	8.25661
chr1	167714724	167714796	tRNA-Pro-CGG-1-1	tRNA	+	URS00000C18F2	tRNA-Pro-CGG-1-1	tRNA	2491.86	106.452	dodgerblue	11.2836	6.74754
chr1	121016844	121016915	tRNA-Gly-CCC-6-1	tRNA	-	URS0000644222	tRNA-Gly-CCC-6-1	tRNA	2458.1	69.1375	dodgerblue	11.2639	6.13211
chr15	40593824	40593906	tRNA-Ser-GCT-3-5	tRNA	-	URS00002034DC	tRNA-Ser-GCT-3-5	tRNA	2423.44	38.7435	dodgerblue	11.2434	5.31265
chr1	204506526	204506599	tRNA-Lys-TTT-1-2	tRNA	+	URS000022DD4A	tRNA-Lys-TTT-1-2	tRNA	2292.48	77.3458	dodgerblue	11.1633	6.29178
chr5	140711275	140711373	VTRNA1-1	vault_RNA	+	URS00006EBF05;URS00005CCF67		Vault	2164.98	134.422	deeppink3	11.0808	7.08132
chr1	146037060	146037132	tRNA-Gly-TCC-1-3	tRNA	+	URS000034AAC2	tRNA-Gly-TCC-1-3	tRNA	2101.87	48.9247	dodgerblue	11.0381	5.64168
chr1	167715487	167715559	tRNA-Pro-AGG-1-5	tRNA	-	URS00005DB87D	tRNA-Pro-AGG-1-5	tRNA	2091.42	65.7258	dodgerblue	11.031	6.06017
chr11	76235824	76235896	tRNA-Pro-TGG-3-1	tRNA	-	URS000062C4DE	tRNA-Pro-TGG-3-1	tRNA	2061.21	43.9516	dodgerblue	11.01	5.4903
chr1	161470414	161470486	tRNA-Asp-GTC-1-2	tRNA	-	URS00006174C2	tRNA-Asp-GTC-1-2	tRNA	2055.39	100.403	dodgerblue	11.0059	6.66396
chr2	27050781	27050870	tRNA-Tyr-GTA-2-1	tRNA	+	URS0000636E2A;URS0000634A7A	tRNA-Tyr-GTA-2-1	tRNA	1985.13	82.5193	dodgerblue	10.9557	6.38404
chr1	149708659	149708730	tRNA_tRNA_URS00006B774F	tRNA	-	URS00006B774F		tRNA	1982.8	90.8356	dodgerblue	10.9541	6.52098
chr1	161454965	161455037	tRNA-Gly-TCC-1-3	tRNA	-	URS000034AAC2	tRNA-Gly-TCC-1-3	tRNA	1940.04	199.194	dodgerblue	10.9226	7.64525
chr1	161469756	161469828	tRNA-Gly-TCC-1-3	tRNA	-	URS000034AAC2	tRNA-Gly-TCC-1-3	tRNA	1920.2	196.64	dodgerblue	10.9078	7.62673
chr1	161530341	161530424	tRNA-Leu-CAG-1-1	tRNA	-	URS000042F13F	tRNA-Leu-CAG-1-1	tRNA	1888.94	35.1175	dodgerblue	10.8841	5.17463
chr19	1383361	1383434	tRNA-Phe-GAA-1-4	tRNA	-	URS000029CCC5	tRNA-Phe-GAA-1-4	tRNA	1888.45	45.4424	dodgerblue	10.8837	5.53737
chr1	161540240	161540314	tRNA-Asn-GTT-1-1	tRNA	+	URS00006D0B93	tRNA-Asn-GTT-1-1	tRNA	1871.31	63.1016	dodgerblue	10.8706	6.00229
chr11	76235512	76235584	tRNA-Pro-AGG-1-5	tRNA	+	URS00005DB87D	tRNA-Pro-AGG-1-5	tRNA	1871.18	69.6237	dodgerblue	10.8705	6.14208
chr17	39154490	39154562	tRNA-Cys-GCA-1-2	tRNA	-	URS0000417A0F	tRNA-Cys-GCA-1-2	tRNA	1864.26	26.7473	dodgerblue	10.8652	4.79428
chr16	636735	636806	tRNA-Gly-CCC-1-7	tRNA	-	URS0000502C74	tRNA-Gly-CCC-1-7	tRNA	1856.87	51.3477	dodgerblue	10.8594	5.71005
chr19	1383562	1383636	tRNA-Asn-GTT-1-6	tRNA	+	URS000059D2BF	tRNA-Asn-GTT-1-6	tRNA	1844.41	44.2513	dodgerblue	10.8497	5.49989
chr16	22297139	22297221	tRNA-Leu-AAG-2-4	tRNA	+	URS0000120E41	tRNA-Leu-AAG-2-4	tRNA	1829.43	126.571	dodgerblue	10.838	6.99515
chr16	57300479	57300562	tRNA-Leu-CAG-2-25	tRNA	-	URS00000FB60D	tRNA-Leu-CAG-2-25	tRNA	1813.2	110.183	dodgerblue	10.8251	6.79679
chr3	45688998	45689071	tRNA-Arg-ACG-2-5	tRNA	-	URS00002DDD59	tRNA-Arg-ACG-2-5	tRNA	1806.55	95.3083	dodgerblue	10.8198	6.58959
chr19	33177056	33177130	tRNA-Thr-AGT-1-1	tRNA	+	URS00000A1A88	tRNA-Thr-AGT-1-1	tRNA	1741.93	255.348	dodgerblue	10.7673	8.00196
chr15	26082233	26082305	tRNA-Glu-TTC-2-2	tRNA	-	URS00003C9A26	tRNA-Glu-TTC-2-2	tRNA	1725.77	325	dodgerblue	10.7539	8.34873
chr12	124927842	124927915	tRNA-Phe-GAA-1-4	tRNA	-	URS000029CCC5	tRNA-Phe-GAA-1-4	tRNA	1719.46	103.217	dodgerblue	10.7486	6.70345
chr16	22195710	22195792	tRNA-Leu-TAG-2-1	tRNA	-	URS000005AEAB	tRNA-Leu-TAG-2-1	tRNA	1719.46	35.9948	dodgerblue	10.7486	5.20925
chr19	4724069	4724141	tRNA-Gly-TCC-2-1	tRNA	+	URS00000AED6F	tRNA-Gly-TCC-2-1	tRNA	1704.51	70.8333	dodgerblue	10.736	6.16658
chr17	68019896	68019969	tRNA-Arg-CCG-2-1	tRNA	-	URS000059900F	tRNA-Arg-CCG-2-1	tRNA	1679.36	78.2842	dodgerblue	10.7146	6.30896
chr1	161440824	161440896	tRNA-Asp-GTC-1-2	tRNA	-	URS00006174C2	tRNA-Asp-GTC-1-2	tRNA	1652.07	75.2688	dodgerblue	10.6909	6.25302
chr6	125780249	125780318	tRNA-Glu-CTC-1-10;tRNA-Glu-CTC-2-1	tRNA	-	URS00004F0321;URS0000635088	tRNA-Glu-CTC-1-10;tRNA-Glu-CTC-2-1	tRNA	1635.64	265.718	dodgerblue	10.6765	8.05917
chr15	89335072	89335145	tRNA-Arg-TCG-1-1	tRNA	+	URS00000CC06A	tRNA-Arg-TCG-1-1	tRNA	1614.79	312.198	dodgerblue	10.658	8.29093
chr1	161612717	161612789	tRNA-Glu-TTC-5-1	tRNA	+	URS000062D4E8	tRNA-Glu-TTC-5-1	tRNA	1606.23	89.2473	dodgerblue	10.6504	6.49581
chr15	78860561	78860634	tRNA-Lys-CTT-2-1	tRNA	+	URS00004D9E92	tRNA-Lys-CTT-2-1	tRNA	1603.14	24.7989	dodgerblue	10.6476	4.68924
chr1	161399699	161399772	tRNA-Val-CAC-1-4	tRNA	-	URS00002064F6	tRNA-Val-CAC-1-4	tRNA	1599.77	76.9437	dodgerblue	10.6445	6.28436
chr16	3150673	3150746	tRNA-Arg-CCG-1-2	tRNA	+	URS00001D909A	tRNA-Arg-CCG-1-2	tRNA	1581.89	90.0804	dodgerblue	10.6283	6.50907
chr5	181206867	181206939	tRNA-Ala-TGC-2-1	tRNA	+	URS000061F57C	tRNA-Ala-TGC-2-1	tRNA	1560.05	50.4032	dodgerblue	10.6083	5.68379
chr1	161447584	161447656	tRNA-Gly-TCC-1-3	tRNA	-	URS000034AAC2	tRNA-Gly-TCC-1-3	tRNA	1519.48	172.984	dodgerblue	10.5703	7.44281
chr15	45200412	45200484	tRNA-His-GTG-1-5	tRNA	-	URS000044BAE3	tRNA-His-GTG-1-5	tRNA	1509.82	120.161	dodgerblue	10.5611	6.92079
chr5	181191686	181191758	tRNA-Thr-TGT-6-1	tRNA	-	URS000068C296	tRNA-Thr-TGT-6-1	tRNA	1509.82	108.199	dodgerblue	10.5611	6.77081
chr6	144216546	144216629	tRNA-Leu-TAA-1-1	tRNA	+	URS000064E10F	tRNA-Leu-TAA-1-1	tRNA	1509.82	170.366	dodgerblue	10.5611	7.42093
chr1	161462375	161462447	tRNA-Gly-TCC-1-3	tRNA	-	URS000034AAC2	tRNA-Gly-TCC-1-3	tRNA	1503.34	169.892	dodgerblue	10.5549	7.41695
chr13	44917926	44917998	tRNA-Glu-TTC-2-2	tRNA	-	URS00003C9A26	tRNA-Glu-TTC-2-2	tRNA	1503.34	122.312	dodgerblue	10.5549	6.94617
chr12	124939646	124939718	tRNA-Asp-GTC-1-2	tRNA	-	URS00006174C2	tRNA-Asp-GTC-1-2	tRNA	1499.5	156.183	dodgerblue	10.5512	7.2963
chr1	204507029	204507102	tRNA-Lys-TTT-1-2	tRNA	-	URS000022DD4A	tRNA-Lys-TTT-1-2	tRNA	1493.69	51.4745	dodgerblue	10.5456	5.71355
chr8	95269656	95269738	tRNA-Ser-AGA-2-6	tRNA	-	URS000038D8D3	tRNA-Ser-AGA-2-6	tRNA	1492.21	215.314	dodgerblue	10.5442	7.75698
chr2	156401146	156401217	tRNA-Gly-GCC-1-9	tRNA	-	URS000013B42D	tRNA-Gly-GCC-1-9	tRNA	1488.28	98.7871	dodgerblue	10.5404	6.64078
chr1	145129238	145129312	tRNA-Asn-GTT-10-1	tRNA	+	URS000068D6AF	tRNA-Asn-GTT-10-1	tRNA	1480.39	47.3262	dodgerblue	10.5327	5.59473
chr1	145161107	145161178	tRNA-Val-CAC-8-1	tRNA	+	URS0000676AD7	tRNA-Val-CAC-8-1	tRNA	1480.39	28.5714	dodgerblue	10.5327	4.88613
chr1	16678270	16678341	tRNA-Gly-CCC-4-1	tRNA	-	URS00006B479B	tRNA-Gly-CCC-4-1	tRNA	1430.12	23.8544	dodgerblue	10.4829	4.63543
chr5	181207754	181207827	tRNA-Lys-CTT-1-10	tRNA	+	URS00001AD596	tRNA-Lys-CTT-1-10	tRNA	1430.12	60.1877	dodgerblue	10.4829	5.93517
chr2	27051213	27051286	tRNA-Ala-AGC-1-7	tRNA	+	URS00003D2CC9	tRNA-Ala-AGC-1-7	tRNA	1420.81	58.445	dodgerblue	10.4735	5.89348
chr17	39153733	39153805	tRNA-Cys-GCA-1-2	tRNA	-	URS0000417A0F	tRNA-Cys-GCA-1-2	tRNA	1417.08	31.9892	dodgerblue	10.4697	5.04392
chr1	228641567	228641686	RNA5S8	rRNA	-	URS00000F9D45;URS000064027A		5S_rRNA	1398.39	75.179	darkmagenta	10.4506	6.25132
chr11	59560334	59560407	tRNA-Lys-TTT-1-2	tRNA	-	URS000022DD4A	tRNA-Lys-TTT-1-2	tRNA	1383.16	16.756	dodgerblue	10.4348	4.15024
chr1	161621674	161621748	tRNA-Asn-GTT-17-1	tRNA	+	URS00006C6310	tRNA-Asn-GTT-17-1	tRNA	1374.4	24.4652	dodgerblue	10.4256	4.67046
chr14	20613400	20613472	tRNA-Pro-AGG-1-5	tRNA	-	URS00005DB87D	tRNA-Pro-AGG-1-5	tRNA	1367.2	136.156	dodgerblue	10.4181	7.09967
chr1	228643808	228643927	RNA5S8	rRNA	-	URS00000F9D45;URS000064027A		5S_rRNA	1353.7	74.463	darkmagenta	10.4038	6.2377
chr8	66114188	66114261	tRNA-Ala-AGC-1-7	tRNA	+	URS00003D2CC9	tRNA-Ala-AGC-1-7	tRNA	1353.04	158.043	dodgerblue	10.4031	7.31327
chr14	22929700	22929773	tRNA-Arg-ACG-1-3	tRNA	+	URS0000416E93	tRNA-Arg-ACG-1-3	tRNA	1343.95	209.383	dodgerblue	10.3933	7.71688
chr17	82494720	82494792	tRNA-iMet-CAT-1-6	tRNA	-	URS000030BAD5	tRNA-iMet-CAT-1-6	tRNA	1289.88	61.4247	dodgerblue	10.3341	5.96405
chr12	98503502	98503574	tRNA-Asp-GTC-1-1	tRNA	+	URS000013899F	tRNA-Asp-GTC-1-1	tRNA	1258.62	231.72	dodgerblue	10.2988	7.86245
chr8	66113987	66114076	tRNA-Tyr-GTA-3-2	tRNA	+	URS0000333F2E	tRNA-Tyr-GTA-3-2	tRNA	1249.94	160.797	dodgerblue	10.2888	7.33804
chr17	75035112	75035185	tRNA-Arg-TCG-4-17	tRNA	+	URS000066103F	tRNA-Arg-TCG-4-17	tRNA	1249.52	71.5818	dodgerblue	10.2883	6.18154
chr1	120844261	120844335	tRNA-Asn-GTT-7-1	tRNA	-	URS00006E74AC	tRNA-Asn-GTT-7-1	tRNA	1245.67	79.1444	dodgerblue	10.2839	6.32453
chr2	42810535	42810628	tRNA-Ile-TAT-1-2	tRNA	+	URS00007362AD;URS00004E1F23	tRNA-Ile-TAT-1-2	tRNA	1217	63.7405	dodgerblue	10.2503	6.0166
chr17	31550073	31550145	tRNA-Thr-CGT-2-1	tRNA	+	URS00002D4542	tRNA-Thr-CGT-2-1	tRNA	1213.53	67.6075	dodgerblue	10.2462	6.10029
chr11	59550628	59550701	tRNA-Val-TAC-1-2	tRNA	-	URS000070B37B	tRNA-Val-TAC-1-2	tRNA	1211.53	57.1046	dodgerblue	10.2438	5.86058
chr17	49192527	49192599	tRNA-Gln-TTG-1-1	tRNA	+	URS000035EE7E	tRNA-Gln-TTG-1-1	tRNA	1206.52	72.3118	dodgerblue	10.2378	6.19597
chr12	124939965	124940037	tRNA-Ala-TGC-4-1	tRNA	+	URS00006C8EDF	tRNA-Ala-TGC-4-1	tRNA	1192.95	198.522	dodgerblue	10.2215	7.6404
chr14	58239894	58239967	tRNA-Lys-CTT-2-1	tRNA	-	URS00004D9E92	tRNA-Lys-CTT-2-1	tRNA	1167.89	61.3941	dodgerblue	10.1909	5.96334
chr1	228619231	228619350	RNA5S8	rRNA	-	URS00000F9D45;URS000064027A		5S_rRNA	1167.07	64.3198	darkmagenta	10.1899	6.02945
chr1	228625908	228626027	RNA5S8	rRNA	-	URS00000F9D45;URS000064027A		5S_rRNA	1159.82	65.2745	darkmagenta	10.1809	6.05038
chr1	228610267	228610386	RNA5S8	rRNA	-	URS00000F9D45;URS000064027A		5S_rRNA	1158	65.3938	darkmagenta	10.1787	6.05298
chr1	228646039	228646158	RNA5S8	rRNA	-	URS00000F9D45;URS000064027A		5S_rRNA	1156.79	65.0358	darkmagenta	10.1772	6.04518
chr5	181218269	181218342	tRNA-Val-AAC-2-3	tRNA	-	URS000061D582	tRNA-Val-AAC-2-3	tRNA	1156.41	87.1314	dodgerblue	10.1767	6.46158
chr19	4724634	4724707	tRNA-Val-CAC-3-1	tRNA	-	URS00002B4CE5	tRNA-Val-CAC-3-1		1152.95	26.8097	dodgerblue	10.1724	4.79751
chr1	228637095	228637214	RNA5S8	rRNA	-	URS00000F9D45;URS000064027A		5S_rRNA	1152.72	70.2864	darkmagenta	10.1721	6.15555
chr1	222465004	222465077	tRNA-Thr-TGT-1-1	tRNA	+	URS0000023412	tRNA-Thr-TGT-1-1	tRNA	1150.47	45.0402	dodgerblue	10.1693	5.52482
chr12	124927344	124927416	tRNA-Asp-GTC-1-2	tRNA	-	URS00006174C2	tRNA-Asp-GTC-1-2	tRNA	1148.64	81.3172	dodgerblue	10.167	6.36312
chr1	228612508	228612627	RNA5S8	rRNA	-	URS00000F9D45;URS000064027A		5S_rRNA	1136.15	67.3031	darkmagenta	10.1512	6.09388
chr2	156400768	156400840	tRNA-Ala-CGC-1-1	tRNA	+	URS00006F4537	tRNA-Ala-CGC-1-1	tRNA	1136.07	101.613	dodgerblue	10.1511	6.68107
chr16	3152899	3152972	tRNA-Arg-CCT-4-2	tRNA	+	URS000005A7A9	tRNA-Arg-CCT-4-2	tRNA	1134.24	43.1635	dodgerblue	10.1488	5.46478
chr1	228634870	228634989	RNA5S8	rRNA	-	URS00000F9D45;URS000064027A		5S_rRNA	1133.71	65.3938	darkmagenta	10.1481	6.05298
chr1	228630389	228630508	RNA5S8	rRNA	-	URS00000F9D45;URS000064027A		5S_rRNA	1130.11	61.5752	darkmagenta	10.1435	5.96752
chr16	3157404	3157477	tRNA-Lys-CTT-3-1	tRNA	-	URS00006C58BC	tRNA-Lys-CTT-3-1	tRNA	1126.43	32.8418	dodgerblue	10.1388	5.08074
chr7	139340699	139340772	tRNA-Arg-CCT-4-1	tRNA	+	URS00003A4B65	tRNA-Arg-CCT-4-1	tRNA	1123.54	186.059	dodgerblue	10.1351	7.54735
chr1	93847572	93847657	tRNA-Arg-TCT-3-1	tRNA	+	URS000047CD44;URS0000640695	tRNA-Arg-TCT-3-1	tRNA	1115.56	68.4416	dodgerblue	10.1248	6.11773
chr1	228614749	228614868	RNA5S8	rRNA	-	URS00000F9D45;URS000064027A		5S_rRNA	1111.74	66.4678	darkmagenta	10.1199	6.07613
chr1	228639336	228639455	RNA5S8	rRNA	-	URS00000F9D45;URS000064027A		5S_rRNA	1110.75	68.9737	darkmagenta	10.1186	6.12874
chr1	228632630	228632749	RNA5S8	rRNA	-	URS00000F9D45;URS000064027A		5S_rRNA	1105.34	65.8711	darkmagenta	10.1116	6.06331
chr5	181187700	181187782	tRNA-Leu-AAG-2-4	tRNA	+	URS0000120E41	tRNA-Leu-AAG-2-4	tRNA	1097.29	45.6806	dodgerblue	10.101	5.54475
chr17	38867644	38867716	tRNA-Cys-GCA-1-2	tRNA	+	URS0000417A0F	tRNA-Cys-GCA-1-2	tRNA	1096.17	17.6075	dodgerblue	10.0996	4.21781
chr12	96036020	96036092	tRNA-Asp-GTC-1-2	tRNA	+	URS00006174C2	tRNA-Asp-GTC-1-2	tRNA	1087.48	100.269	dodgerblue	10.0881	6.66205
chr14	20633005	20633077	tRNA-Pro-TGG-1-1	tRNA	+	URS0000493225	tRNA-Pro-TGG-1-1	tRNA	1073.72	61.9624	dodgerblue	10.0697	5.97642
chr1	228621446	228621565	RNA5S8	rRNA	-	URS00000F9D45;URS000064027A		5S_rRNA	1062.06	60.1432	darkmagenta	10.054	5.93412
chr15	45201150	45201222	tRNA-His-GTG-1-5	tRNA	+	URS000044BAE3	tRNA-His-GTG-1-5	tRNA	1057.34	51.3441	dodgerblue	10.0476	5.70995
chr11	59566379	59566452	tRNA-Phe-GAA-2-3	tRNA	-	URS00003A0C47	tRNA-Phe-GAA-2-3	tRNA	1054.92	49.1957	dodgerblue	10.0443	5.64949
chr1	161450676	161450747	tRNA-Gly-GCC-1-3	tRNA	+	URS000063FB43	tRNA-Gly-GCC-1-3	tRNA	1040.35	31.4016	dodgerblue	10.0242	5.01799
chr14	20684015	20684087	tRNA-Pro-TGG-1-1	tRNA	+	URS00002D40C8	tRNA-Pro-TGG-1-1	tRNA	1039.43	47.9839	dodgerblue	10.023	5.61423
chr1	161465467	161465538	tRNA-Gly-GCC-1-3	tRNA	+	URS000063FB43	tRNA-Gly-GCC-1-3	tRNA	1023.78	29.5148	dodgerblue	10.0011	4.93144
chr17	75034430	75034503	tRNA-Arg-CCT-1-1	tRNA	-	URS0000390F3A	tRNA-Arg-CCT-1-1	tRNA	1019.39	45.8445	dodgerblue	9.99491	5.54981
chr15	65869061	65869133	tRNA-Gln-CTG-2-4	tRNA	-	URS0000415026	tRNA-Gln-CTG-2-4	tRNA	1013.18	26.4785	dodgerblue	9.9861	4.78023
chr1	228616990	228617109	RNA5S8	rRNA	-	URS00000F9D45;URS000064027A		5S_rRNA	1013.18	53.58	darkmagenta	9.9861	5.7703
chr1	228623666	228623785	RNA5S8	rRNA	-	URS00000F9D45;URS000064027A		5S_rRNA	1006.06	49.1647	darkmagenta	9.97594	5.6486
chr11	59556428	59556501	tRNA-Lys-TTT-5-1	tRNA	+	URS000067474D	tRNA-Lys-TTT-5-1	tRNA	1003.04	27.4799	dodgerblue	9.9716	4.83187
chr16	57299950	57300033	tRNA-Leu-CAG-2-25	tRNA	+	URS00000FB60D	tRNA-Leu-CAG-2-25	tRNA	998.007	70.8877	dodgerblue	9.96435	6.16767
chr16	87384021	87384094	tRNA-Met-CAT-1-1	tRNA	-	URS000072890F	tRNA-Met-CAT-1-1	tRNA	996.041	69.8391	dodgerblue	9.96151	6.14647
chr14	20610131	20610213	tRNA-Leu-AAG-2-4	tRNA	+	URS0000120E41	tRNA-Leu-AAG-2-4	tRNA	983.63	54.3194	dodgerblue	9.94344	5.78971
chr7	149691180	149691252	tRNA-Cys-GCA-17-1	tRNA	-	URS00004728AA	tRNA-Cys-GCA-17-1	tRNA	979.009	61.1559	dodgerblue	9.93665	5.95782
chr1	161463741	161463824	tRNA-Leu-CAG-1-1	tRNA	+	URS000042F13F	tRNA-Leu-CAG-1-1	tRNA	967.051	65.6658	dodgerblue	9.91894	6.05887
chr5	181222394	181222467	tRNA-Val-CAC-1-4	tRNA	-	URS00002064F6	tRNA-Val-CAC-1-4	tRNA	954.122	105.764	dodgerblue	9.89954	6.73828
chr1	143800040	143800111	tRNA-Val-CAC-8-1	tRNA	-	URS0000676AD7	tRNA-Val-CAC-8-1	tRNA	950.992	25.6065	dodgerblue	9.89481	4.73371
chr1	161471122	161471205	tRNA-Leu-CAG-1-1	tRNA	+	URS000042F13F	tRNA-Leu-CAG-1-1	tRNA	944.287	76.7624	dodgerblue	9.88461	6.281
chr1	161448950	161449033	tRNA-Leu-CAG-1-1	tRNA	+	URS000042F13F	tRNA-Leu-CAG-1-1	tRNA	943.806	81.0705	dodgerblue	9.88387	6.35879
chr1	145287765	145287839	tRNA-Asn-GTT-1-6	tRNA	+	URS000059D2BF	tRNA-Asn-GTT-1-6	tRNA	942.477	32.4866	dodgerblue	9.88184	5.06551
chr1	161456331	161456414	tRNA-Leu-CAG-1-1	tRNA	+	URS000042F13F	tRNA-Leu-CAG-1-1	tRNA	940.141	75.4569	dodgerblue	9.87827	6.25658
chr19	1021521	1021627	RNU6-9;RNU6-1	snRNA	+	URS00001EC8D7;URS000035C796		U6	932.795	50.3695	lightseagreen	9.86696	5.68284
chr13	94549649	94549722	tRNA-Phe-GAA-1-4	tRNA	-	URS000029CCC5	tRNA-Phe-GAA-1-4	tRNA	920.102	461.662	dodgerblue	9.84722	8.85382
chr1	161458107	161458178	tRNA-Gly-GCC-1-3	tRNA	+	URS000063FB43	tRNA-Gly-GCC-1-3	tRNA	918.703	32.0755	dodgerblue	9.84502	5.04769
chr1	146038043	146038115	tRNA-His-GTG-1-5	tRNA	+	URS000044BAE3	tRNA-His-GTG-1-5	tRNA	917.374	53.0914	dodgerblue	9.84294	5.75733
chr12	124921754	124921826	tRNA-Ala-TGC-2-1	tRNA	-	URS000061F57C	tRNA-Ala-TGC-2-1	tRNA	907.929	34.1398	dodgerblue	9.82802	5.13503
chr15	45198605	45198677	tRNA-His-GTG-1-5	tRNA	-	URS000044BAE3	tRNA-His-GTG-1-5	tRNA	906.307	91.5323	dodgerblue	9.82545	6.53188
chr14	20613789	20613862	tRNA-Thr-TGT-3-1	tRNA	-	URS0000725A6A;URS00003516B6	tRNA-Thr-TGT-3-1	tRNA	906.009	117.292	dodgerblue	9.82497	6.88621
chr1	161443303	161443374	tRNA-Gly-GCC-1-3	tRNA	+	URS000063FB43	tRNA-Gly-GCC-1-3	tRNA	902.551	26.9542	dodgerblue	9.81946	4.80499
chr5	181221978	181222051	tRNA-Lys-CTT-1-10	tRNA	-	URS00001AD596	tRNA-Lys-CTT-1-10	tRNA	873.393	74.3968	dodgerblue	9.77214	6.23643
chr3	132231797	132231869	tRNA-Cys-GCA-5-3	tRNA	-	URS00003A8311	tRNA-Cys-GCA-5-3	tRNA	862.73	32.1237	dodgerblue	9.75444	5.04979
chr17	8119154	8119227	tRNA-Lys-TTT-1-2	tRNA	+	URS000022DD4A	tRNA-Lys-TTT-1-2	tRNA	843.925	15.1475	dodgerblue	9.72268	4.01323
chr17	38751780	38751854	tRNA-Asn-GTT-1-6	tRNA	-	URS000059D2BF	tRNA-Asn-GTT-1-6	tRNA	823.952	18.7166	dodgerblue	9.68817	4.30134
chr1	146370100	146370174	tRNA-Asn-GTT-24-1	tRNA	+	URS00006ABBAC	tRNA-Asn-GTT-24-1	tRNA	822.048	47.1925	dodgerblue	9.68483	5.59074
chr1	148302733	148302805	tRNA-His-GTG-1-5	tRNA	-	URS000044BAE3	tRNA-His-GTG-1-5	tRNA	812.748	29.9731	dodgerblue	9.66844	4.95294
chr17	38869291	38869363	tRNA-Cys-GCA-3-1	tRNA	-	URS000014D40F	tRNA-Cys-GCA-3-1	tRNA	811.153	29.4355	dodgerblue	9.66561	4.92768
chr6	28982198	28982270	tRNA-Glu-CTC-2-1;tRNA-Glu-CTC-1-10	tRNA	+	URS0000635088;URS00004F0321	tRNA-Glu-CTC-2-1;tRNA-Glu-CTC-1-10	tRNA	809.95	26.7473	dodgerblue	9.66347	4.79428
chr5	181188853	181188925	tRNA-Pro-TGG-1-1	tRNA	-	URS00002D40C8	tRNA-Pro-TGG-1-1	tRNA	809.558	27.5538	dodgerblue	9.66277	4.83561
chr14	20631159	20631232	tRNA-Thr-TGT-4-1	tRNA	-	URS000021550A	tRNA-Thr-TGT-4-1	tRNA	803.619	21.7158	dodgerblue	9.65216	4.50563
chr12	98504251	98504323	tRNA-Trp-CCA-4-1	tRNA	+	URS000038F4B2	tRNA-Trp-CCA-4-1	tRNA	801.242	114.919	dodgerblue	9.64789	6.85698
chr6	52995620	52995948	RN7SK	lncRNA;snRNA;snRNA;snRNA;snRNA;snRNA	+	URS0000D56E44;URS0000D5A07E;URS0000734D8F;URS000071D198;URS000065EDD0;URS0000AAF09C;URS000067B5FE		7SK	785.719	253.662	firebrick3	9.61971	7.99244
chr16	14285892	14285964	tRNA-Thr-CGT-2-1	tRNA	+	URS00001D9AFB	tRNA-Thr-CGT-2-1	tRNA	753.993	174.597	dodgerblue	9.56032	7.45612
chr1	145157156	145157229	tRNA-Val-CAC-14-1	tRNA	+	URS00001A86BB	tRNA-Val-CAC-14-1	tRNA	748.079	30.1609	dodgerblue	9.54897	4.96166
chr11	66348119	66348201	tRNA-Ser-GCT-2-1	tRNA	+	URS00004CF258	tRNA-Ser-GCT-2-1	tRNA	747.741	17.9319	dodgerblue	9.54832	4.24275
chrX	18674908	18674981	tRNA-Val-TAC-1-2	tRNA	-	URS000070B37B	tRNA-Val-TAC-1-2	tRNA	746.518	45.9786	dodgerblue	9.54596	5.55393
chr17	8226234	8226308	tRNA-Thr-AGT-1-1	tRNA	-	URS00000A1A88	tRNA-Thr-AGT-1-1	tRNA	742.197	10.5615	dodgerblue	9.5376	3.53126
chr11	59557496	59557569	tRNA-Phe-GAA-1-4	tRNA	-	URS000029CCC5	tRNA-Phe-GAA-1-4	tRNA	727.994	42.7614	dodgerblue	9.50976	5.45159
chr14	20683272	20683361	tRNA-Tyr-GTA-3-2	tRNA	+	URS0000333F2E	tRNA-Tyr-GTA-3-2	tRNA	722.89	54.7558	dodgerblue	9.49963	5.80105
chr1	143735919	143735993	tRNA-Asn-GTT-6-1	tRNA	-	URS00005A1E0D	tRNA-Asn-GTT-6-1	tRNA	709.407	38.1016	dodgerblue	9.4725	5.28916
chr6	26532916	26532990	tRNA-Thr-AGT-4-2	tRNA	-	URS000047B05D	tRNA-Thr-AGT-4-2	tRNA	704.853	21.5241	dodgerblue	9.46322	4.4934
chr10	22229508	22229582	tRNA-Asn-GTT-1-6	tRNA	-	URS000059D2BF	tRNA-Asn-GTT-1-6	tRNA	700.679	23.1283	dodgerblue	9.45467	4.59266
chr11	59550986	59551059	tRNA-Val-TAC-2-1	tRNA	-	URS000038803E	tRNA-Val-TAC-2-1	tRNA	699.997	29.4906	dodgerblue	9.45326	4.93029
chr13	30673963	30674037	tRNA-Asn-GTT-1-6	tRNA	-	URS000059D2BF	tRNA-Asn-GTT-1-6	tRNA	699.84	59.6257	dodgerblue	9.45294	5.92186
chr14	49586579	49586879	RN7SL1	lncRNA;SRP_RNA;SRP_RNA	+	URS0000D57449;URS0000D5AE5F;URS000014C5D2;URS00008B269D;URS00000478B7;URS0000679FDD		Metazoa_SRP	693.162	285.917	gold4	9.43913	8.16449
chr16	3182634	3182706	tRNA-Pro-AGG-1-5	tRNA	-	URS00005DB87D	tRNA-Pro-AGG-1-5	tRNA	689.918	13.9785	dodgerblue	9.43237	3.90482
chr7	149707668	149707740	tRNA-Cys-GCA-5-3	tRNA	+	URS00003A8311	tRNA-Cys-GCA-5-3	tRNA	685.619	26.6129	dodgerblue	9.42337	4.78727
chr3	169772229	169772302	tRNA-Val-AAC-2-3	tRNA	+	URS000061D582	tRNA-Val-AAC-2-3	tRNA	684.663	62.0643	dodgerblue	9.42136	5.97875
chr10	67764502	67764584	tRNA-Ser-TGA-1-1	tRNA	+	URS0000092302	tRNA-Ser-TGA-1-1	tRNA	684.64	44.1099	dodgerblue	9.42131	5.49537
chr14	20625369	20625451	tRNA-Leu-TAG-3-1	tRNA	+	URS0000637E4A	tRNA-Leu-TAG-3-1	tRNA	681.721	31.1518	dodgerblue	9.41515	5.00683
chr14	102317091	102317165	tRNA-Ile-AAT-3-7	tRNA	+	URS0000610FFE	tRNA-Ile-AAT-3-7	tRNA	677.521	81.2834	dodgerblue	9.40625	6.36253
chr1	144567514	144567588	tRNA-Asn-GTT-1-6	tRNA	-	URS000059D2BF	tRNA-Asn-GTT-1-6	tRNA	673.745	50.5348	dodgerblue	9.3982	5.68747
chr17	8186865	8186947	tRNA-Ser-GCT-3-5	tRNA	+	URS00002034DC	tRNA-Ser-GCT-3-5	tRNA	667.38	24.8691	dodgerblue	9.38452	4.69316
chr16	3189633	3189705	tRNA-Pro-AGG-1-5	tRNA	+	URS00005DB87D	tRNA-Pro-AGG-1-5	tRNA	667.338	13.172	dodgerblue	9.38443	3.82498
chr14	20653098	20653192	tRNA-Tyr-GTA-3-2	tRNA	-	URS0000333F2E	tRNA-Tyr-GTA-3-2	tRNA	667.333	44.4162	dodgerblue	9.38442	5.50514
chr1	144419266	144419340	tRNA-Asn-GTT-3-1	tRNA	+	URS00006BE24E	tRNA-Asn-GTT-3-1	tRNA	663.099	47.861	dodgerblue	9.37526	5.61061
chr6	27902907	27902978	tRNA-Gly-GCC-1-9	tRNA	-	URS000013B42D	tRNA-Gly-GCC-1-9	tRNA	660.849	17.9245	dodgerblue	9.37036	4.24219
chr17	8222237	8222309	tRNA-Asp-GTC-1-2	tRNA	-	URS00006174C2	tRNA-Asp-GTC-1-2	tRNA	649.658	19.8925	dodgerblue	9.34576	4.38491
chr14	20609335	20609407	tRNA-Pro-AGG-1-5	tRNA	-	URS00005DB87D	tRNA-Pro-AGG-1-5	tRNA	646.414	40.9946	dodgerblue	9.33855	5.39213
chr17	8187592	8187666	tRNA-Ile-AAT-3-7	tRNA	+	URS0000610FFE	tRNA-Ile-AAT-3-7	tRNA	632.007	35.1604	dodgerblue	9.30608	5.17634
chr5	181188415	181188488	tRNA-Val-AAC-2-1	tRNA	-	URS0000161979	tRNA-Val-AAC-2-1		628.373	62.0643	dodgerblue	9.29777	5.97875
chr5	140726158	140726246	VTRNA1-3	vault_RNA	+	URS00006B799B;URS000058CD99		Vault	628.098	29.5103	deeppink3	9.29714	4.93122
chr9	134164439	134164564	RNU6ATAC	snRNA	-	URS00006C0FA0;URS0000443498		U6atac	626.982	64.5882	lightseagreen	9.29458	6.03537
chr1	145475380	145475454	tRNA-Asn-GTT-9-1	tRNA	-	URS00006430D9	tRNA-Asn-GTT-9-1	tRNA	621.814	16.9786	dodgerblue	9.28266	4.16821
chr6	26521207	26521290	tRNA-Leu-CAG-1-1	tRNA	+	URS000042F13F	tRNA-Leu-CAG-1-1	tRNA	596.826	22.7154	dodgerblue	9.22358	4.56775
chr6	28951028	28951101	tRNA-Lys-TTT-1-2	tRNA	+	URS000022DD4A	tRNA-Lys-TTT-1-2	tRNA	595.049	9.78552	dodgerblue	9.21929	3.43102
chr17	8120313	8120395	tRNA-Leu-TAG-1-1	tRNA	-	URS00001B506A	tRNA-Leu-TAG-1-1	tRNA	594.113	17.9319	dodgerblue	9.21702	4.24275
chr16	3158921	3158993	tRNA-Pro-TGG-1-1	tRNA	+	URS00002D40C8	tRNA-Pro-TGG-1-1	tRNA	590.541	38.3065	dodgerblue	9.20833	5.29669
chr5	136080496	136080597	VTRNA2-1	vault_RNA	-	URS0000D5EDDD;URS0000A76E3A;URS00006A9C77		Vault	585.858	132.544	deeppink3	9.19687	7.06117
chr17	8221547	8221619	tRNA-Gly-TCC-3-1	tRNA	+	URS0000716B70	tRNA-Gly-TCC-3-1	tRNA	582.283	13.7097	dodgerblue	9.18805	3.87869
chr17	8119751	8119823	tRNA-Gln-CTG-2-4	tRNA	+	URS0000415026	tRNA-Gln-CTG-2-4	tRNA	570.656	18.414	dodgerblue	9.159	4.27902
chr14	20681689	20681762	tRNA-Thr-TGT-5-1	tRNA	+	URS00000F30A4	tRNA-Thr-TGT-5-1	tRNA	565.992	36.5952	dodgerblue	9.14718	5.23248
chr6	26537497	26537570	tRNA-Arg-ACG-1-3	tRNA	+	URS0000416E93	tRNA-Arg-ACG-1-3	tRNA	562.258	35.5228	dodgerblue	9.13765	5.19073
chr17	8226990	8227064	tRNA-Ile-AAT-4-1	tRNA	-	URS000065FE51	tRNA-Ile-AAT-4-1	tRNA	561.953	11.8984	dodgerblue	9.13687	3.68912
chr19	45478601	45478687	tRNA-SeC-TCA-1-1	tRNA	-	URS00001DA281;URS00006F0FC0	tRNA-SeC-TCA-1-1	tRNA-Sec	553.118	27.3316	dodgerblue	9.11405	4.82434
chr6	27592820	27592892	tRNA-iMet-CAT-1-6	tRNA	-	URS000030BAD5	tRNA-iMet-CAT-1-6	tRNA	550.23	20.4301	dodgerblue	9.10651	4.42157
chr6	28673835	28673907	tRNA-Ala-CGC-1-2	tRNA	-	URS00005B30A9	tRNA-Ala-CGC-1-2	tRNA	546.483	7.39247	dodgerblue	9.09667	3.0691
chr17	75033905	75033978	tRNA-Arg-CCT-1-1	tRNA	+	URS00002D7BB5	tRNA-Arg-CCT-1-1	tRNA	544.222	42.8954	dodgerblue	9.0907	5.456
chr6	28658236	28658308	tRNA-Ala-AGC-6-1	tRNA	-	URS0000209048	tRNA-Ala-AGC-6-1	tRNA	539.059	10.3495	dodgerblue	9.07697	3.50455
chr6	26554121	26554195	tRNA-Ile-AAT-3-7	tRNA	+	URS0000610FFE	tRNA-Ile-AAT-3-7	tRNA	536.816	28.2086	dodgerblue	9.07097	4.86832
chr14	49862552	49862864	RN7SL2	SRP_RNA;lncRNA	-	URS0000684D4B;URS00003ACFC1;URS0000D5E0C5		Metazoa_SRP	534.293	180.964	gold4	9.06418	7.50751
chr17	8187159	8187233	tRNA-Thr-AGT-1-1	tRNA	+	URS00000A1A88	tRNA-Thr-AGT-1-1	tRNA	531.005	20.5882	dodgerblue	9.0553	4.43217
chr1	148529256	148529330	tRNA-Asn-GTT-1-6	tRNA	+	URS000059D2BF	tRNA-Asn-GTT-1-6	tRNA	527.271	29.8128	dodgerblue	9.04513	4.94546
chr7	148987135	148987248	RNY1	Y_RNA	-	URS0000103047		Y_RNA	517.916	43.7046	darkgreen	9.01936	5.48235
chr6	28838443	28838515	tRNA-Ala-AGC-3-1	tRNA	-	URS0000282AB2	tRNA-Ala-AGC-3-1	tRNA	515.209	8.73656	dodgerblue	9.01181	3.28341
chr17	8222832	8222904	tRNA-Pro-CGG-1-1	tRNA	-	URS00000C18F2	tRNA-Pro-CGG-1-1	tRNA	510.47	24.4624	dodgerblue	8.99851	4.67029
chr6	28941052	28941157	tRNA-Leu-CAA-2-2	tRNA	+	URS0000747665;URS00006F4B95	tRNA-Leu-CAA-2-2	tRNA	509.312	15.0617	dodgerblue	8.99524	4.00556
chr6	27688187	27688261	tRNA-Ile-AAT-1-4	tRNA	+	URS00006C8412	tRNA-Ile-AAT-1-4	tRNA	503.581	27.2727	dodgerblue	8.97894	4.82134
chr14	20663191	20663285	tRNA-Tyr-GTA-3-2	tRNA	-	URS0000333F2E	tRNA-Tyr-GTA-3-2	tRNA	501.518	52.4112	dodgerblue	8.97303	5.73907
chr17	8226609	8226691	tRNA-Ser-AGA-2-6	tRNA	-	URS000038D8D3	tRNA-Ser-AGA-2-6	tRNA	499.638	11.1257	dodgerblue	8.96762	3.59999
chr6	28896222	28896328	tRNA-Leu-CAA-2-2	tRNA	-	URS0000747665;URS000071E759	tRNA-Leu-CAA-2-2	tRNA	499.638	32.0197	dodgerblue	8.96762	5.04526
chr6	27684694	27684768	tRNA-Thr-AGT-4-2	tRNA	-	URS000047B05D	tRNA-Thr-AGT-4-2	tRNA	488.247	12.8342	dodgerblue	8.93442	3.79017
chr17	8125745	8125816	tRNA-Gly-GCC-1-9	tRNA	+	URS000013B42D	tRNA-Gly-GCC-1-9	tRNA	486.06	6.73854	dodgerblue	8.92796	2.95206
chr19	39412167	39412260	tRNA-Ile-TAT-1-1	tRNA	-	URS0000757938;URS00006CAA11	tRNA-Ile-TAT-1-1	tRNA	485.815	96.6921	dodgerblue	8.92723	6.61017
chr6	27478811	27478893	tRNA-Ser-AGA-2-6	tRNA	+	URS000038D8D3	tRNA-Ser-AGA-2-6	tRNA	484.446	24.8691	dodgerblue	8.92317	4.69316
chr1	121020728	121020801	tRNA-Val-CAC-1-4	tRNA	-	URS00002064F6	tRNA-Val-CAC-1-4	tRNA	468.331	21.0456	dodgerblue	8.87446	4.46242
chr17	8220868	8220940	tRNA-Trp-CCA-2-1	tRNA	-	URS00001618FC	tRNA-Trp-CCA-2-1	tRNA	467.552	11.828	dodgerblue	8.87206	3.68122
chr6	28795963	28796035	tRNA-Ala-AGC-1-1	tRNA	-	URS000063E4FD	tRNA-Ala-AGC-1-1	tRNA	458.18	27.957	dodgerblue	8.84292	4.85584
chr6	27280269	27280342	tRNA-Val-CAC-2-1	tRNA	-	URS000009DDCA	tRNA-Val-CAC-2-1	tRNA	454.8	8.98123	dodgerblue	8.83226	3.31922
chr5	181169609	181169682	tRNA-Val-AAC-2-3	tRNA	+	URS000061D582	tRNA-Val-AAC-2-3	tRNA	454.209	22.9223	dodgerblue	8.83038	4.58028
chr6	28944574	28944647	tRNA-Met-CAT-3-3	tRNA	+	URS000025E031	tRNA-Met-CAT-3-3	tRNA	453.338	10.4558	dodgerblue	8.82762	3.518
chr12	56190363	56190445	tRNA-Ser-CGA-2-1	tRNA	+	URS0000278E1B	tRNA-Ser-CGA-2-1	tRNA	450.303	19.5026	dodgerblue	8.81795	4.35774
chr7	148983754	148983856	RNY3	Y_RNA	+	URS00005CF03F		Y_RNA	448.501	52.8607	darkgreen	8.81218	5.75116
chr6	28747743	28747816	tRNA-Lys-TTT-7-1	tRNA	+	URS00006CC2CC	tRNA-Lys-TTT-7-1	tRNA	446.586	24.7989	dodgerblue	8.80602	4.68924
chr6	28213036	28213118	tRNA-Ser-GCT-6-1	tRNA	+	URS000067AC87	tRNA-Ser-GCT-6-1	tRNA	445.195	20.0262	dodgerblue	8.80153	4.39411
chr6	28474551	28474625	tRNA-Thr-TGT-1-1	tRNA	-	URS000065464E	tRNA-Thr-TGT-1-1	tRNA	444.45	15.2406	dodgerblue	8.79912	4.02154
chr11	59551293	59551379	tRNA-Arg-TCT-5-2	tRNA	+	URS0000225EE1;URS00006772C0	tRNA-Arg-TCT-5-2	tRNA	443.818	21.114	dodgerblue	8.79707	4.46689
chr6	26313123	26313195	tRNA-iMet-CAT-1-6	tRNA	-	URS000030BAD5	tRNA-iMet-CAT-1-6	tRNA	441.41	18.1452	dodgerblue	8.78924	4.25891
chr1	228628147	228628266	RNA5S9	rRNA	-	URS000075B93F;URS000072CC0F		5S_rRNA	440.602	49.0453	darkmagenta	8.7866	5.64516
chr9	35657753	35658017	RMRP	lncRNA;RNase_MRP_RNA;ribozyme	-	URS0000D5B596;URS0000051A30;URS000075C8FA;URS00006D8FF2		RNase_MRP	433.16	76.8617	olivedrab3	8.76208	6.28284
chr13	41060737	41060809	tRNA-Glu-TTC-1-2	tRNA	-	URS0000639DBE	tRNA-Glu-TTC-1-2	tRNA	432.13	39.3817	dodgerblue	8.75865	5.33563
chr15	79744654	79744727	tRNA-Cys-GCA-1-2	tRNA	+	URS0000417A0F	tRNA-Cys-GCA-1-2	tRNA	425.107	12.4665	dodgerblue	8.73507	3.7513
chr6	26571863	26571936	tRNA-Ala-AGC-1-2	tRNA	-	URS000052A1C9	tRNA-Ala-AGC-1-2	tRNA	417.567	26.4075	dodgerblue	8.70932	4.7765
chr6	27479673	27479745	tRNA-Asp-GTC-1-2	tRNA	+	URS00006174C2	tRNA-Asp-GTC-1-2	tRNA	411.556	32.1237	dodgerblue	8.68845	5.04979
chr6	27902492	27902564	tRNA-iMet-CAT-1-6	tRNA	-	URS000030BAD5	tRNA-iMet-CAT-1-6	tRNA	409.418	9.94624	dodgerblue	8.68095	3.45236
chr6	28863684	28863756	tRNA-Ala-AGC-3-1	tRNA	-	URS0000282AB2	tRNA-Ala-AGC-3-1	tRNA	408.853	13.3065	dodgerblue	8.67896	3.83859
chr11	59551754	59551837	tRNA-Leu-TAA-3-1	tRNA	+	URS00006F940C	tRNA-Leu-TAA-3-1	tRNA	403.632	9.92167	dodgerblue	8.66047	3.44912
chr6	26328139	26328212	tRNA-Arg-ACG-1-3	tRNA	+	URS0000416E93	tRNA-Arg-ACG-1-3	tRNA	396.579	5.63003	dodgerblue	8.6351	2.72901
chr17	19508180	19508252	tRNA-Trp-CCA-2-2	tRNA	+	URS00001A72CE	tRNA-Trp-CCA-2-2	tRNA	395.16	12.9032	dodgerblue	8.62994	3.79735
chr6	27753399	27753472	tRNA-Val-AAC-2-3	tRNA	-	URS000061D582	tRNA-Val-AAC-2-3	tRNA	393.527	17.8284	dodgerblue	8.62398	4.23484
chr6	27791355	27791427	tRNA-Gln-CTG-6-1	tRNA	-	URS000064F320	tRNA-Gln-CTG-6-1	tRNA	392.121	11.1559	dodgerblue	8.61883	3.60359
chr1	16727284	16727355	tRNA-Gly-CCC-5-1	tRNA	+	URS00007131F2	tRNA-Gly-CCC-5-1	tRNA	387.697	8.62534	dodgerblue	8.6025	3.26684
chr17	8138880	8138962	tRNA-Ser-CGA-1-1	tRNA	-	URS00001C3F54	tRNA-Ser-CGA-1-1	tRNA	385.455	29.5812	dodgerblue	8.59416	4.93457
chr6	27795860	27795932	tRNA-Gln-TTG-3-2	tRNA	-	URS00002901EC	tRNA-Gln-TTG-3-2	tRNA	380.866	14.6505	dodgerblue	8.57692	3.96814
chr6	27332984	27333056	tRNA-iMet-CAT-1-6	tRNA	-	URS000030BAD5	tRNA-iMet-CAT-1-6	tRNA	380.646	15.7258	dodgerblue	8.57609	4.064
chr17	8139451	8139525	tRNA-Thr-AGT-5-1	tRNA	-	URS000023FFA7	tRNA-Thr-AGT-5-1	tRNA	379.389	8.15508	dodgerblue	8.57133	3.19457
chr6	26553502	26553574	tRNA-Ala-CGC-1-1	tRNA	+	URS00006FC298	tRNA-Ala-CGC-1-1	tRNA	379.389	15.457	dodgerblue	8.57133	4.04063
chr6	28881387	28881460	tRNA-Arg-CCG-1-2	tRNA	+	URS00001D909A	tRNA-Arg-CCG-1-2	tRNA	374.714	12.6005	dodgerblue	8.55349	3.76559
chr1	143803993	143804066	tRNA-Val-CAC-5-1	tRNA	-	URS000063F87E	tRNA-Val-CAC-5-1		370.717	25.6032	dodgerblue	8.53806	4.73353
chr6	27583456	27583528	tRNA-Asp-GTC-3-1	tRNA	-	URS00006D74B2	tRNA-Asp-GTC-3-1	tRNA	356.953	6.04839	dodgerblue	8.48363	2.81729
chr6	26330300	26330372	tRNA-iMet-CAT-1-6	tRNA	-	URS000030BAD5	tRNA-iMet-CAT-1-6	tRNA	355.547	6.45161	dodgerblue	8.47795	2.89755
chr6	27519528	27519600	tRNA-Gln-CTG-2-4	tRNA	+	URS0000415026	tRNA-Gln-CTG-2-4	tRNA	353.727	10.7527	dodgerblue	8.47056	3.55492
chr16	3184132	3184204	tRNA-Pro-TGG-1-1	tRNA	-	URS00002D40C8	tRNA-Pro-TGG-1-1	tRNA	353.604	6.58602	dodgerblue	8.47006	2.92334
chr6	26286525	26286597	tRNA-iMet-CAT-1-6	tRNA	+	URS000030BAD5	tRNA-iMet-CAT-1-6	tRNA	344.222	8.33333	dodgerblue	8.43138	3.22239
chr16	3175690	3175763	tRNA-Lys-CTT-1-10	tRNA	+	URS00001AD596	tRNA-Lys-CTT-1-10	tRNA	340.451	10.3217	dodgerblue	8.41554	3.50102
chr6	28729314	28729386	tRNA-Ala-CGC-2-1	tRNA	+	URS000038D768	tRNA-Ala-CGC-2-1	tRNA	339.954	9.00538	dodgerblue	8.41343	3.3227
chr6	28941600	28941672	tRNA-Gln-CTG-2-4	tRNA	-	URS0000415026	tRNA-Gln-CTG-2-4	tRNA	337.899	7.93011	dodgerblue	8.40471	3.15868
chr6	27605637	27605745	tRNA-Leu-CAA-1-1	tRNA	-	URS0000572B72;URS000067CB9E	tRNA-Leu-CAA-1-1	tRNA	337.638	10.2941	dodgerblue	8.4036	3.4975
chr5	181097069	181097142	tRNA-Val-CAC-1-4	tRNA	+	URS00002064F6	tRNA-Val-CAC-1-4	tRNA	326.946	19.1689	dodgerblue	8.35731	4.33406
chr6	28643444	28643516	tRNA-Ala-TGC-1-1	tRNA	+	URS0000727FD6	tRNA-Ala-TGC-1-1	tRNA	326.417	11.828	dodgerblue	8.35499	3.68122
chr6	27668582	27668656	tRNA-Ile-AAT-8-1	tRNA	+	URS0000692D68	tRNA-Ile-AAT-8-1	tRNA	316.631	10.4278	dodgerblue	8.31121	3.51448
chr17	8120924	8121012	tRNA-Arg-TCT-4-1	tRNA	+	URS0000738059;URS00006314D1	tRNA-Arg-TCT-4-1	tRNA	315.971	7.86082	dodgerblue	8.30821	3.14744
chr5	181102252	181102325	tRNA-Val-CAC-1-4	tRNA	-	URS00002064F6	tRNA-Val-CAC-1-4	tRNA	313.947	21.5818	dodgerblue	8.29897	4.49709
chr6	27503038	27503120	tRNA-Ser-AGA-2-6	tRNA	+	URS000038D8D3	tRNA-Ser-AGA-2-6	tRNA	310.723	13.2199	dodgerblue	8.28412	3.82984
chr6	27591813	27591886	tRNA-Lys-TTT-2-2	tRNA	-	URS000072A930	tRNA-Lys-TTT-2-2	tRNA	302.437	3.6193	dodgerblue	8.24525	2.20768
chr6	27091741	27091813	tRNA-Pro-CGG-2-1	tRNA	+	URS00006744D5	tRNA-Pro-CGG-2-1	tRNA	295.919	21.7742	dodgerblue	8.21393	4.50933
chr6	26305492	26305570	tRNA-Ser-GCT-6-1	tRNA	-	URS0000733374;URS000070FB80	tRNA-Ser-GCT-6-1	tRNA	285.654	13.7566	dodgerblue	8.16317	3.88329
chr19	893483	893590	RNU6-1;RNU6-9	snRNA	+	URS000035C796;URS00001EC8D7		U6	285.455	13.7592	lightseagreen	8.16216	3.88354
chr6	26577103	26577192	tRNA-Tyr-GTA-3-1	tRNA	+	URS0000758799;URS00006E64C2	tRNA-Tyr-GTA-3-1	tRNA	280.908	7.96915	dodgerblue	8.13908	3.16497
chr3	132229099	132229171	tRNA-Cys-GCA-6-1	tRNA	-	URS00006D9244	tRNA-Cys-GCA-6-1	tRNA	276.209	11.5591	dodgerblue	8.11483	3.65067
chr6	26538053	26538126	tRNA-Val-CAC-1-4	tRNA	+	URS00002064F6	tRNA-Val-CAC-1-4	tRNA	275.072	19.437	dodgerblue	8.1089	4.35311
chr2	130337127	130337199	tRNA-Glu-TTC-1-2	tRNA	-	URS0000639DBE	tRNA-Glu-TTC-1-2	tRNA	270.362	27.6882	dodgerblue	8.08407	4.84238
chr6	28648206	28648280	tRNA-Thr-CGT-1-1	tRNA	-	URS0000231E4E	tRNA-Thr-CGT-1-1	tRNA	266.233	7.35294	dodgerblue	8.06195	3.06228
chr19	50100787	50101011	SNAR-A1	snRNA	-	URS00003848F7			264.195	16.9847	gray55	8.05091	4.1687
chr19	50103851	50104075	SNAR-A1	snRNA	-	URS00003848F7			263.251	14.1221	gray55	8.04576	3.91859
chr7	148941487	148941566	RNY5	Y_RNA	+	URS00004A2461;URS000066C003		Y_RNA	262.479	41.8206	darkgreen	8.04154	5.42023
chr1	16889676	16889750	tRNA-Asn-GTT-4-1	tRNA	+	URS00006AACBE	tRNA-Asn-GTT-4-1	tRNA	261.131	18.984	dodgerblue	8.03414	4.32077
chr6	28812071	28812143	tRNA-Ala-AGC-6-1	tRNA	-	URS000071E903;URS00006AF484	tRNA-Ala-AGC-6-1	tRNA	255.357	3.36022	dodgerblue	8.00201	2.1244
chr6	28802799	28802870	tRNA-Ala-TGC-7-1	tRNA	-	URS00001D4EE9	tRNA-Ala-TGC-7-1	tRNA	254.498	17.3854	dodgerblue	7.99717	4.20049
chr16	3188093	3188165	tRNA-Pro-TGG-1-1	tRNA	+	URS00002D40C8	tRNA-Pro-TGG-1-1	tRNA	253.237	13.0376	dodgerblue	7.99003	3.81123
chr6	27650927	27651000	tRNA-Val-AAC-3-1	tRNA	-	URS0000750232	tRNA-Val-AAC-3-1		252.843	7.10456	dodgerblue	7.98779	3.01873
chr6	28488992	28489066	tRNA-Thr-CGT-1-1	tRNA	-	URS000071D869	tRNA-Thr-CGT-1-1	tRNA	249.464	6.01604	dodgerblue	7.96846	2.81066
chr15	67839939	67840045	RNU6-9;RNU6-1	snRNA	-	URS00001EC8D7;URS000035C796		U6	248.971	19.5813	lightseagreen	7.96562	4.36326
chr17	8186357	8186429	tRNA-Trp-CCA-1-5	tRNA	+	URS0000222FD2	tRNA-Trp-CCA-1-5	tRNA	242.307	13.172	dodgerblue	7.92663	3.82498
chr19	50097722	50097946	SNAR-A1	snRNA	-	URS00003848F7			240.503	15.6489	gray55	7.9159	4.05735
chr6	27495813	27495895	tRNA-Ser-AGA-2-6	tRNA	+	URS000038D8D3	tRNA-Ser-AGA-2-6	tRNA	239.921	12.6963	dodgerblue	7.91242	3.77572
chr6	26555269	26555341	tRNA-Pro-AGG-1-5	tRNA	+	URS00005DB87D	tRNA-Pro-AGG-1-5	tRNA	235.503	6.98925	dodgerblue	7.88571	2.99806
chr6	27503743	27503815	tRNA-Asp-GTC-1-2	tRNA	+	URS00006174C2	tRNA-Asp-GTC-1-2	tRNA	235.093	13.8441	dodgerblue	7.88321	3.89182
chr1	148281364	148281436	tRNA-His-GTG-1-5	tRNA	+	URS000044BAE3	tRNA-His-GTG-1-5	tRNA	234.345	14.3817	dodgerblue	7.87863	3.94314
chr19	50117616	50117840	SNAR-A1	snRNA	-	URS00003848F7			232.248	14.313	gray55	7.86572	3.93668
chr6	27631420	27631514	tRNA-Ile-TAT-1-2	tRNA	+	URS00007362AD;URS0000700D52	tRNA-Ile-TAT-1-2	tRNA	230.353	11.6751	dodgerblue	7.85396	3.66393
chr19	50112264	50112488	SNAR-A1	snRNA	-	URS00003848F7			228.849	13.8359	gray55	7.84454	3.89102
chr7	148963314	148963410	RNY4	Y_RNA	+	URS0000007D24		Y_RNA	223.39	41.1616	darkgreen	7.80987	5.39786
chr6	26311746	26311818	tRNA-Gln-TTG-3-2	tRNA	-	URS00002901EC	tRNA-Gln-TTG-3-2	tRNA	220.839	5.64516	dodgerblue	7.79337	2.7323
chr6	27295432	27295504	tRNA-Gln-CTG-5-1	tRNA	+	URS00006DA515	tRNA-Gln-CTG-5-1	tRNA	213.682	11.6935	dodgerblue	7.74606	3.66602
chr6	28790721	28790794	tRNA-Phe-GAA-1-4	tRNA	-	URS000029CCC5	tRNA-Phe-GAA-1-4	tRNA	210.352	6.97051	dodgerblue	7.7235	2.99467
chr1	161440170	161440242	tRNA-Gly-TCC-4-1	tRNA	-	URS000068668E	tRNA-Gly-TCC-4-1	tRNA	209.221	31.7204	dodgerblue	7.71576	5.03212
chr6	27237570	27237644	tRNA-Ile-AAT-3-7	tRNA	-	URS0000610FFE	tRNA-Ile-AAT-3-7	tRNA	208.748	11.631	dodgerblue	7.71251	3.6589
chr6	28817234	28817306	tRNA-Ala-TGC-7-1	tRNA	-	URS00001D4EE9	tRNA-Ala-TGC-7-1	tRNA	205.285	12.5	dodgerblue	7.6885	3.75489
chr6	28597339	28597421	tRNA-Ser-GCT-3-5	tRNA	-	URS00002034DC	tRNA-Ser-GCT-3-5	tRNA	199.473	14.9215	dodgerblue	7.64726	3.9929
chr6	28789769	28789841	tRNA-Ala-TGC-1-1	tRNA	-	URS00006C6D0A;URS0000679BF3	tRNA-Ala-TGC-1-1	tRNA	198.951	12.2312	dodgerblue	7.64351	3.72587
chr19	50122970	50123194	SNAR-A1	snRNA	-	URS00003848F7			198.85	10.5916	gray55	7.64278	3.53501
chr1	148048515	148048589	tRNA-Asn-GTT-9-2	tRNA	-	URS0000712B90	tRNA-Asn-GTT-9-2	tRNA	198.505	8.95722	dodgerblue	7.64028	3.31574
chr6	28589378	28589450	tRNA-Gln-TTG-1-1	tRNA	+	URS000070F1D2	tRNA-Gln-TTG-1-1	tRNA	198.393	11.9624	dodgerblue	7.63947	3.69626
chr6	27670564	27670637	tRNA-Arg-ACG-2-5	tRNA	-	URS00002DDD59	tRNA-Arg-ACG-2-5	tRNA	196.636	7.23861	dodgerblue	7.6267	3.0424
chr19	50106910	50107134	SNAR-A1	snRNA	-	URS00003848F7			195.743	14.4084	gray55	7.62017	3.94564
chr5	181101839	181101921	tRNA-Leu-AAG-1-3	tRNA	+	URS0000630B8A	tRNA-Leu-AAG-1-3	tRNA	195.476	18.1937	dodgerblue	7.61821	4.26256
chr6	28607155	28607227	tRNA-Ala-AGC-2-1	tRNA	+	URS000047C79B	tRNA-Ala-AGC-2-1	tRNA	192.569	11.9624	dodgerblue	7.5967	3.69626
chr21	17454788	17454859	tRNA-Gly-GCC-1-3	tRNA	-	URS000063FB43	tRNA-Gly-GCC-1-3	tRNA	189.586	23.3154	dodgerblue	7.5743	4.6038
chr16	3191500	3191573	tRNA-Lys-CTT-4-1	tRNA	+	URS0000659544	tRNA-Lys-CTT-4-1	tRNA	188.539	6.03217	dodgerblue	7.56635	2.81397
chr16	3191988	3192060	tRNA-Pro-AGG-1-1	tRNA	+	URS000072540A	tRNA-Pro-AGG-1-1	tRNA	184.043	4.30108	dodgerblue	7.53172	2.40629
chr1	148032789	148032861	tRNA-Gln-CTG-3-1	tRNA	+	URS00006DBFC1	tRNA-Gln-CTG-3-1	tRNA	184.011	10.4839	dodgerblue	7.53147	3.52154
chr6	27177214	27177288	tRNA-Ile-AAT-3-7	tRNA	-	URS0000610FFE	tRNA-Ile-AAT-3-7	tRNA	183.836	5.2139	dodgerblue	7.5301	2.6355
chr6	28735428	28735500	tRNA-Val-AAC-6-1	tRNA	-	URS000071ED2F;URS00006CFACA	tRNA-Val-AAC-6-1	tRNA	183.674	4.03226	dodgerblue	7.52883	2.33121
chr19	50092385	50092609	SNAR-A1	snRNA	-	URS00003848F7			183.674	11.5458	gray55	7.52883	3.64913
chr19	50128298	50128522	SNAR-A1	snRNA	-	URS00003848F7			176.168	13.2634	gray55	7.46897	3.83424
chr5	181097473	181097555	tRNA-Leu-AAG-1-3	tRNA	-	URS0000630B8A	tRNA-Leu-AAG-1-3	tRNA	175.614	13.7435	dodgerblue	7.46445	3.882
chr6	27162270	27162344	tRNA-Thr-AGT-6-1	tRNA	+	URS00006B0F93	tRNA-Thr-AGT-6-1	tRNA	175.233	3.20856	dodgerblue	7.46134	2.07333
chr1	161441532	161441615	tRNA-Leu-CAG-1-1	tRNA	+	URS000042F13F	tRNA-Leu-CAG-1-1	tRNA	171.873	36.9452	dodgerblue	7.43357	5.24584
chr6	27235508	27235581	tRNA-Val-AAC-5-1	tRNA	+	URS000073A2F5	tRNA-Val-AAC-5-1		170.697	8.98123	dodgerblue	7.42372	3.31922
chr6	28742951	28743024	tRNA-Arg-CCG-1-2	tRNA	-	URS00001D909A	tRNA-Arg-CCG-1-2	tRNA	166.09	8.71314	dodgerblue	7.38448	3.27994
chr6	26312595	26312677	tRNA-Ser-TGA-3-1	tRNA	-	URS00006D4008	tRNA-Ser-TGA-3-1	tRNA	156.395	9.55497	dodgerblue	7.29825	3.39985
chr14	20343074	20343407	RPPH1	RNase_P_RNA;lncRNA;RNase_P_RNA;ribozyme	-	URS000013F331;URS0000D5A72D;URS000064D507;URS000071B825		RNaseP_nuc	149.479	253.555	darkorchid2	7.23342	7.99183
chr6	26568857	26568948	tRNA-Tyr-GTA-1-2	tRNA	+	URS000074FC25;URS00007241B3	tRNA-Tyr-GTA-1-2	tRNA	148.519	9.20716	dodgerblue	7.22418	3.35151
chr6	27334989	27335062	tRNA-Lys-TTT-6-1	tRNA	-	URS000071C635	tRNA-Lys-TTT-6-1	tRNA	148.519	6.03217	dodgerblue	7.22418	2.81397
chr19	47934182	47934295	SNAR-A1	snRNA;other;other	+	URS00003848F7;URS0000AB754E;URS0000AB9A28		snaR-A	147.418	11.5012	gray55	7.21352	3.644
chr6	26322817	26322890	tRNA-Arg-TCG-2-1	tRNA	+	URS00006D69C0	tRNA-Arg-TCG-2-1	tRNA	145.572	13.0027	dodgerblue	7.19547	3.80763
chr6	27672449	27672531	tRNA-Ser-CGA-3-1	tRNA	-	URS0000530C88	tRNA-Ser-CGA-3-1	tRNA	145.168	12.1728	dodgerblue	7.19149	3.71949
chr19	47918430	47918543	SNAR-A1	snRNA;other;other	+	URS00003848F7;URS0000AB754E;URS0000AB9A28		snaR-A	144.518	12.954	gray55	7.18506	3.80261
chr6	28807832	28807905	tRNA-Phe-GAA-3-1	tRNA	-	URS000064BBA5;URS0000632456	tRNA-Phe-GAA-3-1	tRNA	144.471	9.91957	dodgerblue	7.18459	3.44884
chr1	145459657	145459729	tRNA-Gln-CTG-3-1	tRNA	+	URS00006DBFC1	tRNA-Gln-CTG-3-1	tRNA	139.973	10.3495	dodgerblue	7.13927	3.50455
chr6	28543113	28543186	tRNA-Arg-TCG-3-2	tRNA	-	URS00001F9D54	tRNA-Arg-TCG-3-2	tRNA	136.714	15.9517	dodgerblue	7.10553	4.08336
chr6	26594873	26594962	tRNA-Tyr-GTA-6-1	tRNA	+	URS0000755767;URS000072A262	tRNA-Tyr-GTA-6-1	tRNA	135.637	7.71208	dodgerblue	7.09421	3.12302
chr19	47923778	47924002	SNAR-A1	snRNA	+	URS00003848F7			134.153	7.63359	gray55	7.07845	3.10996
chr6	26311195	26311267	tRNA-Gln-TTG-3-2	tRNA	-	URS00002901EC	tRNA-Gln-TTG-3-2	tRNA	129.023	3.22581	dodgerblue	7.02263	2.07923
chr6	28758363	28758435	tRNA-Ala-TGC-6-1	tRNA	-	URS00006C133C	tRNA-Ala-TGC-6-1	tRNA	122.319	3.76344	dodgerblue	6.94625	2.252
chr17	38861683	38861755	tRNA-Cys-GCA-14-1	tRNA	-	URS0000646601	tRNA-Cys-GCA-14-1	tRNA	121.478	3.36022	dodgerblue	6.93638	2.1244
chr6	28953264	28953337	tRNA-Met-CAT-3-3	tRNA	-	URS000025E031	tRNA-Met-CAT-3-3	tRNA	110.346	1.87668	dodgerblue	6.7989	1.5244
chr14	32203163	32203269	RNU6-7;RNU6-1	snRNA	-	URS000021BDC3;URS000035C796		U6	106.853	45.0739	lightseagreen	6.75292	5.52588
chr6	28943621	28943703	tRNA-Leu-AAG-2-4	tRNA	-	URS0000120E41	tRNA-Leu-AAG-2-4	tRNA	102.012	13.7435	dodgerblue	6.68667	3.882
chr6	26556545	26556618	tRNA-Lys-CTT-1-10	tRNA	+	URS00001AD596	tRNA-Lys-CTT-1-10	tRNA	98.0672	2.54692	dodgerblue	6.63034	1.82657
chr6	28719703	28719775	tRNA-Ala-AGC-3-1	tRNA	+	URS0000282AB2	tRNA-Ala-AGC-3-1	tRNA	95.4948	3.36022	dodgerblue	6.59238	2.1244
chr16	3172047	3172119	tRNA-Pro-CGG-1-1	tRNA	+	URS00000C18F2	tRNA-Pro-CGG-1-1	tRNA	93.116	4.56989	dodgerblue	6.55637	2.47765
chr5	181164153	181164226	tRNA-Val-AAC-2-3	tRNA	+	URS000061D582	tRNA-Val-AAC-2-3	tRNA	92.5507	10.8579	dodgerblue	6.54768	3.56778
chr14	20657463	20657557	tRNA-Tyr-GTA-4-1	tRNA	-	URS000073FCEB;URS00007282DA	tRNA-Tyr-GTA-4-1	tRNA	89.5927	9.01015	dodgerblue	6.50132	3.32339
chr6	26331443	26331515	tRNA-Trp-CCA-1-5	tRNA	-	URS0000222FD2	tRNA-Trp-CCA-1-5	tRNA	83.1151	1.34409	dodgerblue	6.39429	1.22903
chr2	47335314	47335514	BCYRN1	lncRNA;scRNA	+	URS0000D5C3B2;URS0000193C7E			79.7011	10.8	coral2	6.33452	3.56071
chr6	28989001	28989083	tRNA-Leu-AAG-4-1	tRNA	+	URS000064506B	tRNA-Leu-AAG-4-1	tRNA	76.4521	12.4346	dodgerblue	6.27523	3.74788

## Sheet: Supp.Fig.1C
Pol III subunit gene expression in THP-1 cells +/- PMA treatment related to Supplementary Figure 1C
GeneID	Subunit	Protein	Description	Overlap	Color	THP1_1	THP1_2	THP1PMA_1	THP1_PMA2
ENSG00000148606	POLR3A	RPC1	Core	Pol3	black	4.43615	4.33304	4.41344	4.42571
ENSG00000013503	POLR3B	RPC2	Core	Pol3	#736d6d	1.8389	1.93883	2.08178	1.55416
ENSG00000186184	POLR1D	RPAC1	Core	Pol1_Pol3	#7a6143	5.26593	5.37929	5.31827	5.2224
ENSG00000171453	POLR1C	RPAC2	Core	Pol1_Pol3	grey90	5.01245	4.55921	4.19689	4.43998
ENSG00000099817	POLR2E	RPABC1	Core	Pol1_Pol2_Pol3	grey90	3.10126	3.80037	4.39593	4.5512
ENSG00000100142	POLR2F	RPABC2	Core	Pol1_Pol2_Pol3	grey90	3.25856	3.69945	3.71453	3.60154
ENSG00000163882	POLR2H	RPABC3	Core	Pol1_Pol2_Pol3	grey90	4.76202	4.54864	4.91384	5.04297
ENSG00000147669	POLR2K	RPABC4	Core	Pol1_Pol2_Pol3	grey90	3.45102	4.07031	3.43028	3.80181
ENSG00000177700	POLR2L	RPABC5	Core	Pol1_Pol2_Pol3	grey90	0.225363	0.270358	1.65176	2.15873
ENSG00000100413	POLR3H	RPC8	Stalk	Pol3	grey90	4.22853	4.18547	3.9705	4.07006
ENSG00000241258	POLR3I	RPC9	Stalk	Pol3	grey90	4.93865	4.59641	4.80428	4.92781
ENSG00000186141	POLR3C	RPC3	TFIIE_F-like	Pol3	#082d61	5.41719	5.36622	5.14731	5.17019
ENSG00000132664	POLR3F	RPC6	TFIIE_F-like	Pol3	grey90	3.01266	2.99903	2.65404	2.52038
ENSG00000113356	POLR3G	RPC7alpha	TFIIE_F-like	Pol3	#35a2b6	3.1655	3.0278	2.13423	2.16766
ENSG00000121851	POLR3GL	RPC7beta	TFIIE_F-like	Pol3	#6c8a34	3.50303	3.72478	3.14408	3.18459
ENSG00000161980	POLR3K	RPC10	TFIIS-like	Pol3	grey90	4.21298	4.25951	3.41957	3.38356
ENSG00000168495	POLR3D	RPC4	TFIIF-like	Pol3	#7d6595	4.90721	4.94177	5.26047	5.45324
ENSG00000058600	POLR3E	RPC5	TFIIF-like	Pol3	#663139	3.72136	3.92411	4.25905	4.26058

## Sheet: Supp.Fig.1D
Gene-specific Pol III subunit signal related to Supplementary Figure 1D
chr	start	end	GeneInfo	RNA_type	strand	RNAcentral_ID	Rfam_family_NCBI	POL3G	POL3GL	POL3A	color	POL3G	POL3GL	POL3A
chr1	161469401	161469470	tRNA-Glu-CTC-1-10;tRNA-Glu-CTC-2-1	tRNA	-	URS00004F0321;URS0000635088	tRNA	5965.8	5965.8	5965.8	dodgerblue	12.5425	12.5425	12.5425
chr1	161454610	161454679	tRNA-Glu-CTC-1-10;tRNA-Glu-CTC-2-1	tRNA	-	URS00004F0321;URS0000635088	tRNA	5908.88	5908.88	5908.88	dodgerblue	12.5287	12.5287	12.5287
chr1	161447230	161447299	tRNA-Glu-CTC-1-10;tRNA-Glu-CTC-2-1	tRNA	-	URS00004F0321;URS0000635088	tRNA	4863.19	4510.28	4924.17	dodgerblue	12.2477	12.139	12.2657
chr1	161462021	161462090	tRNA-Glu-CTC-1-10;tRNA-Glu-CTC-2-1	tRNA	-	URS00004F0321;URS0000635088	tRNA	4924.17	3844.2	4863.19	dodgerblue	12.2657	11.9085	12.2477
chr1	146035691	146035763	tRNA-Glu-CTC-2-1;tRNA-Glu-CTC-1-10	tRNA	+	URS0000635088;URS00004F0321	tRNA	4510.28	4924.17	4510.28	dodgerblue	12.139	12.2657	12.139
chr1	161531112	161531184	tRNA-Gly-TCC-1-3	tRNA	+	URS000034AAC2	tRNA	3687.27	3878.01	3308.31	dodgerblue	11.8483	11.9211	11.6919
chr1	248873854	248873960	tRNA-Leu-CAA-4-1	tRNA	+	URS0000735371;URS00006C900C	tRNA	4355.43	4355.43	3291.31	dodgerblue	12.0886	12.0886	11.6844
chr1	153671249	153671321	tRNA-iMet-CAT-1-6	tRNA	+	URS000030BAD5	tRNA	3878.01	3405.87	4355.43	dodgerblue	11.9211	11.7338	12.0886
chr1	161463033	161463105	tRNA-Asp-GTC-1-2	tRNA	-	URS00006174C2	tRNA	3405.87	2217.63	3844.2	dodgerblue	11.7338	11.1148	11.9085
chr1	161448242	161448314	tRNA-Asp-GTC-1-2	tRNA	-	URS00006174C2	tRNA	3308.31	1713.15	3878.01	dodgerblue	11.6919	10.7424	11.9211
chr1	248874247	248874318	tRNA-Glu-CTC-2-1	tRNA	+	URS0000635088	tRNA	3844.2	4863.19	3235.48	dodgerblue	11.9085	12.2477	11.6598
chr8	123157229	123157302	tRNA-Met-CAT-1-24	tRNA	-	URS0000145C5E	tRNA	2974.27	3235.48	1888.94	dodgerblue	11.5383	11.6598	10.8834
chr1	161455623	161455695	tRNA-Asp-GTC-1-2	tRNA	-	URS00006174C2	tRNA	3291.31	1725.77	3616.16	dodgerblue	11.6844	10.753	11.8202
chr1	161523846	161523917	tRNA-Gly-GCC-1-9	tRNA	-	URS000013B42D	tRNA	3616.16	2394.35	2974.27	dodgerblue	11.8202	11.2254	11.5383
chr2	70248990	70249061	tRNA-Gly-CCC-1-7	tRNA	-	URS0000502C74	tRNA	3194.51	3291.31	1533.79	dodgerblue	11.6414	11.6844	10.5829
chr1	146039400	146039473	tRNA-Lys-CTT-1-10	tRNA	+	URS00001AD596	tRNA	2826.98	2458.1	2826.98	dodgerblue	11.465	11.2633	11.465
chr8	66113366	66113459	tRNA-Tyr-GTA-3-2	tRNA;precursor_RNA	+	URS0000333F2E;URS00000E07AE	tRNA	2394.35	3194.51	1407.15	dodgerblue	11.2254	11.6414	10.4586
chr1	167714724	167714796	tRNA-Pro-CGG-1-1	tRNA	+	URS00000C18F2	tRNA	3235.48	2177.99	2217.63	dodgerblue	11.6598	11.0888	11.1148
chr1	121016844	121016915	tRNA-Gly-CCC-6-1	tRNA	-	URS0000644222	tRNA	2274.05	3616.16	1736.03	dodgerblue	11.151	11.8202	10.7616
chr15	40593824	40593906	tRNA-Ser-GCT-3-5	tRNA	-	URS00002034DC	tRNA	2015.85	3687.27	2177.99	dodgerblue	10.9772	11.8483	11.0888
chr1	204506526	204506599	tRNA-Lys-TTT-1-2	tRNA	+	URS000022DD4A	tRNA	1558.13	3308.31	2394.35	dodgerblue	10.6056	11.6919	11.2254
chr5	140711275	140711373	VTRNA1-1	vault_RNA	+	URS00006EBF05;URS00005CCF67	Vault	2091.42	2112.32	1380.17	deeppink3	11.0303	11.0446	10.4306
chr1	146037060	146037132	tRNA-Gly-TCC-1-3	tRNA	+	URS000034AAC2	tRNA	1792.88	1998.46	2112.32	dodgerblue	10.8081	10.9647	11.0446
chr1	167715487	167715559	tRNA-Pro-AGG-1-5	tRNA	-	URS00005DB87D	tRNA	1908.29	2091.42	1514.47	dodgerblue	10.8981	11.0303	10.5646
chr11	76235824	76235896	tRNA-Pro-TGG-3-1	tRNA	-	URS000062C4DE	tRNA	2217.63	2061.21	1389.63	dodgerblue	11.1148	11.0093	10.4405
chr1	161470414	161470486	tRNA-Asp-GTC-1-2	tRNA	-	URS00006174C2	tRNA	2112.32	1307.96	2709.67	dodgerblue	11.0446	10.3531	11.4039
chr2	27050781	27050870	tRNA-Tyr-GTA-2-1	tRNA	+	URS0000636E2A;URS0000634A7A	tRNA	1649.68	2668.88	1449.14	dodgerblue	10.688	11.382	10.501
chr1	149708659	149708730	tRNA_tRNA_URS00006B774F	tRNA	-	URS00006B774F	tRNA	1949.75	2974.27	1690.62	dodgerblue	10.9291	11.5383	10.7233
chr1	161454965	161455037	tRNA-Gly-TCC-1-3	tRNA	-	URS000034AAC2	tRNA	1971.79	1449.14	3687.27	dodgerblue	10.9453	10.501	11.8483
chr1	161469756	161469828	tRNA-Gly-TCC-1-3	tRNA	-	URS000034AAC2	tRNA	1998.46	1399.69	3405.87	dodgerblue	10.9647	10.4509	11.7338
chr1	161530341	161530424	tRNA-Leu-CAG-1-1	tRNA	-	URS000042F13F	tRNA	1888.94	1888.94	1725.77	dodgerblue	10.8834	10.8834	10.753
chr19	1383361	1383434	tRNA-Phe-GAA-1-4	tRNA	-	URS000029CCC5	tRNA	2177.99	1199.7	1521.74	dodgerblue	11.0888	10.2285	10.5715
chr1	161540240	161540314	tRNA-Asn-GTT-1-1	tRNA	+	URS00006D0B93	tRNA	2668.88	1736.03	1414.38	dodgerblue	11.382	10.7616	10.466
chr11	76235512	76235584	tRNA-Pro-AGG-1-5	tRNA	+	URS00005DB87D	tRNA	1853.42	1772.98	1649.68	dodgerblue	10.856	10.792	10.688
chr17	39154490	39154562	tRNA-Cys-GCA-1-2	tRNA	-	URS0000417A0F	tRNA	1747.83	2274.05	1570.24	dodgerblue	10.7713	11.151	10.6168
chr16	636735	636806	tRNA-Gly-CCC-1-7	tRNA	-	URS0000502C74	tRNA	2061.21	1747.83	1220.66	dodgerblue	11.0093	10.7713	10.2534
chr19	1383562	1383636	tRNA-Asn-GTT-1-6	tRNA	+	URS000059D2BF	tRNA	2458.1	1371.47	1608.63	dodgerblue	11.2633	10.4215	10.6516
chr16	22297139	22297221	tRNA-Leu-AAG-2-4	tRNA	+	URS0000120E41	tRNA	2310.91	1668.1	1359.17	dodgerblue	11.1742	10.704	10.4085
chr16	57300479	57300562	tRNA-Leu-CAG-2-25	tRNA	-	URS00000FB60D	tRNA	1772.98	1949.75	1549.86	dodgerblue	10.792	10.9291	10.5979
chr3	45688998	45689071	tRNA-Arg-ACG-2-5	tRNA	-	URS00002DDD59	tRNA	1761.04	2826.98	1484.35	dodgerblue	10.7822	11.465	10.5356
chr19	33177056	33177130	tRNA-Thr-AGT-1-1	tRNA	+	URS00000A1A88	tRNA	1736.03	1868.6	1156.79	dodgerblue	10.7616	10.8677	10.1759
chr15	26082233	26082305	tRNA-Glu-TTC-2-2	tRNA	-	URS00003C9A26	tRNA	2027.07	1805.44	1148.66	dodgerblue	10.9852	10.8181	10.1657
chr12	124927842	124927915	tRNA-Phe-GAA-1-4	tRNA	-	URS000029CCC5	tRNA	1725.77	2027.07	1196.38	dodgerblue	10.753	10.9852	10.2245
chr16	22195710	22195792	tRNA-Leu-TAG-2-1	tRNA	-	URS000005AEAB	tRNA	1713.15	2015.85	1434.47	dodgerblue	10.7424	10.9772	10.4863
chr19	4724069	4724141	tRNA-Gly-TCC-2-1	tRNA	+	URS00000AED6F	tRNA	1636.05	1558.13	3194.51	dodgerblue	10.676	10.6056	11.6414
chr17	68019896	68019969	tRNA-Arg-CCG-2-1	tRNA	-	URS000059900F	tRNA	1868.6	1820.22	1090.29	dodgerblue	10.8677	10.8299	10.0905
chr1	161440824	161440896	tRNA-Asp-GTC-1-2	tRNA	-	URS00006174C2	tRNA	1668.1	1062.26	1636.05	dodgerblue	10.704	10.0529	10.676
chr6	125780249	125780318	tRNA-Glu-CTC-1-10;tRNA-Glu-CTC-2-1	tRNA	-	URS00004F0321;URS0000635088	tRNA	2709.67	1792.88	1558.13	dodgerblue	11.4039	10.8081	10.6056
chr15	89335072	89335145	tRNA-Arg-TCG-1-1	tRNA	+	URS00000CC06A	tRNA	1805.44	1636.05	1331.81	dodgerblue	10.8181	10.676	10.3792
chr1	161612717	161612789	tRNA-Glu-TTC-5-1	tRNA	+	URS000062D4E8	tRNA	1476.43	1252.52	1285.99	dodgerblue	10.5279	10.2906	10.3287
chr15	78860561	78860634	tRNA-Lys-CTT-2-1	tRNA	+	URS00004D9E92	tRNA	1570.24	1465.64	1772.98	dodgerblue	10.6168	10.5173	10.792
chr1	161399699	161399772	tRNA-Val-CAC-1-4	tRNA	-	URS00002064F6	tRNA	1549.86	1425.76	1199.7	dodgerblue	10.5979	10.4775	10.2285
chr16	3150673	3150746	tRNA-Arg-CCG-1-2	tRNA	+	URS00001D909A	tRNA	1593.53	1008.45	1160.54	dodgerblue	10.638	9.97793	10.1806
chr5	181206867	181206939	tRNA-Ala-TGC-2-1	tRNA	+	URS000061F57C	tRNA	1624.76	1761.04	1209.72	dodgerblue	10.666	10.7822	10.2405
chr1	161447584	161447656	tRNA-Gly-TCC-1-3	tRNA	-	URS000034AAC2	tRNA	1533.79	1246.52	2310.91	dodgerblue	10.5829	10.2837	11.1742
chr15	45200412	45200484	tRNA-His-GTG-1-5	tRNA	-	URS000044BAE3	tRNA	1505.18	1971.79	1457.2	dodgerblue	10.5557	10.9453	10.509
chr5	181191686	181191758	tRNA-Thr-TGT-6-1	tRNA	-	URS000068C296	tRNA	1690.62	1505.18	1107.94	dodgerblue	10.7233	10.5557	10.1137
chr6	144216546	144216629	tRNA-Leu-TAA-1-1	tRNA	+	URS000064E10F	tRNA	1380.17	1476.43	1505.18	dodgerblue	10.4306	10.5279	10.5557
chr1	161462375	161462447	tRNA-Gly-TCC-1-3	tRNA	-	URS000034AAC2	tRNA	1514.47	940.754	2274.05	dodgerblue	10.5646	9.87767	11.151
chr13	44917926	44917998	tRNA-Glu-TTC-2-2	tRNA	-	URS00003C9A26	tRNA	1820.22	1514.47	1231.25	dodgerblue	10.8299	10.5646	10.2659
chr12	124939646	124939718	tRNA-Asp-GTC-1-2	tRNA	-	URS00006174C2	tRNA	1399.69	1593.53	1425.76	dodgerblue	10.4509	10.638	10.4775
chr1	204507029	204507102	tRNA-Lys-TTT-1-2	tRNA	-	URS000022DD4A	tRNA	1359.17	2709.67	1167.35	dodgerblue	10.4085	11.4039	10.189
chr8	95269656	95269738	tRNA-Ser-AGA-2-6	tRNA	-	URS000038D8D3	tRNA	1425.76	1492.21	1492.21	dodgerblue	10.4775	10.5432	10.5432
chr2	156401146	156401217	tRNA-Gly-GCC-1-9	tRNA	-	URS000013B42D	tRNA	1608.63	1484.35	2027.07	dodgerblue	10.6516	10.5356	10.9852
chr1	145129238	145129312	tRNA-Asn-GTT-10-1	tRNA	+	URS000068D6AF	tRNA	1414.38	1649.68	1152.29	dodgerblue	10.466	10.688	10.1703
chr1	145161107	145161178	tRNA-Val-CAC-8-1	tRNA	+	URS0000676AD7	tRNA	1285.99	1908.29	1476.43	dodgerblue	10.3287	10.8981	10.5279
chr1	16678270	16678341	tRNA-Gly-CCC-4-1	tRNA	-	URS00006B479B	tRNA	1434.47	1608.63	1083.27	dodgerblue	10.4863	10.6516	10.0812
chr5	181207754	181207827	tRNA-Lys-CTT-1-10	tRNA	+	URS00001AD596	tRNA	1521.74	2310.91	958.616	dodgerblue	10.5715	11.1742	9.90481
chr2	27051213	27051286	tRNA-Ala-AGC-1-7	tRNA	+	URS00003D2CC9	tRNA	1080.17	1690.62	1300.18	dodgerblue	10.077	10.7233	10.3445
chr17	39153733	39153805	tRNA-Cys-GCA-1-2	tRNA	-	URS0000417A0F	tRNA	1484.35	1434.47	1144.99	dodgerblue	10.5356	10.4863	10.1611
chr1	228641567	228641686	RNA5S8	rRNA	-	URS00000F9D45;URS000064027A	5S_rRNA	1449.14	1173.59	2668.88	darkmagenta	10.501	10.1967	11.382
chr11	59560334	59560407	tRNA-Lys-TTT-1-2	tRNA	-	URS000022DD4A	tRNA	986.022	1220.66	1072.23	dodgerblue	9.94548	10.2534	10.0664
chr1	161621674	161621748	tRNA-Asn-GTT-17-1	tRNA	+	URS00006C6310	tRNA	1492.21	1213.34	1118.76	dodgerblue	10.5432	10.2448	10.1277
chr14	20613400	20613472	tRNA-Pro-AGG-1-5	tRNA	-	URS00005DB87D	tRNA	1107.94	1624.76	1031.41	dodgerblue	10.1137	10.666	10.0104
chr1	228643808	228643927	RNA5S8	rRNA	-	URS00000F9D45;URS000064027A	5S_rRNA	1457.2	1056.84	2458.1	darkmagenta	10.509	10.0455	11.2633
chr8	66114188	66114261	tRNA-Ala-AGC-1-7	tRNA	+	URS00003D2CC9	tRNA	1407.15	1300.18	1047.46	dodgerblue	10.4586	10.3445	10.0327
chr14	22929700	22929773	tRNA-Arg-ACG-1-3	tRNA	+	URS0000416E93	tRNA	1465.64	1231.25	1173.59	dodgerblue	10.5173	10.2659	10.1967
chr17	82494720	82494792	tRNA-iMet-CAT-1-6	tRNA	-	URS000030BAD5	tRNA	1252.52	1327.24	1327.24	dodgerblue	10.2906	10.3742	10.3742
chr12	98503502	98503574	tRNA-Asp-GTC-1-1	tRNA	+	URS000013899F	tRNA	1156.79	1285.99	1026.58	dodgerblue	10.1759	10.3287	10.0036
chr8	66113987	66114076	tRNA-Tyr-GTA-3-2	tRNA	+	URS0000333F2E	tRNA	1327.24	986.022	1080.17	dodgerblue	10.3742	9.94548	10.077
chr17	75035112	75035185	tRNA-Arg-TCG-4-17	tRNA	+	URS000066103F	tRNA	1371.47	1183.75	1246.52	dodgerblue	10.4215	10.2092	10.2837
chr1	120844261	120844335	tRNA-Asn-GTT-7-1	tRNA	-	URS00006E74AC	tRNA	1123.47	1457.2	1008.45	dodgerblue	10.1338	10.509	9.97793
chr2	42810535	42810628	tRNA-Ile-TAT-1-2	tRNA	+	URS00007362AD;URS00004E1F23	tRNA	1389.63	1570.24	986.022	dodgerblue	10.4405	10.6168	9.94548
chr17	31550073	31550145	tRNA-Thr-CGT-2-1	tRNA	+	URS00002D4542	tRNA	1331.81	1040.35	1180.54	dodgerblue	10.3792	10.0228	10.2052
chr11	59550628	59550701	tRNA-Val-TAC-1-2	tRNA	-	URS000070B37B	tRNA	1115.56	1853.42	793.015	dodgerblue	10.1236	10.856	9.6312
chr17	49192527	49192599	tRNA-Gln-TTG-1-1	tRNA	+	URS000035EE7E	tRNA	1307.96	1102.73	1137.29	dodgerblue	10.3531	10.1069	10.1514
chr12	124939965	124940037	tRNA-Ala-TGC-4-1	tRNA	+	URS00006C8EDF	tRNA	1133.36	1380.17	1205.36	dodgerblue	10.1464	10.4306	10.2352
chr14	58239894	58239967	tRNA-Lys-CTT-2-1	tRNA	-	URS00004D9E92	tRNA	1316.44	1389.63	1252.52	dodgerblue	10.3624	10.4405	10.2906
chr1	228619231	228619350	RNA5S8	rRNA	-	URS00000F9D45;URS000064027A	5S_rRNA	1231.25	1067.28	2061.21	darkmagenta	10.2659	10.0597	11.0093
chr1	228625908	228626027	RNA5S8	rRNA	-	URS00000F9D45;URS000064027A	5S_rRNA	1173.59	913.306	1908.29	darkmagenta	10.1967	9.83495	10.8981
chr1	228610267	228610386	RNA5S8	rRNA	-	URS00000F9D45;URS000064027A	5S_rRNA	1183.75	684.719	1998.46	darkmagenta	10.2092	9.41937	10.9647
chr1	228646039	228646158	RNA5S8	rRNA	-	URS00000F9D45;URS000064027A	5S_rRNA	1209.72	978.577	1971.79	darkmagenta	10.2405	9.93454	10.9453
chr5	181218269	181218342	tRNA-Val-AAC-2-3	tRNA	-	URS000061D582	tRNA	1008.45	1160.54	940.754	dodgerblue	9.97793	10.1806	9.87767
chr19	4724634	4724707	tRNA-Val-CAC-3-1	tRNA	-	URS00002B4CE5		1096.17	1209.72	1371.47	dodgerblue	10.0983	10.2405	10.4215
chr1	228637095	228637214	RNA5S8	rRNA	-	URS00000F9D45;URS000064027A	5S_rRNA	1160.54	778.074	1820.22	darkmagenta	10.1806	9.60376	10.8299
chr1	222465004	222465077	tRNA-Thr-TGT-1-1	tRNA	+	URS0000023412	tRNA	1148.66	1407.15	978.577	dodgerblue	10.1657	10.4586	9.93454
chr12	124927344	124927416	tRNA-Asp-GTC-1-2	tRNA	-	URS00006174C2	tRNA	1118.76	1196.38	1183.75	dodgerblue	10.1277	10.2245	10.2092
chr1	228612508	228612627	RNA5S8	rRNA	-	URS00000F9D45;URS000064027A	5S_rRNA	1196.38	1080.17	1868.6	darkmagenta	10.2245	10.077	10.8677
chr2	156400768	156400840	tRNA-Ala-CGC-1-1	tRNA	+	URS00006F4537	tRNA	1072.23	1123.47	1399.69	dodgerblue	10.0664	10.1338	10.4509
chr16	3152899	3152972	tRNA-Arg-CCT-4-2	tRNA	+	URS000005A7A9	tRNA	983.63	1359.17	720.054	dodgerblue	9.94197	10.4085	9.49196
chr1	228634870	228634989	RNA5S8	rRNA	-	URS00000F9D45;URS000064027A	5S_rRNA	1205.36	902.551	2015.85	darkmagenta	10.2352	9.81787	10.9772
chr1	228630389	228630508	RNA5S8	rRNA	-	URS00000F9D45;URS000064027A	5S_rRNA	1152.29	691.052	1805.44	darkmagenta	10.1703	9.43265	10.8181
chr16	3157404	3157477	tRNA-Lys-CTT-3-1	tRNA	-	URS00006C58BC	tRNA	1137.29	1414.38	845.699	dodgerblue	10.1514	10.466	9.724
chr7	139340699	139340772	tRNA-Arg-CCT-4-1	tRNA	+	URS00003A4B65	tRNA	1040.35	1156.79	851.499	dodgerblue	10.0228	10.1759	9.73386
chr1	93847572	93847657	tRNA-Arg-TCT-3-1	tRNA	+	URS000047CD44;URS0000640695	tRNA	1127.31	1115.56	759.225	dodgerblue	10.1387	10.1236	9.56838
chr1	228614749	228614868	RNA5S8	rRNA	-	URS00000F9D45;URS000064027A	5S_rRNA	1191.05	735.263	1853.42	darkmagenta	10.218	9.52212	10.856
chr1	228639336	228639455	RNA5S8	rRNA	-	URS00000F9D45;URS000064027A	5S_rRNA	1199.7	1083.27	2091.42	darkmagenta	10.2285	10.0812	11.0303
chr1	228632630	228632749	RNA5S8	rRNA	-	URS00000F9D45;URS000064027A	5S_rRNA	1167.35	595.974	1761.04	darkmagenta	10.189	9.21911	10.7822
chr5	181187700	181187782	tRNA-Leu-AAG-2-4	tRNA	+	URS0000120E41	tRNA	1213.34	1144.99	913.306	dodgerblue	10.2448	10.1611	9.83495
chr17	38867644	38867716	tRNA-Cys-GCA-1-2	tRNA	+	URS0000417A0F	tRNA	978.577	1191.05	1115.56	dodgerblue	9.93454	10.218	10.1236
chr12	96036020	96036092	tRNA-Asp-GTC-1-2	tRNA	+	URS00006174C2	tRNA	1144.99	809.558	983.63	dodgerblue	10.1611	9.66099	9.94197
chr14	20633005	20633077	tRNA-Pro-TGG-1-1	tRNA	+	URS0000493225	tRNA	1031.41	1521.74	890.577	dodgerblue	10.0104	10.5715	9.7986
chr1	228621446	228621565	RNA5S8	rRNA	-	URS00000F9D45;URS000064027A	5S_rRNA	1067.28	1107.94	1668.1	darkmagenta	10.0597	10.1137	10.704
chr15	45201150	45201222	tRNA-His-GTG-1-5	tRNA	+	URS000044BAE3	tRNA	1083.27	1331.81	659.853	dodgerblue	10.0812	10.3792	9.366
chr11	59566379	59566452	tRNA-Phe-GAA-2-3	tRNA	-	URS00003A0C47	tRNA	1026.58	1549.86	877.254	dodgerblue	10.0036	10.5979	9.77685
chr1	161450676	161450747	tRNA-Gly-GCC-1-3	tRNA	+	URS000063FB43	tRNA	1220.66	1137.29	1096.17	dodgerblue	10.2534	10.1514	10.0983
chr14	20684015	20684087	tRNA-Pro-TGG-1-1	tRNA	+	URS00002D40C8	tRNA	1047.46	1031.41	1127.31	dodgerblue	10.0327	10.0104	10.1387
chr1	161465467	161465538	tRNA-Gly-GCC-1-3	tRNA	+	URS000063FB43	tRNA	1246.52	823.952	1056.84	dodgerblue	10.2837	9.68642	10.0455
chr17	75034430	75034503	tRNA-Arg-CCT-1-1	tRNA	-	URS0000390F3A	tRNA	958.616	409.418	830.953	dodgerblue	9.90481	8.67743	9.69862
chr15	65869061	65869133	tRNA-Gln-CTG-2-4	tRNA	-	URS0000415026	tRNA	913.306	1148.66	1102.73	dodgerblue	9.83495	10.1657	10.1069
chr1	228616990	228617109	RNA5S8	rRNA	-	URS00000F9D45;URS000064027A	5S_rRNA	1062.26	651.375	1593.53	darkmagenta	10.0529	9.34734	10.638
chr1	228623666	228623785	RNA5S8	rRNA	-	URS00000F9D45;URS000064027A	5S_rRNA	1056.84	720.054	1624.76	darkmagenta	10.0455	9.49196	10.666
chr11	59556428	59556501	tRNA-Lys-TTT-5-1	tRNA	+	URS000067474D	tRNA	921.442	1533.79	710.306	dodgerblue	9.84775	10.5829	9.4723
chr16	57299950	57300033	tRNA-Leu-CAG-2-25	tRNA	+	URS00000FB60D	tRNA	851.499	1118.76	1016.15	dodgerblue	9.73386	10.1277	9.9889
chr16	87384021	87384094	tRNA-Met-CAT-1-1	tRNA	-	URS000072890F	tRNA	1180.54	1096.17	1067.28	dodgerblue	10.2052	10.0983	10.0597
chr14	20610131	20610213	tRNA-Leu-AAG-2-4	tRNA	+	URS0000120E41	tRNA	998.007	983.63	1133.36	dodgerblue	9.96291	9.94197	10.1464
chr7	149691180	149691252	tRNA-Cys-GCA-17-1	tRNA	-	URS00004728AA	tRNA	993.348	1316.44	964.669	dodgerblue	9.95616	10.3624	9.91389
chr1	161463741	161463824	tRNA-Leu-CAG-1-1	tRNA	+	URS000042F13F	tRNA	940.754	478.667	1949.75	dodgerblue	9.87767	8.90288	10.9291
chr5	181222394	181222467	tRNA-Val-CAC-1-4	tRNA	-	URS00002064F6	tRNA	964.669	949.628	927.779	dodgerblue	9.91389	9.89122	9.85764
chr1	143800040	143800111	tRNA-Val-CAC-8-1	tRNA	-	URS0000676AD7	tRNA	860.823	1152.29	1040.35	dodgerblue	9.74957	10.1703	10.0228
chr1	161471122	161471205	tRNA-Leu-CAG-1-1	tRNA	+	URS000042F13F	tRNA	902.551	315.971	1747.83	dodgerblue	9.81787	8.30365	10.7713
chr1	161448950	161449033	tRNA-Leu-CAG-1-1	tRNA	+	URS000042F13F	tRNA	915.963	135.637	1792.88	dodgerblue	9.83915	7.08361	10.8081
chr1	145287765	145287839	tRNA-Asn-GTT-1-6	tRNA	+	URS000059D2BF	tRNA	750.134	971.648	730.818	dodgerblue	9.551	9.92429	9.51337
chr1	161456331	161456414	tRNA-Leu-CAG-1-1	tRNA	+	URS000042F13F	tRNA	896.652	284.083	1713.15	dodgerblue	9.8084	8.15017	10.7424
chr19	1021521	1021627	RNU6-9;RNU6-1	snRNA	+	URS00001EC8D7;URS000035C796	U6	735.263	773.758	949.628	lightseagreen	9.52212	9.59574	9.89122
chr13	94549649	94549722	tRNA-Phe-GAA-1-4	tRNA	-	URS000029CCC5	tRNA	818.316	1026.58	725.17	dodgerblue	9.67652	10.0036	9.50218
chr1	161458107	161458178	tRNA-Gly-GCC-1-3	tRNA	+	URS000063FB43	tRNA	1090.29	557.011	921.442	dodgerblue	10.0905	9.12156	9.84775
chr1	146038043	146038115	tRNA-His-GTG-1-5	tRNA	+	URS000044BAE3	tRNA	949.628	921.442	818.316	dodgerblue	9.89122	9.84775	9.67652
chr12	124921754	124921826	tRNA-Ala-TGC-2-1	tRNA	-	URS000061F57C	tRNA	764.663	1167.35	902.551	dodgerblue	9.57868	10.189	9.81787
chr15	45198605	45198677	tRNA-His-GTG-1-5	tRNA	-	URS000044BAE3	tRNA	1300.18	1205.36	915.963	dodgerblue	10.3445	10.2352	9.83915
chr14	20613789	20613862	tRNA-Thr-TGT-3-1	tRNA	-	URS0000725A6A;URS00003516B6	tRNA	927.779	1127.31	664.437	dodgerblue	9.85764	10.1387	9.37599
chr1	161443303	161443374	tRNA-Gly-GCC-1-3	tRNA	+	URS000063FB43	tRNA	1102.73	958.616	896.652	dodgerblue	10.1069	9.90481	9.8084
chr5	181221978	181222051	tRNA-Lys-CTT-1-10	tRNA	-	URS00001AD596	tRNA	759.225	998.007	998.007	dodgerblue	9.56838	9.96291	9.96291
chr3	132231797	132231869	tRNA-Cys-GCA-5-3	tRNA	-	URS00003A8311	tRNA	575.736	1072.23	542.912	dodgerblue	9.16926	10.0664	9.08458
chr17	8119154	8119227	tRNA-Lys-TTT-1-2	tRNA	+	URS000022DD4A	tRNA	714.961	869.533	696.415	dodgerblue	9.48172	9.7641	9.4438
chr17	38751780	38751854	tRNA-Asn-GTT-1-6	tRNA	-	URS000059D2BF	tRNA	890.577	664.437	823.952	dodgerblue	9.7986	9.37599	9.68642
chr1	146370100	146370174	tRNA-Asn-GTT-24-1	tRNA	+	URS00006ABBAC	tRNA	670.323	877.254	538.038	dodgerblue	9.38871	9.77685	9.07156
chr1	148302733	148302805	tRNA-His-GTG-1-5	tRNA	-	URS000044BAE3	tRNA	845.699	845.699	750.134	dodgerblue	9.724	9.724	9.551
chr17	38869291	38869363	tRNA-Cys-GCA-3-1	tRNA	-	URS000014D40F	tRNA	836.627	632.007	714.961	dodgerblue	9.70844	9.3038	9.48172
chr6	28982198	28982270	tRNA-Glu-CTC-2-1;tRNA-Glu-CTC-1-10	tRNA	+	URS0000635088;URS00004F0321	tRNA	971.648	783.273	860.823	dodgerblue	9.92429	9.61337	9.74957
chr5	181188853	181188925	tRNA-Pro-TGG-1-1	tRNA	-	URS00002D40C8	tRNA	809.558	699.004	809.558	dodgerblue	9.66099	9.44916	9.66099
chr14	20631159	20631232	tRNA-Thr-TGT-4-1	tRNA	-	URS000021550A	tRNA	783.273	1090.29	708.097	dodgerblue	9.61337	10.0905	9.4678
chr12	98504251	98504323	tRNA-Trp-CCA-4-1	tRNA	+	URS000038F4B2	tRNA	1016.15	602.226	773.758	dodgerblue	9.9889	9.23416	9.59574
chr6	52995620	52995948	RN7SK	lncRNA;snRNA;snRNA;snRNA;snRNA;snRNA	+	URS0000D56E44;URS0000D5A07E;URS0000734D8F;URS000071D198;URS000065EDD0;URS0000AAF09C;URS000067B5FE	7SK	797.681	750.134	1062.26	firebrick3	9.63967	9.551	10.0529
chr16	14285892	14285964	tRNA-Thr-CGT-2-1	tRNA	+	URS00001D9AFB	tRNA	812.748	836.627	797.681	dodgerblue	9.66666	9.70844	9.63967
chr1	145157156	145157229	tRNA-Val-CAC-14-1	tRNA	+	URS00001A86BB	tRNA	699.004	818.316	804.803	dodgerblue	9.44916	9.67652	9.65249
chr11	66348119	66348201	tRNA-Ser-GCT-2-1	tRNA	+	URS00004CF258	tRNA	710.306	730.818	632.007	dodgerblue	9.4723	9.51337	9.3038
chrX	18674908	18674981	tRNA-Val-TAC-1-2	tRNA	-	URS000070B37B	tRNA	830.953	1133.36	595.974	dodgerblue	9.69862	10.1464	9.21911
chr17	8226234	8226308	tRNA-Thr-AGT-1-1	tRNA	-	URS00000A1A88	tRNA	647.942	1180.54	424.354	dodgerblue	9.33972	10.2052	8.72913
chr11	59557496	59557569	tRNA-Phe-GAA-1-4	tRNA	-	URS000029CCC5	tRNA	725.17	993.348	604.822	dodgerblue	9.50218	9.95616	9.24037
chr14	20683272	20683361	tRNA-Tyr-GTA-3-2	tRNA	+	URS0000333F2E	tRNA	557.011	851.499	691.052	dodgerblue	9.12156	9.73386	9.43265
chr1	143735919	143735993	tRNA-Asn-GTT-6-1	tRNA	-	URS00005A1E0D	tRNA	659.853	621.954	647.942	dodgerblue	9.366	9.28066	9.33972
chr6	26532916	26532990	tRNA-Thr-AGT-4-2	tRNA	-	URS000047B05D	tRNA	632.007	714.961	444.304	dodgerblue	9.3038	9.48172	8.7954
chr10	22229508	22229582	tRNA-Asn-GTT-1-6	tRNA	-	URS000059D2BF	tRNA	730.818	722.399	644.887	dodgerblue	9.51337	9.49665	9.3329
chr11	59550986	59551059	tRNA-Val-TAC-2-1	tRNA	-	URS000038803E	tRNA	674.823	1016.15	592.252	dodgerblue	9.39837	9.9889	9.21007
chr13	30673963	30674037	tRNA-Asn-GTT-1-6	tRNA	-	URS000059D2BF	tRNA	877.254	538.038	778.074	dodgerblue	9.77685	9.07156	9.60376
chr14	49586579	49586879	RN7SL1	lncRNA;SRP_RNA;SRP_RNA	+	URS0000D57449;URS0000D5AE5F;URS000014C5D2;URS00008B269D;URS00000478B7;URS0000679FDD	Metazoa_SRP	793.015	708.097	1191.05	gold4	9.6312	9.4678	10.218
chr16	3182634	3182706	tRNA-Pro-AGG-1-5	tRNA	-	URS00005DB87D	tRNA	773.758	566.895	783.273	dodgerblue	9.59574	9.14694	9.61337
chr7	149707668	149707740	tRNA-Cys-GCA-5-3	tRNA	+	URS00003A8311	tRNA	554.928	896.652	525.365	dodgerblue	9.11616	9.8084	9.03718
chr3	169772229	169772302	tRNA-Val-AAC-2-3	tRNA	+	URS000061D582	tRNA	656.439	927.779	670.323	dodgerblue	9.35852	9.85764	9.38871
chr10	67764502	67764584	tRNA-Ser-TGA-1-1	tRNA	+	URS0000092302	tRNA	869.533	670.323	678.227	dodgerblue	9.7641	9.38871	9.40562
chr14	20625369	20625451	tRNA-Leu-TAG-3-1	tRNA	+	URS0000637E4A	tRNA	644.887	793.015	588.83	dodgerblue	9.3329	9.6312	9.20171
chr14	102317091	102317165	tRNA-Ile-AAT-3-7	tRNA	+	URS0000610FFE	tRNA	823.952	525.365	836.627	dodgerblue	9.68642	9.03718	9.70844
chr1	144567514	144567588	tRNA-Asn-GTT-1-6	tRNA	-	URS000059D2BF	tRNA	521.106	812.748	656.439	dodgerblue	9.02543	9.66666	9.35852
chr17	8186865	8186947	tRNA-Ser-GCT-3-5	tRNA	+	URS00002034DC	tRNA	708.097	701.609	575.736	dodgerblue	9.4678	9.45452	9.16926
chr16	3189633	3189705	tRNA-Pro-AGG-1-5	tRNA	+	URS00005DB87D	tRNA	778.074	486.375	621.954	dodgerblue	9.60376	8.92592	9.28066
chr14	20653098	20653192	tRNA-Tyr-GTA-3-2	tRNA	-	URS0000333F2E	tRNA	678.227	890.577	370.838	dodgerblue	9.40562	9.7986	8.53465
chr1	144419266	144419340	tRNA-Asn-GTT-3-1	tRNA	+	URS00006BE24E	tRNA	617.051	1047.46	651.375	dodgerblue	9.26924	10.0327	9.34734
chr6	27902907	27902978	tRNA-Gly-GCC-1-9	tRNA	-	URS000013B42D	tRNA	804.803	764.663	639.695	dodgerblue	9.65249	9.57868	9.32124
chr17	8222237	8222309	tRNA-Asp-GTC-1-2	tRNA	-	URS00006174C2	tRNA	701.609	459.666	602.226	dodgerblue	9.45452	8.84444	9.23416
chr14	20609335	20609407	tRNA-Pro-AGG-1-5	tRNA	-	URS00005DB87D	tRNA	664.437	678.227	534.293	dodgerblue	9.37599	9.40562	9.06149
chr17	8187592	8187666	tRNA-Ile-AAT-3-7	tRNA	+	URS0000610FFE	tRNA	611.045	644.887	611.045	dodgerblue	9.25514	9.3329	9.25514
chr5	181188415	181188488	tRNA-Val-AAC-2-1	tRNA	-	URS0000161979		562.258	647.942	1123.47	dodgerblue	9.13509	9.33972	10.1338
chr5	140726158	140726246	VTRNA1-3	vault_RNA	+	URS00006B799B;URS000058CD99	Vault	651.375	860.823	275.992	deeppink3	9.34734	9.74957	8.10848
chr9	134164439	134164564	RNU6ATAC	snRNA	-	URS00006C0FA0;URS0000443498	U6atac	459.666	575.736	869.533	lightseagreen	8.84444	9.16926	9.7641
chr1	145475380	145475454	tRNA-Asn-GTT-9-1	tRNA	-	URS00006430D9	tRNA	588.83	468.984	565.089	dodgerblue	9.20171	8.8734	9.14233
chr6	26521207	26521290	tRNA-Leu-CAG-1-1	tRNA	+	URS000042F13F	tRNA	625.745	516.479	554.928	dodgerblue	9.28943	9.01257	9.11616
chr6	28951028	28951101	tRNA-Lys-TTT-1-2	tRNA	+	URS000022DD4A	tRNA	579.053	804.803	303.196	dodgerblue	9.17755	9.65249	8.2441
chr17	8120313	8120395	tRNA-Leu-TAG-1-1	tRNA	-	URS00001B506A	tRNA	595.974	830.953	472.116	dodgerblue	9.21911	9.69862	8.883
chr16	3158921	3158993	tRNA-Pro-TGG-1-1	tRNA	+	URS00002D40C8	tRNA	720.054	542.912	459.666	dodgerblue	9.49196	9.08458	8.84444
chr5	136080496	136080597	VTRNA2-1	vault_RNA	-	URS0000D5EDDD;URS0000A76E3A;URS00006A9C77	Vault	604.822	759.225	335.516	deeppink3	9.24037	9.56838	8.39024
chr17	8221547	8221619	tRNA-Gly-TCC-3-1	tRNA	+	URS0000716B70	tRNA	639.695	656.439	557.011	dodgerblue	9.32124	9.35852	9.12156
chr17	8119751	8119823	tRNA-Gln-CTG-2-4	tRNA	+	URS0000415026	tRNA	394.599	674.823	579.053	dodgerblue	8.62424	9.39837	9.17755
chr14	20681689	20681762	tRNA-Thr-TGT-5-1	tRNA	+	URS00000F30A4	tRNA	525.365	639.695	511.629	dodgerblue	9.03718	9.32124	8.99895
chr6	26537497	26537570	tRNA-Arg-ACG-1-3	tRNA	+	URS0000416E93	tRNA	592.252	710.306	360.874	dodgerblue	9.21007	9.4723	8.49535
chr17	8226990	8227064	tRNA-Ile-AAT-4-1	tRNA	-	URS000065FE51	tRNA	602.226	625.745	414.61	dodgerblue	9.23416	9.28943	8.69561
chr19	45478601	45478687	tRNA-SeC-TCA-1-1	tRNA	-	URS00001DA281;URS00006F0FC0	tRNA-Sec	348.163	424.354	566.895	dodgerblue	8.44362	8.72913	9.14694
chr6	27592820	27592892	tRNA-iMet-CAT-1-6	tRNA	-	URS000030BAD5	tRNA	621.954	588.83	514.727	dodgerblue	9.28066	9.20171	9.00766
chr6	28673835	28673907	tRNA-Ala-CGC-1-2	tRNA	-	URS00005B30A9	tRNA	684.719	611.045	410.78	dodgerblue	9.41937	9.25514	8.68222
chr17	75033905	75033978	tRNA-Arg-CCT-1-1	tRNA	+	URS00002D7BB5	tRNA	691.052	483.18	505.823	dodgerblue	9.43265	8.91642	8.98249
chr6	28658236	28658308	tRNA-Ala-AGC-6-1	tRNA	-	URS0000209048	tRNA	514.727	659.853	674.823	dodgerblue	9.00766	9.366	9.39837
chr6	26554121	26554195	tRNA-Ile-AAT-3-7	tRNA	+	URS0000610FFE	tRNA	566.895	565.089	468.984	dodgerblue	9.14694	9.14233	8.8734
chr14	49862552	49862864	RN7SL2	SRP_RNA;lncRNA	-	URS0000684D4B;URS00003ACFC1;URS0000D5E0C5	Metazoa_SRP	696.415	511.629	971.648	gold4	9.4438	8.99895	9.92429
chr17	8187159	8187233	tRNA-Thr-AGT-1-1	tRNA	+	URS00000A1A88	tRNA	545.531	604.822	503.581	dodgerblue	9.09152	9.24037	8.97608
chr1	148529256	148529330	tRNA-Asn-GTT-1-6	tRNA	+	URS000059D2BF	tRNA	448.202	964.669	478.667	dodgerblue	8.808	9.91389	8.90288
chr7	148987135	148987248	RNY1	Y_RNA	-	URS0000103047	Y_RNA	261.576	514.727	993.348	darkgreen	8.03108	9.00766	9.95616
chr6	28838443	28838515	tRNA-Ala-AGC-3-1	tRNA	-	URS0000282AB2	tRNA	539.34	387.697	545.531	dodgerblue	9.07505	8.59879	9.09152
chr17	8222832	8222904	tRNA-Pro-CGG-1-1	tRNA	-	URS00000C18F2	tRNA	722.399	472.116	475.438	dodgerblue	9.49665	8.883	8.89311
chr6	28941052	28941157	tRNA-Leu-CAA-2-2	tRNA	+	URS0000747665;URS00006F4B95	tRNA	439.434	490.12	509.312	dodgerblue	8.7795	8.93699	8.99241
chr6	27688187	27688261	tRNA-Ile-AAT-1-4	tRNA	+	URS00006C8412	tRNA	503.581	915.963	267.283	dodgerblue	8.97608	9.83915	8.06222
chr14	20663191	20663285	tRNA-Tyr-GTA-3-2	tRNA	-	URS0000333F2E	tRNA	509.312	539.34	387.697	dodgerblue	8.99241	9.07505	8.59879
chr17	8226609	8226691	tRNA-Ser-AGA-2-6	tRNA	-	URS000038D8D3	tRNA	505.823	562.258	493.454	dodgerblue	8.98249	9.13509	8.94677
chr6	28896222	28896328	tRNA-Leu-CAA-2-2	tRNA	-	URS0000747665;URS000071E759	tRNA	493.454	696.415	699.004	dodgerblue	8.94677	9.4438	9.44916
chr6	27684694	27684768	tRNA-Thr-AGT-4-2	tRNA	-	URS000047B05D	tRNA	410.78	617.051	486.375	dodgerblue	8.68222	9.26924	8.92592
chr17	8125745	8125816	tRNA-Gly-GCC-1-9	tRNA	+	URS000013B42D	tRNA	565.089	493.454	562.258	dodgerblue	9.14233	8.94677	9.13509
chr19	39412167	39412260	tRNA-Ile-TAT-1-1	tRNA	-	URS0000757938;URS00006CAA11	tRNA	542.912	10.1148	417.674	dodgerblue	9.08458	3.3384	8.70623
chr6	27478811	27478893	tRNA-Ser-AGA-2-6	tRNA	+	URS000038D8D3	tRNA	475.438	579.053	340.281	dodgerblue	8.89311	9.17755	8.41058
chr1	121020728	121020801	tRNA-Val-CAC-1-4	tRNA	-	URS00002064F6	tRNA	490.12	351.805	625.745	dodgerblue	8.93699	8.45863	9.28943
chr17	8220868	8220940	tRNA-Trp-CCA-2-1	tRNA	-	URS00001618FC	tRNA	511.629	505.823	334.292	dodgerblue	8.99895	8.98249	8.38497
chr6	28795963	28796035	tRNA-Ala-AGC-1-1	tRNA	-	URS000063E4FD	tRNA	499.454	554.928	437.693	dodgerblue	8.96421	9.11616	8.77377
chr6	27280269	27280342	tRNA-Val-CAC-2-1	tRNA	-	URS000009DDCA	tRNA	468.984	499.454	347.917	dodgerblue	8.8734	8.96421	8.4426
chr5	181169609	181169682	tRNA-Val-AAC-2-3	tRNA	+	URS000061D582	tRNA	483.18	509.312	421.042	dodgerblue	8.91642	8.99241	8.71782
chr6	28944574	28944647	tRNA-Met-CAT-3-3	tRNA	+	URS000025E031	tRNA	486.375	534.293	331.284	dodgerblue	8.92592	9.06149	8.37193
chr12	56190363	56190445	tRNA-Ser-CGA-2-1	tRNA	+	URS0000278E1B	tRNA	472.116	259.219	812.748	dodgerblue	8.883	8.01803	9.66666
chr7	148983754	148983856	RNY3	Y_RNA	+	URS00005CF03F	Y_RNA	334.292	444.304	401.827	darkgreen	8.38497	8.7954	8.65043
chr6	28747743	28747816	tRNA-Lys-TTT-7-1	tRNA	+	URS00006CC2CC	tRNA	347.917	475.438	382.415	dodgerblue	8.4426	8.89311	8.579
chr6	28213036	28213118	tRNA-Ser-GCT-6-1	tRNA	+	URS000067AC87	tRNA	437.693	334.292	521.106	dodgerblue	8.77377	8.38497	9.02543
chr6	28474551	28474625	tRNA-Thr-TGT-1-1	tRNA	-	URS000065464E	tRNA	228.347	725.17	365.989	dodgerblue	7.83509	9.50218	8.51566
chr11	59551293	59551379	tRNA-Arg-TCT-5-2	tRNA	+	URS0000225EE1;URS00006772C0	tRNA	405.438	545.531	351.805	dodgerblue	8.66334	9.09152	8.45863
chr6	26313123	26313195	tRNA-iMet-CAT-1-6	tRNA	-	URS000030BAD5	tRNA	538.038	421.042	396.664	dodgerblue	9.07156	8.71782	8.63177
chr1	228628147	228628266	RNA5S9	rRNA	-	URS000075B93F;URS000072CC0F	5S_rRNA	446.586	179.671	1213.34	darkmagenta	8.80279	7.48921	10.2448
chr9	35657753	35658017	RMRP	lncRNA;RNase_MRP_RNA;ribozyme	-	URS0000D5B596;URS0000051A30;URS000075C8FA;URS00006D8FF2	RNase_MRP	478.667	456.903	684.719	olivedrab3	8.90288	8.83574	9.41937
chr13	41060737	41060809	tRNA-Glu-TTC-1-2	tRNA	-	URS0000639DBE	tRNA	417.674	414.61	539.34	dodgerblue	8.70623	8.69561	9.07505
chr15	79744654	79744727	tRNA-Cys-GCA-1-2	tRNA	+	URS0000417A0F	tRNA	387.697	401.827	326.946	dodgerblue	8.59879	8.65043	8.35291
chr6	26571863	26571936	tRNA-Ala-AGC-1-2	tRNA	-	URS000052A1C9	tRNA	383.599	452.698	286.654	dodgerblue	8.58345	8.82241	8.16317
chr6	27479673	27479745	tRNA-Asp-GTC-1-2	tRNA	+	URS00006174C2	tRNA	516.479	503.581	428.49	dodgerblue	9.01257	8.97608	8.74312
chr6	27902492	27902564	tRNA-iMet-CAT-1-6	tRNA	-	URS000030BAD5	tRNA	409.418	464.546	388.494	dodgerblue	8.67743	8.85968	8.60175
chr6	28863684	28863756	tRNA-Ala-AGC-3-1	tRNA	-	URS0000282AB2	tRNA	421.042	439.434	456.903	dodgerblue	8.71782	8.7795	8.83574
chr11	59551754	59551837	tRNA-Leu-TAA-3-1	tRNA	+	URS00006F940C	tRNA	257.5	343.991	434.618	dodgerblue	8.00843	8.42623	8.7636
chr6	26328139	26328212	tRNA-Arg-ACG-1-3	tRNA	+	URS0000416E93	tRNA	444.304	398.56	390.075	dodgerblue	8.7954	8.63865	8.60761
chr17	19508180	19508252	tRNA-Trp-CCA-2-2	tRNA	+	URS00001A72CE	tRNA	388.494	265.446	375.444	dodgerblue	8.60175	8.05227	8.55245
chr6	27753399	27753472	tRNA-Val-AAC-2-3	tRNA	-	URS000061D582	tRNA	340.281	363.936	464.546	dodgerblue	8.41058	8.50754	8.85968
chr6	27791355	27791427	tRNA-Gln-CTG-6-1	tRNA	-	URS000064F320	tRNA	336.651	797.681	363.936	dodgerblue	8.39511	9.63967	8.50754
chr1	16727284	16727355	tRNA-Gly-CCC-5-1	tRNA	+	URS00007131F2	tRNA	343.991	382.415	280.946	dodgerblue	8.42623	8.579	8.13415
chr17	8138880	8138962	tRNA-Ser-CGA-1-1	tRNA	-	URS00001C3F54	tRNA	534.293	417.674	265.446	dodgerblue	9.06149	8.70623	8.05227
chr6	27795860	27795932	tRNA-Gln-TTG-3-2	tRNA	-	URS00002901EC	tRNA	273.568	410.78	325.889	dodgerblue	8.09575	8.68222	8.34824
chr6	27332984	27333056	tRNA-iMet-CAT-1-6	tRNA	-	URS000030BAD5	tRNA	360.874	290.926	439.434	dodgerblue	8.49535	8.18451	8.7795
chr17	8139451	8139525	tRNA-Thr-AGT-5-1	tRNA	-	URS000023FFA7	tRNA	278.985	235.503	378.132	dodgerblue	8.12404	7.8796	8.56275
chr6	26553502	26553574	tRNA-Ala-CGC-1-1	tRNA	+	URS00006FC298	tRNA	414.61	347.917	380.646	dodgerblue	8.69561	8.4426	8.57231
chr6	28881387	28881460	tRNA-Arg-CCG-1-2	tRNA	+	URS00001D909A	tRNA	296.611	19.7613	483.18	dodgerblue	8.21243	4.30461	8.91642
chr1	143803993	143804066	tRNA-Val-CAC-5-1	tRNA	-	URS000063F87E		375.444	206.522	516.479	dodgerblue	8.55245	7.69015	9.01257
chr6	27583456	27583528	tRNA-Asp-GTC-3-1	tRNA	-	URS00006D74B2	tRNA	424.354	365.989	490.12	dodgerblue	8.72913	8.51566	8.93699
chr6	26330300	26330372	tRNA-iMet-CAT-1-6	tRNA	-	URS000030BAD5	tRNA	434.618	286.654	161.641	dodgerblue	8.7636	8.16317	7.33665
chr6	27519528	27519600	tRNA-Gln-CTG-2-4	tRNA	+	URS0000415026	tRNA	252.992	370.838	336.651	dodgerblue	7.98295	8.53465	8.39511
chr16	3184132	3184204	tRNA-Pro-TGG-1-1	tRNA	-	URS00002D40C8	tRNA	359.29	101.963	320.028	dodgerblue	8.48901	6.6719	8.32206
chr6	26286525	26286597	tRNA-iMet-CAT-1-6	tRNA	+	URS000030BAD5	tRNA	396.664	244.11	359.29	dodgerblue	8.63177	7.93139	8.48901
chr16	3175690	3175763	tRNA-Lys-CTT-1-10	tRNA	+	URS00001AD596	tRNA	320.028	55.6304	282.863	dodgerblue	8.32206	5.7978	8.14396
chr6	28729314	28729386	tRNA-Ala-CGC-2-1	tRNA	+	URS000038D768	tRNA	390.075	388.494	409.418	dodgerblue	8.60761	8.60175	8.67743
chr6	28941600	28941672	tRNA-Gln-CTG-2-4	tRNA	-	URS0000415026	tRNA	206.522	320.028	343.991	dodgerblue	7.69015	8.32206	8.42623
chr6	27605637	27605745	tRNA-Leu-CAA-1-1	tRNA	-	URS0000572B72;URS000067CB9E	tRNA	303.196	251.495	308.976	dodgerblue	8.2441	7.97439	8.27135
chr5	181097069	181097142	tRNA-Val-CAC-1-4	tRNA	+	URS00002064F6	tRNA	259.219	380.646	199.503	dodgerblue	8.01803	8.57231	7.64027
chr6	28643444	28643516	tRNA-Ala-TGC-1-1	tRNA	+	URS0000727FD6	tRNA	280.946	437.693	249.397	dodgerblue	8.13415	8.77377	7.9623
chr6	27668582	27668656	tRNA-Ile-AAT-8-1	tRNA	+	URS0000692D68	tRNA	378.132	446.586	348.163	dodgerblue	8.56275	8.80279	8.44362
chr17	8120924	8121012	tRNA-Arg-TCT-4-1	tRNA	+	URS0000738059;URS00006314D1	tRNA	315.971	278.985	307.606	dodgerblue	8.30365	8.12404	8.26494
chr5	181102252	181102325	tRNA-Val-CAC-1-4	tRNA	-	URS00002064F6	tRNA	267.283	282.863	259.219	dodgerblue	8.06222	8.14396	8.01803
chr6	27503038	27503120	tRNA-Ser-AGA-2-6	tRNA	+	URS000038D8D3	tRNA	312.469	405.438	252.992	dodgerblue	8.28757	8.66334	7.98295
chr6	27591813	27591886	tRNA-Lys-TTT-2-2	tRNA	-	URS000072A930	tRNA	195.743	325.889	195.21	dodgerblue	7.61282	8.34824	7.60888
chr6	27091741	27091813	tRNA-Pro-CGG-2-1	tRNA	+	URS00006744D5	tRNA	282.863	359.29	448.202	dodgerblue	8.14396	8.48901	8.808
chr6	26305492	26305570	tRNA-Ser-GCT-6-1	tRNA	-	URS0000733374;URS000070FB80	tRNA	326.946	394.599	270.89	dodgerblue	8.35291	8.62424	8.08156
chr19	893483	893590	RNU6-1;RNU6-9	snRNA	+	URS000035C796;URS00001EC8D7	U6	275.992	261.576	701.609	lightseagreen	8.10848	8.03108	9.45452
chr6	26577103	26577192	tRNA-Tyr-GTA-3-1	tRNA	+	URS0000758799;URS00006E64C2	tRNA	199.503	220.204	206.522	dodgerblue	7.64027	7.78269	7.69015
chr3	132229099	132229171	tRNA-Cys-GCA-6-1	tRNA	-	URS00006D9244	tRNA	211.937	228.347	142.363	dodgerblue	7.72749	7.83509	7.15343
chr6	26538053	26538126	tRNA-Val-CAC-1-4	tRNA	+	URS00002064F6	tRNA	249.397	340.281	312.469	dodgerblue	7.9623	8.41058	8.28757
chr2	130337127	130337199	tRNA-Glu-TTC-1-2	tRNA	-	URS0000639DBE	tRNA	270.89	269.833	179.671	dodgerblue	8.08156	8.07592	7.48921
chr6	28648206	28648280	tRNA-Thr-CGT-1-1	tRNA	-	URS0000231E4E	tRNA	242.964	249.397	220.204	dodgerblue	7.9246	7.9623	7.78269
chr19	50100787	50101011	SNAR-A1	snRNA	-	URS00003848F7		370.838	307.606	235.503	gray55	8.53465	8.26494	7.8796
chr19	50103851	50104075	SNAR-A1	snRNA	-	URS00003848F7		351.805	375.444	232.248	gray55	8.45863	8.55245	7.85952
chr7	148941487	148941566	RNY5	Y_RNA	+	URS00004A2461;URS000066C003	Y_RNA	187.992	296.611	452.698	darkgreen	7.55453	8.21243	8.82241
chr1	16889676	16889750	tRNA-Asn-GTT-4-1	tRNA	+	URS00006AACBE	tRNA	254.979	5.953	173.289	dodgerblue	7.99423	2.57362	7.43704
chr6	28812071	28812143	tRNA-Ala-AGC-6-1	tRNA	-	URS000071E903;URS00006AF484	tRNA	203.256	132.669	251.495	dodgerblue	7.66716	7.05168	7.97439
chr6	28802799	28802870	tRNA-Ala-TGC-7-1	tRNA	-	URS00001D4EE9	tRNA	211.89	257.5	177.177	dodgerblue	7.72717	8.00843	7.46905
chr16	3188093	3188165	tRNA-Pro-TGG-1-1	tRNA	+	URS00002D40C8	tRNA	251.495	92.9674	186.013	dodgerblue	7.97439	6.53865	7.53926
chr6	27650927	27651000	tRNA-Val-AAC-3-1	tRNA	-	URS0000750232		235.503	448.202	108.722	dodgerblue	7.8796	8.808	6.7645
chr6	28488992	28489066	tRNA-Thr-CGT-1-1	tRNA	-	URS000071D869	tRNA	171.556	19.801	245.935	dodgerblue	7.42254	4.3075	7.94213
chr15	67839939	67840045	RNU6-9;RNU6-1	snRNA	-	URS00001EC8D7;URS000035C796	U6	220.204	383.599	764.663	lightseagreen	7.78269	8.58345	9.57868
chr17	8186357	8186429	tRNA-Trp-CCA-1-5	tRNA	+	URS0000222FD2	tRNA	240.503	142.363	284.083	dodgerblue	7.90991	7.15343	8.15017
chr19	50097722	50097946	SNAR-A1	snRNA	-	URS00003848F7		363.936	270.89	168.105	gray55	8.50754	8.08156	7.39322
chr6	27495813	27495895	tRNA-Ser-AGA-2-6	tRNA	+	URS000038D8D3	tRNA	286.654	308.976	211.89	dodgerblue	8.16317	8.27135	7.72717
chr6	26555269	26555341	tRNA-Pro-AGG-1-5	tRNA	+	URS00005DB87D	tRNA	269.833	130.697	200.5	dodgerblue	8.07592	7.03008	7.64746
chr6	27503743	27503815	tRNA-Asp-GTC-1-2	tRNA	+	URS00006174C2	tRNA	284.083	252.992	394.599	dodgerblue	8.15017	7.98295	8.62424
chr1	148281364	148281436	tRNA-His-GTG-1-5	tRNA	+	URS000044BAE3	tRNA	217.194	200.5	300.419	dodgerblue	7.76284	7.64746	8.23083
chr19	50117616	50117840	SNAR-A1	snRNA	-	URS00003848F7		335.516	232.248	257.5	gray55	8.39024	7.85952	8.00843
chr6	27631420	27631514	tRNA-Ile-TAT-1-2	tRNA	+	URS00007362AD;URS0000700D52	tRNA	265.446	111.969	78.7943	dodgerblue	8.05227	6.80695	6.30002
chr19	50112264	50112488	SNAR-A1	snRNA	-	URS00003848F7		331.284	240.503	217.194	gray55	8.37193	7.90991	7.76284
chr7	148963314	148963410	RNY4	Y_RNA	+	URS0000007D24	Y_RNA	108.722	336.651	617.051	darkgreen	6.7645	8.39511	9.26924
chr6	26311746	26311818	tRNA-Gln-TTG-3-2	tRNA	-	URS00002901EC	tRNA	161.641	195.743	119.757	dodgerblue	7.33665	7.61282	6.90397
chr6	27295432	27295504	tRNA-Gln-CTG-5-1	tRNA	+	URS00006DA515	tRNA	119.757	22.6791	146.673	dodgerblue	6.90397	4.50329	7.19646
chr6	28790721	28790794	tRNA-Phe-GAA-1-4	tRNA	-	URS000029CCC5	tRNA	163.321	76.021	446.586	dodgerblue	7.35157	6.24833	8.80279
chr1	161440170	161440242	tRNA-Gly-TCC-4-1	tRNA	-	URS000068668E	tRNA	245.935	49.161	405.438	dodgerblue	7.94213	5.61944	8.66334
chr6	27237570	27237644	tRNA-Ile-AAT-3-7	tRNA	-	URS0000610FFE	tRNA	238.771	68.7984	155.063	dodgerblue	7.89948	6.1043	7.27671
chr6	28817234	28817306	tRNA-Ala-TGC-7-1	tRNA	-	URS00001D4EE9	tRNA	210.07	158.281	47.8546	dodgerblue	7.71473	7.30635	5.58059
chr6	28597339	28597421	tRNA-Ser-GCT-3-5	tRNA	-	URS00002034DC	tRNA	225.564	148.715	163.321	dodgerblue	7.81739	7.21641	7.35157
chr6	28789769	28789841	tRNA-Ala-TGC-1-1	tRNA	-	URS00006C6D0A;URS0000679BF3	tRNA	186.013	125.45	240.503	dodgerblue	7.53926	6.97097	7.90991
chr19	50122970	50123194	SNAR-A1	snRNA	-	URS00003848F7		307.606	267.283	191.179	gray55	8.26494	8.06222	7.57878
chr1	148048515	148048589	tRNA-Asn-GTT-9-2	tRNA	-	URS0000712B90	tRNA	201.8	187.992	192.864	dodgerblue	7.65678	7.55453	7.59144
chr6	28589378	28589450	tRNA-Gln-TTG-1-1	tRNA	+	URS000070F1D2	tRNA	158.281	127.35	31.5794	dodgerblue	7.30635	6.99265	4.98091
chr6	27670564	27670637	tRNA-Arg-ACG-2-5	tRNA	-	URS00002DDD59	tRNA	214.415	119.757	242.964	dodgerblue	7.74426	6.90397	7.9246
chr19	50106910	50107134	SNAR-A1	snRNA	-	URS00003848F7		325.889	8.00505	158.281	gray55	8.34824	3.00091	7.30635
chr5	181101839	181101921	tRNA-Leu-AAG-1-3	tRNA	+	URS0000630B8A	tRNA	195.21	335.516	195.743	dodgerblue	7.60888	8.39024	7.61282
chr6	28607155	28607227	tRNA-Ala-AGC-2-1	tRNA	+	URS000047C79B	tRNA	180.095	108.722	201.8	dodgerblue	7.49261	6.7645	7.65678
chr21	17454788	17454859	tRNA-Gly-GCC-1-3	tRNA	-	URS000063FB43	tRNA	294.917	137.791	238.771	dodgerblue	8.20417	7.10634	7.89948
chr16	3191500	3191573	tRNA-Lys-CTT-4-1	tRNA	+	URS0000659544	tRNA	181.334	86.4109	28.6608	dodgerblue	7.50251	6.43314	4.841
chr16	3191988	3192060	tRNA-Pro-AGG-1-1	tRNA	+	URS000072540A	tRNA	192.864	17.3073	398.56	dodgerblue	7.59144	4.11331	8.63865
chr1	148032789	148032861	tRNA-Gln-CTG-3-1	tRNA	+	URS00006DBFC1	tRNA	173.289	201.8	135.637	dodgerblue	7.43704	7.65678	7.08361
chr6	27177214	27177288	tRNA-Ile-AAT-3-7	tRNA	-	URS0000610FFE	tRNA	183.836	115.607	290.926	dodgerblue	7.52228	6.85309	8.18451
chr6	28735428	28735500	tRNA-Val-AAC-6-1	tRNA	-	URS000071ED2F;URS00006CFACA	tRNA	130.697	88.2556	244.11	dodgerblue	7.03008	6.46362	7.93139
chr19	50092385	50092609	SNAR-A1	snRNA	-	URS00003848F7		300.419	31.8841	127.35	gray55	8.23083	4.99477	6.99265
chr19	50128298	50128522	SNAR-A1	snRNA	-	URS00003848F7		308.976	21.5369	150.364	gray55	8.27135	4.42874	7.23232
chr5	181097473	181097555	tRNA-Leu-AAG-1-3	tRNA	-	URS0000630B8A	tRNA	179.671	45.2706	101.963	dodgerblue	7.48921	5.5005	6.6719
chr6	27162270	27162344	tRNA-Thr-AGT-6-1	tRNA	+	URS00006B0F93	tRNA	177.177	173.289	84.6938	dodgerblue	7.46905	7.43704	6.40418
chr1	161441532	161441615	tRNA-Leu-CAG-1-1	tRNA	+	URS000042F13F	tRNA	200.5	5.86293	499.454	dodgerblue	7.64746	2.55162	8.96421
chr6	27235508	27235581	tRNA-Val-AAC-5-1	tRNA	+	URS000073A2F5		175.159	139.973	294.917	dodgerblue	7.45252	7.129	8.20417
chr6	28742951	28743024	tRNA-Arg-CCG-1-2	tRNA	-	URS00001D909A	tRNA	205.606	94.1715	111.969	dodgerblue	7.68374	6.55722	6.80695
chr6	26312595	26312677	tRNA-Ser-TGA-3-1	tRNA	-	URS00006D4008	tRNA	197.145	10.35	137.791	dodgerblue	7.62312	3.37156	7.10634
chr14	20343074	20343407	RPPH1	RNase_P_RNA;lncRNA;RNase_P_RNA;ribozyme	-	URS000013F331;URS0000D5A72D;URS000064D507;URS000071B825	RNaseP_nuc	168.105	9.91992	1316.44	darkorchid2	7.39322	3.31033	10.3624
chr6	26568857	26568948	tRNA-Tyr-GTA-1-2	tRNA	+	URS000074FC25;URS00007241B3	tRNA	150.364	7.20654	214.415	dodgerblue	7.23232	2.84931	7.74426
chr6	27334989	27335062	tRNA-Lys-TTT-6-1	tRNA	-	URS000071C635	tRNA	146.673	15.2161	51.5935	dodgerblue	7.19646	3.92752	5.68912
chr19	47934182	47934295	SNAR-A1	snRNA;other;other	+	URS00003848F7;URS0000AB754E;URS0000AB9A28	snaR-A	232.248	16.9293	80.6078	gray55	7.85952	4.08145	6.33285
chr6	26322817	26322890	tRNA-Arg-TCG-2-1	tRNA	+	URS00006D69C0	tRNA	132.669	15.2384	278.985	dodgerblue	7.05168	3.92964	8.12404
chr6	27672449	27672531	tRNA-Ser-CGA-3-1	tRNA	-	URS0000530C88	tRNA	164.075	34.195	228.347	dodgerblue	7.35821	5.09571	7.83509
chr19	47918430	47918543	SNAR-A1	snRNA;other;other	+	URS00003848F7;URS0000AB754E;URS0000AB9A28	snaR-A	244.11	54.5189	104.548	gray55	7.93139	5.76868	6.70803
chr6	28807832	28807905	tRNA-Phe-GAA-3-1	tRNA	-	URS000064BBA5;URS0000632456	tRNA	148.715	15.7732	76.021	dodgerblue	7.21641	3.97941	6.24833
chr1	145459657	145459729	tRNA-Gln-CTG-3-1	tRNA	+	URS00006DBFC1	tRNA	155.063	210.07	72.2964	dodgerblue	7.27671	7.71473	6.17585
chr6	28543113	28543186	tRNA-Arg-TCG-3-2	tRNA	-	URS00001F9D54	tRNA	144.471	19.0281	180.095	dodgerblue	7.17464	4.25006	7.49261
chr6	26594873	26594962	tRNA-Tyr-GTA-6-1	tRNA	+	URS0000755767;URS000072A262	tRNA	135.637	30.828	13.6795	dodgerblue	7.08361	4.94617	3.77394
chr19	47923778	47924002	SNAR-A1	snRNA	+	URS00003848F7		223.916	14.4216	164.075	gray55	7.80681	3.85016	7.35821
chr6	26311195	26311267	tRNA-Gln-TTG-3-2	tRNA	-	URS00002901EC	tRNA	142.363	242.964	16.9293	dodgerblue	7.15343	7.9246	4.08145
chr6	28758363	28758435	tRNA-Ala-TGC-6-1	tRNA	-	URS00006C133C	tRNA	139.973	8.76412	13.6967	dodgerblue	7.129	3.13161	3.77576
chr17	38861683	38861755	tRNA-Cys-GCA-14-1	tRNA	-	URS0000646601	tRNA	104.548	28.2726	94.1715	dodgerblue	6.70803	4.82133	6.55722
chr6	28953264	28953337	tRNA-Met-CAT-3-3	tRNA	-	URS000025E031	tRNA	111.969	6.54705	11.0698	dodgerblue	6.80695	2.71085	3.46856
chr14	32203163	32203269	RNU6-7;RNU6-1	snRNA	-	URS000021BDC3;URS000035C796	U6	78.7943	5.46976	175.159	lightseagreen	6.30002	2.45148	7.45252
chr6	28943621	28943703	tRNA-Leu-AAG-2-4	tRNA	-	URS0000120E41	tRNA	127.35	13.0179	15.2161	dodgerblue	6.99265	3.70243	3.92752
chr6	26556545	26556618	tRNA-Lys-CTT-1-10	tRNA	+	URS00001AD596	tRNA	107.704	8.20453	22.052	dodgerblue	6.75093	3.03642	4.46284
chr6	28719703	28719775	tRNA-Ala-AGC-3-1	tRNA	+	URS0000282AB2	tRNA	92.9674	77.9746	31.8841	dodgerblue	6.53865	6.28493	4.99477
chr16	3172047	3172119	tRNA-Pro-CGG-1-1	tRNA	+	URS00000C18F2	tRNA	125.45	6.47949	23.5589	dodgerblue	6.97097	2.69588	4.5582
chr5	181164153	181164226	tRNA-Val-AAC-2-3	tRNA	+	URS000061D582	tRNA	86.4109	195.21	90.9298	dodgerblue	6.43314	7.60888	6.50668
chr14	20657463	20657557	tRNA-Tyr-GTA-4-1	tRNA	-	URS000073FCEB;URS00007282DA	tRNA	88.2556	6.50961	1.43289	dodgerblue	6.46362	2.70257	0.518929
chr6	26331443	26331515	tRNA-Trp-CCA-1-5	tRNA	-	URS0000222FD2	tRNA	98.0223	0.947557	3.41571	dodgerblue	6.61504	-0.0777151	1.77219
chr2	47335314	47335514	BCYRN1	lncRNA;scRNA	+	URS0000D5C3B2;URS0000193C7E		94.1715	61.6804	107.704	coral2	6.55722	5.94674	6.75093
chr6	28989001	28989083	tRNA-Leu-AAG-4-1	tRNA	+	URS000064506B	tRNA	80.6078	9.64589	9.5165	dodgerblue	6.33285	3.26991	3.25043

## Sheet: Supp.Fig.1E
Gene-specific Pol III subunit signal related to Supplementary Figure 1E
chr	start	end	GeneInfo	RNA_type	strand	RNAcentral_ID	Rfam_family_NCBI	POL3G	POL3GL	POL3B	color	POL3G	POL3GL	POL3B
chr1	161469401	161469470	tRNA-Glu-CTC-1-10;tRNA-Glu-CTC-2-1	tRNA	-	URS00004F0321;URS0000635088	tRNA	5965.8	5965.8	5965.8	dodgerblue	12.5425	12.5425	12.5425
chr1	161454610	161454679	tRNA-Glu-CTC-1-10;tRNA-Glu-CTC-2-1	tRNA	-	URS00004F0321;URS0000635088	tRNA	5908.88	5908.88	5908.88	dodgerblue	12.5287	12.5287	12.5287
chr1	161447230	161447299	tRNA-Glu-CTC-1-10;tRNA-Glu-CTC-2-1	tRNA	-	URS00004F0321;URS0000635088	tRNA	4863.19	4510.28	4863.19	dodgerblue	12.2477	12.139	12.2477
chr1	161462021	161462090	tRNA-Glu-CTC-1-10;tRNA-Glu-CTC-2-1	tRNA	-	URS00004F0321;URS0000635088	tRNA	4924.17	3844.2	4924.17	dodgerblue	12.2657	11.9085	12.2657
chr1	146035691	146035763	tRNA-Glu-CTC-2-1;tRNA-Glu-CTC-1-10	tRNA	+	URS0000635088;URS00004F0321	tRNA	4510.28	4924.17	4355.43	dodgerblue	12.139	12.2657	12.0886
chr1	161531112	161531184	tRNA-Gly-TCC-1-3	tRNA	+	URS000034AAC2	tRNA	3687.27	3878.01	4510.28	dodgerblue	11.8483	11.9211	12.139
chr1	248873854	248873960	tRNA-Leu-CAA-4-1	tRNA	+	URS0000735371;URS00006C900C	tRNA	4355.43	4355.43	3687.27	dodgerblue	12.0886	12.0886	11.8483
chr1	153671249	153671321	tRNA-iMet-CAT-1-6	tRNA	+	URS000030BAD5	tRNA	3878.01	3405.87	3308.31	dodgerblue	11.9211	11.7338	11.6919
chr1	161463033	161463105	tRNA-Asp-GTC-1-2	tRNA	-	URS00006174C2	tRNA	3405.87	2217.63	3878.01	dodgerblue	11.7338	11.1148	11.9211
chr1	161448242	161448314	tRNA-Asp-GTC-1-2	tRNA	-	URS00006174C2	tRNA	3308.31	1713.15	3844.2	dodgerblue	11.6919	10.7424	11.9085
chr1	248874247	248874318	tRNA-Glu-CTC-2-1	tRNA	+	URS0000635088	tRNA	3844.2	4863.19	2709.67	dodgerblue	11.9085	12.2477	11.4039
chr8	123157229	123157302	tRNA-Met-CAT-1-24	tRNA	-	URS0000145C5E	tRNA	2974.27	3235.48	3291.31	dodgerblue	11.5383	11.6598	11.6844
chr1	161455623	161455695	tRNA-Asp-GTC-1-2	tRNA	-	URS00006174C2	tRNA	3291.31	1725.77	3405.87	dodgerblue	11.6844	10.753	11.7338
chr1	161523846	161523917	tRNA-Gly-GCC-1-9	tRNA	-	URS000013B42D	tRNA	3616.16	2394.35	3235.48	dodgerblue	11.8202	11.2254	11.6598
chr2	70248990	70249061	tRNA-Gly-CCC-1-7	tRNA	-	URS0000502C74	tRNA	3194.51	3291.31	2274.05	dodgerblue	11.6414	11.6844	11.151
chr1	146039400	146039473	tRNA-Lys-CTT-1-10	tRNA	+	URS00001AD596	tRNA	2826.98	2458.1	3616.16	dodgerblue	11.465	11.2633	11.8202
chr8	66113366	66113459	tRNA-Tyr-GTA-3-2	tRNA;precursor_RNA	+	URS0000333F2E;URS00000E07AE	tRNA	2394.35	3194.51	2974.27	dodgerblue	11.2254	11.6414	11.5383
chr1	167714724	167714796	tRNA-Pro-CGG-1-1	tRNA	+	URS00000C18F2	tRNA	3235.48	2177.99	2217.63	dodgerblue	11.6598	11.0888	11.1148
chr1	121016844	121016915	tRNA-Gly-CCC-6-1	tRNA	-	URS0000644222	tRNA	2274.05	3616.16	2668.88	dodgerblue	11.151	11.8202	11.382
chr15	40593824	40593906	tRNA-Ser-GCT-3-5	tRNA	-	URS00002034DC	tRNA	2015.85	3687.27	2015.85	dodgerblue	10.9772	11.8483	10.9772
chr1	204506526	204506599	tRNA-Lys-TTT-1-2	tRNA	+	URS000022DD4A	tRNA	1558.13	3308.31	1949.75	dodgerblue	10.6056	11.6919	10.9291
chr5	140711275	140711373	VTRNA1-1	vault_RNA	+	URS00006EBF05;URS00005CCF67	Vault	2091.42	2112.32	3194.51	deeppink3	11.0303	11.0446	11.6414
chr1	146037060	146037132	tRNA-Gly-TCC-1-3	tRNA	+	URS000034AAC2	tRNA	1792.88	1998.46	1998.46	dodgerblue	10.8081	10.9647	10.9647
chr1	167715487	167715559	tRNA-Pro-AGG-1-5	tRNA	-	URS00005DB87D	tRNA	1908.29	2091.42	2091.42	dodgerblue	10.8981	11.0303	11.0303
chr11	76235824	76235896	tRNA-Pro-TGG-3-1	tRNA	-	URS000062C4DE	tRNA	2217.63	2061.21	1868.6	dodgerblue	11.1148	11.0093	10.8677
chr1	161470414	161470486	tRNA-Asp-GTC-1-2	tRNA	-	URS00006174C2	tRNA	2112.32	1307.96	2826.98	dodgerblue	11.0446	10.3531	11.465
chr2	27050781	27050870	tRNA-Tyr-GTA-2-1	tRNA	+	URS0000636E2A;URS0000634A7A	tRNA	1649.68	2668.88	1971.79	dodgerblue	10.688	11.382	10.9453
chr1	149708659	149708730	tRNA_tRNA_URS00006B774F	tRNA	-	URS00006B774F	tRNA	1949.75	2974.27	1690.62	dodgerblue	10.9291	11.5383	10.7233
chr1	161454965	161455037	tRNA-Gly-TCC-1-3	tRNA	-	URS000034AAC2	tRNA	1971.79	1449.14	2394.35	dodgerblue	10.9453	10.501	11.2254
chr1	161469756	161469828	tRNA-Gly-TCC-1-3	tRNA	-	URS000034AAC2	tRNA	1998.46	1399.69	2310.91	dodgerblue	10.9647	10.4509	11.1742
chr1	161530341	161530424	tRNA-Leu-CAG-1-1	tRNA	-	URS000042F13F	tRNA	1888.94	1888.94	1805.44	dodgerblue	10.8834	10.8834	10.8181
chr19	1383361	1383434	tRNA-Phe-GAA-1-4	tRNA	-	URS000029CCC5	tRNA	2177.99	1199.7	2112.32	dodgerblue	11.0888	10.2285	11.0446
chr1	161540240	161540314	tRNA-Asn-GTT-1-1	tRNA	+	URS00006D0B93	tRNA	2668.88	1736.03	2458.1	dodgerblue	11.382	10.7616	11.2633
chr11	76235512	76235584	tRNA-Pro-AGG-1-5	tRNA	+	URS00005DB87D	tRNA	1853.42	1772.98	1888.94	dodgerblue	10.856	10.792	10.8834
chr17	39154490	39154562	tRNA-Cys-GCA-1-2	tRNA	-	URS0000417A0F	tRNA	1747.83	2274.05	1772.98	dodgerblue	10.7713	11.151	10.792
chr16	636735	636806	tRNA-Gly-CCC-1-7	tRNA	-	URS0000502C74	tRNA	2061.21	1747.83	1908.29	dodgerblue	11.0093	10.7713	10.8981
chr19	1383562	1383636	tRNA-Asn-GTT-1-6	tRNA	+	URS000059D2BF	tRNA	2458.1	1371.47	2177.99	dodgerblue	11.2633	10.4215	11.0888
chr16	22297139	22297221	tRNA-Leu-AAG-2-4	tRNA	+	URS0000120E41	tRNA	2310.91	1668.1	1853.42	dodgerblue	11.1742	10.704	10.856
chr16	57300479	57300562	tRNA-Leu-CAG-2-25	tRNA	-	URS00000FB60D	tRNA	1772.98	1949.75	1649.68	dodgerblue	10.792	10.9291	10.688
chr3	45688998	45689071	tRNA-Arg-ACG-2-5	tRNA	-	URS00002DDD59	tRNA	1761.04	2826.98	1820.22	dodgerblue	10.7822	11.465	10.8299
chr19	33177056	33177130	tRNA-Thr-AGT-1-1	tRNA	+	URS00000A1A88	tRNA	1736.03	1868.6	1624.76	dodgerblue	10.7616	10.8677	10.666
chr15	26082233	26082305	tRNA-Glu-TTC-2-2	tRNA	-	URS00003C9A26	tRNA	2027.07	1805.44	1725.77	dodgerblue	10.9852	10.8181	10.753
chr12	124927842	124927915	tRNA-Phe-GAA-1-4	tRNA	-	URS000029CCC5	tRNA	1725.77	2027.07	1434.47	dodgerblue	10.753	10.9852	10.4863
chr16	22195710	22195792	tRNA-Leu-TAG-2-1	tRNA	-	URS000005AEAB	tRNA	1713.15	2015.85	1414.38	dodgerblue	10.7424	10.9772	10.466
chr19	4724069	4724141	tRNA-Gly-TCC-2-1	tRNA	+	URS00000AED6F	tRNA	1636.05	1558.13	1593.53	dodgerblue	10.676	10.6056	10.638
chr17	68019896	68019969	tRNA-Arg-CCG-2-1	tRNA	-	URS000059900F	tRNA	1868.6	1820.22	1668.1	dodgerblue	10.8677	10.8299	10.704
chr1	161440824	161440896	tRNA-Asp-GTC-1-2	tRNA	-	URS00006174C2	tRNA	1668.1	1062.26	2061.21	dodgerblue	10.704	10.0529	11.0093
chr6	125780249	125780318	tRNA-Glu-CTC-1-10;tRNA-Glu-CTC-2-1	tRNA	-	URS00004F0321;URS0000635088	tRNA	2709.67	1792.88	1307.96	dodgerblue	11.4039	10.8081	10.3531
chr15	89335072	89335145	tRNA-Arg-TCG-1-1	tRNA	+	URS00000CC06A	tRNA	1805.44	1636.05	1457.2	dodgerblue	10.8181	10.676	10.509
chr1	161612717	161612789	tRNA-Glu-TTC-5-1	tRNA	+	URS000062D4E8	tRNA	1476.43	1252.52	2027.07	dodgerblue	10.5279	10.2906	10.9852
chr15	78860561	78860634	tRNA-Lys-CTT-2-1	tRNA	+	URS00004D9E92	tRNA	1570.24	1465.64	1521.74	dodgerblue	10.6168	10.5173	10.5715
chr1	161399699	161399772	tRNA-Val-CAC-1-4	tRNA	-	URS00002064F6	tRNA	1549.86	1425.76	1747.83	dodgerblue	10.5979	10.4775	10.7713
chr16	3150673	3150746	tRNA-Arg-CCG-1-2	tRNA	+	URS00001D909A	tRNA	1593.53	1008.45	1713.15	dodgerblue	10.638	9.97793	10.7424
chr5	181206867	181206939	tRNA-Ala-TGC-2-1	tRNA	+	URS000061F57C	tRNA	1624.76	1761.04	1505.18	dodgerblue	10.666	10.7822	10.5557
chr1	161447584	161447656	tRNA-Gly-TCC-1-3	tRNA	-	URS000034AAC2	tRNA	1533.79	1246.52	1736.03	dodgerblue	10.5829	10.2837	10.7616
chr15	45200412	45200484	tRNA-His-GTG-1-5	tRNA	-	URS000044BAE3	tRNA	1505.18	1971.79	1484.35	dodgerblue	10.5557	10.9453	10.5356
chr5	181191686	181191758	tRNA-Thr-TGT-6-1	tRNA	-	URS000068C296	tRNA	1690.62	1505.18	1476.43	dodgerblue	10.7233	10.5557	10.5279
chr6	144216546	144216629	tRNA-Leu-TAA-1-1	tRNA	+	URS000064E10F	tRNA	1380.17	1476.43	1608.63	dodgerblue	10.4306	10.5279	10.6516
chr1	161462375	161462447	tRNA-Gly-TCC-1-3	tRNA	-	URS000034AAC2	tRNA	1514.47	940.754	1792.88	dodgerblue	10.5646	9.87767	10.8081
chr13	44917926	44917998	tRNA-Glu-TTC-2-2	tRNA	-	URS00003C9A26	tRNA	1820.22	1514.47	1492.21	dodgerblue	10.8299	10.5646	10.5432
chr12	124939646	124939718	tRNA-Asp-GTC-1-2	tRNA	-	URS00006174C2	tRNA	1399.69	1593.53	1570.24	dodgerblue	10.4509	10.638	10.6168
chr1	204507029	204507102	tRNA-Lys-TTT-1-2	tRNA	-	URS000022DD4A	tRNA	1359.17	2709.67	1285.99	dodgerblue	10.4085	11.4039	10.3287
chr8	95269656	95269738	tRNA-Ser-AGA-2-6	tRNA	-	URS000038D8D3	tRNA	1425.76	1492.21	1549.86	dodgerblue	10.4775	10.5432	10.5979
chr2	156401146	156401217	tRNA-Gly-GCC-1-9	tRNA	-	URS000013B42D	tRNA	1608.63	1484.35	1199.7	dodgerblue	10.6516	10.5356	10.2285
chr1	145129238	145129312	tRNA-Asn-GTT-10-1	tRNA	+	URS000068D6AF	tRNA	1414.38	1649.68	1533.79	dodgerblue	10.466	10.688	10.5829
chr1	145161107	145161178	tRNA-Val-CAC-8-1	tRNA	+	URS0000676AD7	tRNA	1285.99	1908.29	1465.64	dodgerblue	10.3287	10.8981	10.5173
chr1	16678270	16678341	tRNA-Gly-CCC-4-1	tRNA	-	URS00006B479B	tRNA	1434.47	1608.63	1425.76	dodgerblue	10.4863	10.6516	10.4775
chr5	181207754	181207827	tRNA-Lys-CTT-1-10	tRNA	+	URS00001AD596	tRNA	1521.74	2310.91	1160.54	dodgerblue	10.5715	11.1742	10.1806
chr2	27051213	27051286	tRNA-Ala-AGC-1-7	tRNA	+	URS00003D2CC9	tRNA	1080.17	1690.62	1449.14	dodgerblue	10.077	10.7233	10.501
chr17	39153733	39153805	tRNA-Cys-GCA-1-2	tRNA	-	URS0000417A0F	tRNA	1484.35	1434.47	1331.81	dodgerblue	10.5356	10.4863	10.3792
chr1	228641567	228641686	RNA5S8	rRNA	-	URS00000F9D45;URS000064027A	5S_rRNA	1449.14	1173.59	1380.17	darkmagenta	10.501	10.1967	10.4306
chr11	59560334	59560407	tRNA-Lys-TTT-1-2	tRNA	-	URS000022DD4A	tRNA	986.022	1220.66	1407.15	dodgerblue	9.94548	10.2534	10.4586
chr1	161621674	161621748	tRNA-Asn-GTT-17-1	tRNA	+	URS00006C6310	tRNA	1492.21	1213.34	1558.13	dodgerblue	10.5432	10.2448	10.6056
chr14	20613400	20613472	tRNA-Pro-AGG-1-5	tRNA	-	URS00005DB87D	tRNA	1107.94	1624.76	1220.66	dodgerblue	10.1137	10.666	10.2534
chr1	228643808	228643927	RNA5S8	rRNA	-	URS00000F9D45;URS000064027A	5S_rRNA	1457.2	1056.84	1316.44	darkmagenta	10.509	10.0455	10.3624
chr8	66114188	66114261	tRNA-Ala-AGC-1-7	tRNA	+	URS00003D2CC9	tRNA	1407.15	1300.18	1761.04	dodgerblue	10.4586	10.3445	10.7822
chr14	22929700	22929773	tRNA-Arg-ACG-1-3	tRNA	+	URS0000416E93	tRNA	1465.64	1231.25	1371.47	dodgerblue	10.5173	10.2659	10.4215
chr17	82494720	82494792	tRNA-iMet-CAT-1-6	tRNA	-	URS000030BAD5	tRNA	1252.52	1327.24	1183.75	dodgerblue	10.2906	10.3742	10.2092
chr12	98503502	98503574	tRNA-Asp-GTC-1-1	tRNA	+	URS000013899F	tRNA	1156.79	1285.99	1389.63	dodgerblue	10.1759	10.3287	10.4405
chr8	66113987	66114076	tRNA-Tyr-GTA-3-2	tRNA	+	URS0000333F2E	tRNA	1327.24	986.022	1636.05	dodgerblue	10.3742	9.94548	10.676
chr17	75035112	75035185	tRNA-Arg-TCG-4-17	tRNA	+	URS000066103F	tRNA	1371.47	1183.75	1252.52	dodgerblue	10.4215	10.2092	10.2906
chr1	120844261	120844335	tRNA-Asn-GTT-7-1	tRNA	-	URS00006E74AC	tRNA	1123.47	1457.2	1205.36	dodgerblue	10.1338	10.509	10.2352
chr2	42810535	42810628	tRNA-Ile-TAT-1-2	tRNA	+	URS00007362AD;URS00004E1F23	tRNA	1389.63	1570.24	1196.38	dodgerblue	10.4405	10.6168	10.2245
chr17	31550073	31550145	tRNA-Thr-CGT-2-1	tRNA	+	URS00002D4542	tRNA	1331.81	1040.35	1246.52	dodgerblue	10.3792	10.0228	10.2837
chr11	59550628	59550701	tRNA-Val-TAC-1-2	tRNA	-	URS000070B37B	tRNA	1115.56	1853.42	1209.72	dodgerblue	10.1236	10.856	10.2405
chr17	49192527	49192599	tRNA-Gln-TTG-1-1	tRNA	+	URS000035EE7E	tRNA	1307.96	1102.73	1213.34	dodgerblue	10.3531	10.1069	10.2448
chr12	124939965	124940037	tRNA-Ala-TGC-4-1	tRNA	+	URS00006C8EDF	tRNA	1133.36	1380.17	1167.35	dodgerblue	10.1464	10.4306	10.189
chr14	58239894	58239967	tRNA-Lys-CTT-2-1	tRNA	-	URS00004D9E92	tRNA	1316.44	1389.63	940.754	dodgerblue	10.3624	10.4405	9.87767
chr1	228619231	228619350	RNA5S8	rRNA	-	URS00000F9D45;URS000064027A	5S_rRNA	1231.25	1067.28	1173.59	darkmagenta	10.2659	10.0597	10.1967
chr1	228625908	228626027	RNA5S8	rRNA	-	URS00000F9D45;URS000064027A	5S_rRNA	1173.59	913.306	1137.29	darkmagenta	10.1967	9.83495	10.1514
chr1	228610267	228610386	RNA5S8	rRNA	-	URS00000F9D45;URS000064027A	5S_rRNA	1183.75	684.719	1115.56	darkmagenta	10.2092	9.41937	10.1236
chr1	228646039	228646158	RNA5S8	rRNA	-	URS00000F9D45;URS000064027A	5S_rRNA	1209.72	978.577	1156.79	darkmagenta	10.2405	9.93454	10.1759
chr5	181218269	181218342	tRNA-Val-AAC-2-3	tRNA	-	URS000061D582	tRNA	1008.45	1160.54	1152.29	dodgerblue	9.97793	10.1806	10.1703
chr19	4724634	4724707	tRNA-Val-CAC-3-1	tRNA	-	URS00002B4CE5		1096.17	1209.72	971.648	dodgerblue	10.0983	10.2405	9.92429
chr1	228637095	228637214	RNA5S8	rRNA	-	URS00000F9D45;URS000064027A	5S_rRNA	1160.54	778.074	1133.36	darkmagenta	10.1806	9.60376	10.1464
chr1	222465004	222465077	tRNA-Thr-TGT-1-1	tRNA	+	URS0000023412	tRNA	1148.66	1407.15	1127.31	dodgerblue	10.1657	10.4586	10.1387
chr12	124927344	124927416	tRNA-Asp-GTC-1-2	tRNA	-	URS00006174C2	tRNA	1118.76	1196.38	1180.54	dodgerblue	10.1277	10.2245	10.2052
chr1	228612508	228612627	RNA5S8	rRNA	-	URS00000F9D45;URS000064027A	5S_rRNA	1196.38	1080.17	1123.47	darkmagenta	10.2245	10.077	10.1338
chr2	156400768	156400840	tRNA-Ala-CGC-1-1	tRNA	+	URS00006F4537	tRNA	1072.23	1123.47	1080.17	dodgerblue	10.0664	10.1338	10.077
chr16	3152899	3152972	tRNA-Arg-CCT-4-2	tRNA	+	URS000005A7A9	tRNA	983.63	1359.17	1191.05	dodgerblue	9.94197	10.4085	10.218
chr1	228634870	228634989	RNA5S8	rRNA	-	URS00000F9D45;URS000064027A	5S_rRNA	1205.36	902.551	1148.66	darkmagenta	10.2352	9.81787	10.1657
chr1	228630389	228630508	RNA5S8	rRNA	-	URS00000F9D45;URS000064027A	5S_rRNA	1152.29	691.052	1107.94	darkmagenta	10.1703	9.43265	10.1137
chr16	3157404	3157477	tRNA-Lys-CTT-3-1	tRNA	-	URS00006C58BC	tRNA	1137.29	1414.38	1090.29	dodgerblue	10.1514	10.466	10.0905
chr7	139340699	139340772	tRNA-Arg-CCT-4-1	tRNA	+	URS00003A4B65	tRNA	1040.35	1156.79	1062.26	dodgerblue	10.0228	10.1759	10.0529
chr1	93847572	93847657	tRNA-Arg-TCT-3-1	tRNA	+	URS000047CD44;URS0000640695	tRNA	1127.31	1115.56	1144.99	dodgerblue	10.1387	10.1236	10.1611
chr1	228614749	228614868	RNA5S8	rRNA	-	URS00000F9D45;URS000064027A	5S_rRNA	1191.05	735.263	1096.17	darkmagenta	10.218	9.52212	10.0983
chr1	228639336	228639455	RNA5S8	rRNA	-	URS00000F9D45;URS000064027A	5S_rRNA	1199.7	1083.27	1118.76	darkmagenta	10.2285	10.0812	10.1277
chr1	228632630	228632749	RNA5S8	rRNA	-	URS00000F9D45;URS000064027A	5S_rRNA	1167.35	595.974	1102.73	darkmagenta	10.189	9.21911	10.1069
chr5	181187700	181187782	tRNA-Leu-AAG-2-4	tRNA	+	URS0000120E41	tRNA	1213.34	1144.99	1056.84	dodgerblue	10.2448	10.1611	10.0455
chr17	38867644	38867716	tRNA-Cys-GCA-1-2	tRNA	+	URS0000417A0F	tRNA	978.577	1191.05	949.628	dodgerblue	9.93454	10.218	9.89122
chr12	96036020	96036092	tRNA-Asp-GTC-1-2	tRNA	+	URS00006174C2	tRNA	1144.99	809.558	1072.23	dodgerblue	10.1611	9.66099	10.0664
chr14	20633005	20633077	tRNA-Pro-TGG-1-1	tRNA	+	URS0000493225	tRNA	1031.41	1521.74	1047.46	dodgerblue	10.0104	10.5715	10.0327
chr1	228621446	228621565	RNA5S8	rRNA	-	URS00000F9D45;URS000064027A	5S_rRNA	1067.28	1107.94	1026.58	darkmagenta	10.0597	10.1137	10.0036
chr15	45201150	45201222	tRNA-His-GTG-1-5	tRNA	+	URS000044BAE3	tRNA	1083.27	1331.81	993.348	dodgerblue	10.0812	10.3792	9.95616
chr11	59566379	59566452	tRNA-Phe-GAA-2-3	tRNA	-	URS00003A0C47	tRNA	1026.58	1549.86	978.577	dodgerblue	10.0036	10.5979	9.93454
chr1	161450676	161450747	tRNA-Gly-GCC-1-3	tRNA	+	URS000063FB43	tRNA	1220.66	1137.29	1040.35	dodgerblue	10.2534	10.1514	10.0228
chr14	20684015	20684087	tRNA-Pro-TGG-1-1	tRNA	+	URS00002D40C8	tRNA	1047.46	1031.41	915.963	dodgerblue	10.0327	10.0104	9.83915
chr1	161465467	161465538	tRNA-Gly-GCC-1-3	tRNA	+	URS000063FB43	tRNA	1246.52	823.952	1031.41	dodgerblue	10.2837	9.68642	10.0104
chr17	75034430	75034503	tRNA-Arg-CCT-1-1	tRNA	-	URS0000390F3A	tRNA	958.616	409.418	1514.47	dodgerblue	9.90481	8.67743	10.5646
chr15	65869061	65869133	tRNA-Gln-CTG-2-4	tRNA	-	URS0000415026	tRNA	913.306	1148.66	851.499	dodgerblue	9.83495	10.1657	9.73386
chr1	228616990	228617109	RNA5S8	rRNA	-	URS00000F9D45;URS000064027A	5S_rRNA	1062.26	651.375	986.022	darkmagenta	10.0529	9.34734	9.94548
chr1	228623666	228623785	RNA5S8	rRNA	-	URS00000F9D45;URS000064027A	5S_rRNA	1056.84	720.054	958.616	darkmagenta	10.0455	9.49196	9.90481
chr11	59556428	59556501	tRNA-Lys-TTT-5-1	tRNA	+	URS000067474D	tRNA	921.442	1533.79	1083.27	dodgerblue	9.84775	10.5829	10.0812
chr16	57299950	57300033	tRNA-Leu-CAG-2-25	tRNA	+	URS00000FB60D	tRNA	851.499	1118.76	998.007	dodgerblue	9.73386	10.1277	9.96291
chr16	87384021	87384094	tRNA-Met-CAT-1-1	tRNA	-	URS000072890F	tRNA	1180.54	1096.17	983.63	dodgerblue	10.2052	10.0983	9.94197
chr14	20610131	20610213	tRNA-Leu-AAG-2-4	tRNA	+	URS0000120E41	tRNA	998.007	983.63	964.669	dodgerblue	9.96291	9.94197	9.91389
chr7	149691180	149691252	tRNA-Cys-GCA-17-1	tRNA	-	URS00004728AA	tRNA	993.348	1316.44	921.442	dodgerblue	9.95616	10.3624	9.84775
chr1	161463741	161463824	tRNA-Leu-CAG-1-1	tRNA	+	URS000042F13F	tRNA	940.754	478.667	1327.24	dodgerblue	9.87767	8.90288	10.3742
chr5	181222394	181222467	tRNA-Val-CAC-1-4	tRNA	-	URS00002064F6	tRNA	964.669	949.628	890.577	dodgerblue	9.91389	9.89122	9.7986
chr1	143800040	143800111	tRNA-Val-CAC-8-1	tRNA	-	URS0000676AD7	tRNA	860.823	1152.29	896.652	dodgerblue	9.74957	10.1703	9.8084
chr1	161471122	161471205	tRNA-Leu-CAG-1-1	tRNA	+	URS000042F13F	tRNA	902.551	315.971	1359.17	dodgerblue	9.81787	8.30365	10.4085
chr1	161448950	161449033	tRNA-Leu-CAG-1-1	tRNA	+	URS000042F13F	tRNA	915.963	135.637	1300.18	dodgerblue	9.83915	7.08361	10.3445
chr1	145287765	145287839	tRNA-Asn-GTT-1-6	tRNA	+	URS000059D2BF	tRNA	750.134	971.648	1008.45	dodgerblue	9.551	9.92429	9.97793
chr1	161456331	161456414	tRNA-Leu-CAG-1-1	tRNA	+	URS000042F13F	tRNA	896.652	284.083	1399.69	dodgerblue	9.8084	8.15017	10.4509
chr19	1021521	1021627	RNU6-9;RNU6-1	snRNA	+	URS00001EC8D7;URS000035C796	U6	735.263	773.758	1231.25	lightseagreen	9.52212	9.59574	10.2659
chr13	94549649	94549722	tRNA-Phe-GAA-1-4	tRNA	-	URS000029CCC5	tRNA	818.316	1026.58	860.823	dodgerblue	9.67652	10.0036	9.74957
chr1	161458107	161458178	tRNA-Gly-GCC-1-3	tRNA	+	URS000063FB43	tRNA	1090.29	557.011	927.779	dodgerblue	10.0905	9.12156	9.85764
chr1	146038043	146038115	tRNA-His-GTG-1-5	tRNA	+	URS000044BAE3	tRNA	949.628	921.442	1067.28	dodgerblue	9.89122	9.84775	10.0597
chr12	124921754	124921826	tRNA-Ala-TGC-2-1	tRNA	-	URS000061F57C	tRNA	764.663	1167.35	913.306	dodgerblue	9.57868	10.189	9.83495
chr15	45198605	45198677	tRNA-His-GTG-1-5	tRNA	-	URS000044BAE3	tRNA	1300.18	1205.36	764.663	dodgerblue	10.3445	10.2352	9.57868
chr14	20613789	20613862	tRNA-Thr-TGT-3-1	tRNA	-	URS0000725A6A;URS00003516B6	tRNA	927.779	1127.31	836.627	dodgerblue	9.85764	10.1387	9.70844
chr1	161443303	161443374	tRNA-Gly-GCC-1-3	tRNA	+	URS000063FB43	tRNA	1102.73	958.616	902.551	dodgerblue	10.1069	9.90481	9.81787
chr5	181221978	181222051	tRNA-Lys-CTT-1-10	tRNA	-	URS00001AD596	tRNA	759.225	998.007	869.533	dodgerblue	9.56838	9.96291	9.7641
chr3	132231797	132231869	tRNA-Cys-GCA-5-3	tRNA	-	URS00003A8311	tRNA	575.736	1072.23	797.681	dodgerblue	9.16926	10.0664	9.63967
chr17	8119154	8119227	tRNA-Lys-TTT-1-2	tRNA	+	URS000022DD4A	tRNA	714.961	869.533	809.558	dodgerblue	9.48172	9.7641	9.66099
chr17	38751780	38751854	tRNA-Asn-GTT-1-6	tRNA	-	URS000059D2BF	tRNA	890.577	664.437	1016.15	dodgerblue	9.7986	9.37599	9.9889
chr1	146370100	146370174	tRNA-Asn-GTT-24-1	tRNA	+	URS00006ABBAC	tRNA	670.323	877.254	877.254	dodgerblue	9.38871	9.77685	9.77685
chr1	148302733	148302805	tRNA-His-GTG-1-5	tRNA	-	URS000044BAE3	tRNA	845.699	845.699	812.748	dodgerblue	9.724	9.724	9.66666
chr17	38869291	38869363	tRNA-Cys-GCA-3-1	tRNA	-	URS000014D40F	tRNA	836.627	632.007	818.316	dodgerblue	9.70844	9.3038	9.67652
chr6	28982198	28982270	tRNA-Glu-CTC-2-1;tRNA-Glu-CTC-1-10	tRNA	+	URS0000635088;URS00004F0321	tRNA	971.648	783.273	696.415	dodgerblue	9.92429	9.61337	9.4438
chr5	181188853	181188925	tRNA-Pro-TGG-1-1	tRNA	-	URS00002D40C8	tRNA	809.558	699.004	793.015	dodgerblue	9.66099	9.44916	9.6312
chr14	20631159	20631232	tRNA-Thr-TGT-4-1	tRNA	-	URS000021550A	tRNA	783.273	1090.29	750.134	dodgerblue	9.61337	10.0905	9.551
chr12	98504251	98504323	tRNA-Trp-CCA-4-1	tRNA	+	URS000038F4B2	tRNA	1016.15	602.226	804.803	dodgerblue	9.9889	9.23416	9.65249
chr6	52995620	52995948	RN7SK	lncRNA;snRNA;snRNA;snRNA;snRNA;snRNA	+	URS0000D56E44;URS0000D5A07E;URS0000734D8F;URS000071D198;URS000065EDD0;URS0000AAF09C;URS000067B5FE	7SK	797.681	750.134	830.953	firebrick3	9.63967	9.551	9.69862
chr16	14285892	14285964	tRNA-Thr-CGT-2-1	tRNA	+	URS00001D9AFB	tRNA	812.748	836.627	710.306	dodgerblue	9.66666	9.70844	9.4723
chr1	145157156	145157229	tRNA-Val-CAC-14-1	tRNA	+	URS00001A86BB	tRNA	699.004	818.316	722.399	dodgerblue	9.44916	9.67652	9.49665
chr11	66348119	66348201	tRNA-Ser-GCT-2-1	tRNA	+	URS00004CF258	tRNA	710.306	730.818	783.273	dodgerblue	9.4723	9.51337	9.61337
chrX	18674908	18674981	tRNA-Val-TAC-1-2	tRNA	-	URS000070B37B	tRNA	830.953	1133.36	664.437	dodgerblue	9.69862	10.1464	9.37599
chr17	8226234	8226308	tRNA-Thr-AGT-1-1	tRNA	-	URS00000A1A88	tRNA	647.942	1180.54	725.17	dodgerblue	9.33972	10.2052	9.50218
chr11	59557496	59557569	tRNA-Phe-GAA-1-4	tRNA	-	URS000029CCC5	tRNA	725.17	993.348	708.097	dodgerblue	9.50218	9.95616	9.4678
chr14	20683272	20683361	tRNA-Tyr-GTA-3-2	tRNA	+	URS0000333F2E	tRNA	557.011	851.499	730.818	dodgerblue	9.12156	9.73386	9.51337
chr1	143735919	143735993	tRNA-Asn-GTT-6-1	tRNA	-	URS00005A1E0D	tRNA	659.853	621.954	823.952	dodgerblue	9.366	9.28066	9.68642
chr6	26532916	26532990	tRNA-Thr-AGT-4-2	tRNA	-	URS000047B05D	tRNA	632.007	714.961	759.225	dodgerblue	9.3038	9.48172	9.56838
chr10	22229508	22229582	tRNA-Asn-GTT-1-6	tRNA	-	URS000059D2BF	tRNA	730.818	722.399	773.758	dodgerblue	9.51337	9.49665	9.59574
chr11	59550986	59551059	tRNA-Val-TAC-2-1	tRNA	-	URS000038803E	tRNA	674.823	1016.15	778.074	dodgerblue	9.39837	9.9889	9.60376
chr13	30673963	30674037	tRNA-Asn-GTT-1-6	tRNA	-	URS000059D2BF	tRNA	877.254	538.038	714.961	dodgerblue	9.77685	9.07156	9.48172
chr14	49586579	49586879	RN7SL1	lncRNA;SRP_RNA;SRP_RNA	+	URS0000D57449;URS0000D5AE5F;URS000014C5D2;URS00008B269D;URS00000478B7;URS0000679FDD	Metazoa_SRP	793.015	708.097	644.887	gold4	9.6312	9.4678	9.3329
chr16	3182634	3182706	tRNA-Pro-AGG-1-5	tRNA	-	URS00005DB87D	tRNA	773.758	566.895	701.609	dodgerblue	9.59574	9.14694	9.45452
chr7	149707668	149707740	tRNA-Cys-GCA-5-3	tRNA	+	URS00003A8311	tRNA	554.928	896.652	659.853	dodgerblue	9.11616	9.8084	9.366
chr3	169772229	169772302	tRNA-Val-AAC-2-3	tRNA	+	URS000061D582	tRNA	656.439	927.779	670.323	dodgerblue	9.35852	9.85764	9.38871
chr10	67764502	67764584	tRNA-Ser-TGA-1-1	tRNA	+	URS0000092302	tRNA	869.533	670.323	611.045	dodgerblue	9.7641	9.38871	9.25514
chr14	20625369	20625451	tRNA-Leu-TAG-3-1	tRNA	+	URS0000637E4A	tRNA	644.887	793.015	647.942	dodgerblue	9.3329	9.6312	9.33972
chr14	102317091	102317165	tRNA-Ile-AAT-3-7	tRNA	+	URS0000610FFE	tRNA	823.952	525.365	684.719	dodgerblue	9.68642	9.03718	9.41937
chr1	144567514	144567588	tRNA-Asn-GTT-1-6	tRNA	-	URS000059D2BF	tRNA	521.106	812.748	735.263	dodgerblue	9.02543	9.66666	9.52212
chr17	8186865	8186947	tRNA-Ser-GCT-3-5	tRNA	+	URS00002034DC	tRNA	708.097	701.609	617.051	dodgerblue	9.4678	9.45452	9.26924
chr16	3189633	3189705	tRNA-Pro-AGG-1-5	tRNA	+	URS00005DB87D	tRNA	778.074	486.375	674.823	dodgerblue	9.60376	8.92592	9.39837
chr14	20653098	20653192	tRNA-Tyr-GTA-3-2	tRNA	-	URS0000333F2E	tRNA	678.227	890.577	691.052	dodgerblue	9.40562	9.7986	9.43265
chr1	144419266	144419340	tRNA-Asn-GTT-3-1	tRNA	+	URS00006BE24E	tRNA	617.051	1047.46	720.054	dodgerblue	9.26924	10.0327	9.49196
chr6	27902907	27902978	tRNA-Gly-GCC-1-9	tRNA	-	URS000013B42D	tRNA	804.803	764.663	621.954	dodgerblue	9.65249	9.57868	9.28066
chr17	8222237	8222309	tRNA-Asp-GTC-1-2	tRNA	-	URS00006174C2	tRNA	701.609	459.666	656.439	dodgerblue	9.45452	8.84444	9.35852
chr14	20609335	20609407	tRNA-Pro-AGG-1-5	tRNA	-	URS00005DB87D	tRNA	664.437	678.227	554.928	dodgerblue	9.37599	9.40562	9.11616
chr17	8187592	8187666	tRNA-Ile-AAT-3-7	tRNA	+	URS0000610FFE	tRNA	611.045	644.887	632.007	dodgerblue	9.25514	9.3329	9.3038
chr5	181188415	181188488	tRNA-Val-AAC-2-1	tRNA	-	URS0000161979		562.258	647.942	602.226	dodgerblue	9.13509	9.33972	9.23416
chr5	140726158	140726246	VTRNA1-3	vault_RNA	+	URS00006B799B;URS000058CD99	Vault	651.375	860.823	579.053	deeppink3	9.34734	9.74957	9.17755
chr9	134164439	134164564	RNU6ATAC	snRNA	-	URS00006C0FA0;URS0000443498	U6atac	459.666	575.736	678.227	lightseagreen	8.84444	9.16926	9.40562
chr1	145475380	145475454	tRNA-Asn-GTT-9-1	tRNA	-	URS00006430D9	tRNA	588.83	468.984	845.699	dodgerblue	9.20171	8.8734	9.724
chr6	26521207	26521290	tRNA-Leu-CAG-1-1	tRNA	+	URS000042F13F	tRNA	625.745	516.479	639.695	dodgerblue	9.28943	9.01257	9.32124
chr6	28951028	28951101	tRNA-Lys-TTT-1-2	tRNA	+	URS000022DD4A	tRNA	579.053	804.803	516.479	dodgerblue	9.17755	9.65249	9.01257
chr17	8120313	8120395	tRNA-Leu-TAG-1-1	tRNA	-	URS00001B506A	tRNA	595.974	830.953	566.895	dodgerblue	9.21911	9.69862	9.14694
chr16	3158921	3158993	tRNA-Pro-TGG-1-1	tRNA	+	URS00002D40C8	tRNA	720.054	542.912	595.974	dodgerblue	9.49196	9.08458	9.21911
chr5	136080496	136080597	VTRNA2-1	vault_RNA	-	URS0000D5EDDD;URS0000A76E3A;URS00006A9C77	Vault	604.822	759.225	493.454	deeppink3	9.24037	9.56838	8.94677
chr17	8221547	8221619	tRNA-Gly-TCC-3-1	tRNA	+	URS0000716B70	tRNA	639.695	656.439	588.83	dodgerblue	9.32124	9.35852	9.20171
chr17	8119751	8119823	tRNA-Gln-CTG-2-4	tRNA	+	URS0000415026	tRNA	394.599	674.823	514.727	dodgerblue	8.62424	9.39837	9.00766
chr14	20681689	20681762	tRNA-Thr-TGT-5-1	tRNA	+	URS00000F30A4	tRNA	525.365	639.695	565.089	dodgerblue	9.03718	9.32124	9.14233
chr6	26537497	26537570	tRNA-Arg-ACG-1-3	tRNA	+	URS0000416E93	tRNA	592.252	710.306	562.258	dodgerblue	9.21007	9.4723	9.13509
chr17	8226990	8227064	tRNA-Ile-AAT-4-1	tRNA	-	URS000065FE51	tRNA	602.226	625.745	557.011	dodgerblue	9.23416	9.28943	9.12156
chr19	45478601	45478687	tRNA-SeC-TCA-1-1	tRNA	-	URS00001DA281;URS00006F0FC0	tRNA-Sec	348.163	424.354	699.004	dodgerblue	8.44362	8.72913	9.44916
chr6	27592820	27592892	tRNA-iMet-CAT-1-6	tRNA	-	URS000030BAD5	tRNA	621.954	588.83	525.365	dodgerblue	9.28066	9.20171	9.03718
chr6	28673835	28673907	tRNA-Ala-CGC-1-2	tRNA	-	URS00005B30A9	tRNA	684.719	611.045	486.375	dodgerblue	9.41937	9.25514	8.92592
chr17	75033905	75033978	tRNA-Arg-CCT-1-1	tRNA	+	URS00002D7BB5	tRNA	691.052	483.18	625.745	dodgerblue	9.43265	8.91642	9.28943
chr6	28658236	28658308	tRNA-Ala-AGC-6-1	tRNA	-	URS0000209048	tRNA	514.727	659.853	503.581	dodgerblue	9.00766	9.366	8.97608
chr6	26554121	26554195	tRNA-Ile-AAT-3-7	tRNA	+	URS0000610FFE	tRNA	566.895	565.089	534.293	dodgerblue	9.14694	9.14233	9.06149
chr14	49862552	49862864	RN7SL2	SRP_RNA;lncRNA	-	URS0000684D4B;URS00003ACFC1;URS0000D5E0C5	Metazoa_SRP	696.415	511.629	456.903	gold4	9.4438	8.99895	8.83574
chr17	8187159	8187233	tRNA-Thr-AGT-1-1	tRNA	+	URS00000A1A88	tRNA	545.531	604.822	499.454	dodgerblue	9.09152	9.24037	8.96421
chr1	148529256	148529330	tRNA-Asn-GTT-1-6	tRNA	+	URS000059D2BF	tRNA	448.202	964.669	604.822	dodgerblue	8.808	9.91389	9.24037
chr7	148987135	148987248	RNY1	Y_RNA	-	URS0000103047	Y_RNA	261.576	514.727	505.823	darkgreen	8.03108	9.00766	8.98249
chr6	28838443	28838515	tRNA-Ala-AGC-3-1	tRNA	-	URS0000282AB2	tRNA	539.34	387.697	545.531	dodgerblue	9.07505	8.59879	9.09152
chr17	8222832	8222904	tRNA-Pro-CGG-1-1	tRNA	-	URS00000C18F2	tRNA	722.399	472.116	509.312	dodgerblue	9.49665	8.883	8.99241
chr6	28941052	28941157	tRNA-Leu-CAA-2-2	tRNA	+	URS0000747665;URS00006F4B95	tRNA	439.434	490.12	483.18	dodgerblue	8.7795	8.93699	8.91642
chr6	27688187	27688261	tRNA-Ile-AAT-1-4	tRNA	+	URS00006C8412	tRNA	503.581	915.963	478.667	dodgerblue	8.97608	9.83915	8.90288
chr14	20663191	20663285	tRNA-Tyr-GTA-3-2	tRNA	-	URS0000333F2E	tRNA	509.312	539.34	511.629	dodgerblue	8.99241	9.07505	8.99895
chr17	8226609	8226691	tRNA-Ser-AGA-2-6	tRNA	-	URS000038D8D3	tRNA	505.823	562.258	459.666	dodgerblue	8.98249	9.13509	8.84444
chr6	28896222	28896328	tRNA-Leu-CAA-2-2	tRNA	-	URS0000747665;URS000071E759	tRNA	493.454	696.415	417.674	dodgerblue	8.94677	9.4438	8.70623
chr6	27684694	27684768	tRNA-Thr-AGT-4-2	tRNA	-	URS000047B05D	tRNA	410.78	617.051	468.984	dodgerblue	8.68222	9.26924	8.8734
chr17	8125745	8125816	tRNA-Gly-GCC-1-9	tRNA	+	URS000013B42D	tRNA	565.089	493.454	521.106	dodgerblue	9.14233	8.94677	9.02543
chr19	39412167	39412260	tRNA-Ile-TAT-1-1	tRNA	-	URS0000757938;URS00006CAA11	tRNA	542.912	10.1148	651.375	dodgerblue	9.08458	3.3384	9.34734
chr6	27478811	27478893	tRNA-Ser-AGA-2-6	tRNA	+	URS000038D8D3	tRNA	475.438	579.053	448.202	dodgerblue	8.89311	9.17755	8.808
chr1	121020728	121020801	tRNA-Val-CAC-1-4	tRNA	-	URS00002064F6	tRNA	490.12	351.805	472.116	dodgerblue	8.93699	8.45863	8.883
chr17	8220868	8220940	tRNA-Trp-CCA-2-1	tRNA	-	URS00001618FC	tRNA	511.629	505.823	475.438	dodgerblue	8.99895	8.98249	8.89311
chr6	28795963	28796035	tRNA-Ala-AGC-1-1	tRNA	-	URS000063E4FD	tRNA	499.454	554.928	434.618	dodgerblue	8.96421	9.11616	8.7636
chr6	27280269	27280342	tRNA-Val-CAC-2-1	tRNA	-	URS000009DDCA	tRNA	468.984	499.454	452.698	dodgerblue	8.8734	8.96421	8.82241
chr5	181169609	181169682	tRNA-Val-AAC-2-3	tRNA	+	URS000061D582	tRNA	483.18	509.312	439.434	dodgerblue	8.91642	8.99241	8.7795
chr6	28944574	28944647	tRNA-Met-CAT-3-3	tRNA	+	URS000025E031	tRNA	486.375	534.293	414.61	dodgerblue	8.92592	9.06149	8.69561
chr12	56190363	56190445	tRNA-Ser-CGA-2-1	tRNA	+	URS0000278E1B	tRNA	472.116	259.219	575.736	dodgerblue	8.883	8.01803	9.16926
chr7	148983754	148983856	RNY3	Y_RNA	+	URS00005CF03F	Y_RNA	334.292	444.304	592.252	darkgreen	8.38497	8.7954	9.21007
chr6	28747743	28747816	tRNA-Lys-TTT-7-1	tRNA	+	URS00006CC2CC	tRNA	347.917	475.438	464.546	dodgerblue	8.4426	8.89311	8.85968
chr6	28213036	28213118	tRNA-Ser-GCT-6-1	tRNA	+	URS000067AC87	tRNA	437.693	334.292	437.693	dodgerblue	8.77377	8.38497	8.77377
chr6	28474551	28474625	tRNA-Thr-TGT-1-1	tRNA	-	URS000065464E	tRNA	228.347	725.17	424.354	dodgerblue	7.83509	9.50218	8.72913
chr11	59551293	59551379	tRNA-Arg-TCT-5-2	tRNA	+	URS0000225EE1;URS00006772C0	tRNA	405.438	545.531	490.12	dodgerblue	8.66334	9.09152	8.93699
chr6	26313123	26313195	tRNA-iMet-CAT-1-6	tRNA	-	URS000030BAD5	tRNA	538.038	421.042	539.34	dodgerblue	9.07156	8.71782	9.07505
chr1	228628147	228628266	RNA5S9	rRNA	-	URS000075B93F;URS000072CC0F	5S_rRNA	446.586	179.671	538.038	darkmagenta	8.80279	7.48921	9.07156
chr9	35657753	35658017	RMRP	lncRNA;RNase_MRP_RNA;ribozyme	-	URS0000D5B596;URS0000051A30;URS000075C8FA;URS00006D8FF2	RNase_MRP	478.667	456.903	409.418	olivedrab3	8.90288	8.83574	8.67743
chr13	41060737	41060809	tRNA-Glu-TTC-1-2	tRNA	-	URS0000639DBE	tRNA	417.674	414.61	446.586	dodgerblue	8.70623	8.69561	8.80279
chr15	79744654	79744727	tRNA-Cys-GCA-1-2	tRNA	+	URS0000417A0F	tRNA	387.697	401.827	410.78	dodgerblue	8.59879	8.65043	8.68222
chr6	26571863	26571936	tRNA-Ala-AGC-1-2	tRNA	-	URS000052A1C9	tRNA	383.599	452.698	428.49	dodgerblue	8.58345	8.82241	8.74312
chr6	27479673	27479745	tRNA-Asp-GTC-1-2	tRNA	+	URS00006174C2	tRNA	516.479	503.581	405.438	dodgerblue	9.01257	8.97608	8.66334
chr6	27902492	27902564	tRNA-iMet-CAT-1-6	tRNA	-	URS000030BAD5	tRNA	409.418	464.546	378.132	dodgerblue	8.67743	8.85968	8.56275
chr6	28863684	28863756	tRNA-Ala-AGC-3-1	tRNA	-	URS0000282AB2	tRNA	421.042	439.434	390.075	dodgerblue	8.71782	8.7795	8.60761
chr11	59551754	59551837	tRNA-Leu-TAA-3-1	tRNA	+	URS00006F940C	tRNA	257.5	343.991	382.415	dodgerblue	8.00843	8.42623	8.579
chr6	26328139	26328212	tRNA-Arg-ACG-1-3	tRNA	+	URS0000416E93	tRNA	444.304	398.56	383.599	dodgerblue	8.7954	8.63865	8.58345
chr17	19508180	19508252	tRNA-Trp-CCA-2-2	tRNA	+	URS00001A72CE	tRNA	388.494	265.446	401.827	dodgerblue	8.60175	8.05227	8.65043
chr6	27753399	27753472	tRNA-Val-AAC-2-3	tRNA	-	URS000061D582	tRNA	340.281	363.936	398.56	dodgerblue	8.41058	8.50754	8.63865
chr6	27791355	27791427	tRNA-Gln-CTG-6-1	tRNA	-	URS000064F320	tRNA	336.651	797.681	380.646	dodgerblue	8.39511	9.63967	8.57231
chr1	16727284	16727355	tRNA-Gly-CCC-5-1	tRNA	+	URS00007131F2	tRNA	343.991	382.415	387.697	dodgerblue	8.42623	8.579	8.59879
chr17	8138880	8138962	tRNA-Ser-CGA-1-1	tRNA	-	URS00001C3F54	tRNA	534.293	417.674	388.494	dodgerblue	9.06149	8.70623	8.60175
chr6	27795860	27795932	tRNA-Gln-TTG-3-2	tRNA	-	URS00002901EC	tRNA	273.568	410.78	351.805	dodgerblue	8.09575	8.68222	8.45863
chr6	27332984	27333056	tRNA-iMet-CAT-1-6	tRNA	-	URS000030BAD5	tRNA	360.874	290.926	421.042	dodgerblue	8.49535	8.18451	8.71782
chr17	8139451	8139525	tRNA-Thr-AGT-5-1	tRNA	-	URS000023FFA7	tRNA	278.985	235.503	542.912	dodgerblue	8.12404	7.8796	9.08458
chr6	26553502	26553574	tRNA-Ala-CGC-1-1	tRNA	+	URS00006FC298	tRNA	414.61	347.917	394.599	dodgerblue	8.69561	8.4426	8.62424
chr6	28881387	28881460	tRNA-Arg-CCG-1-2	tRNA	+	URS00001D909A	tRNA	296.611	19.7613	444.304	dodgerblue	8.21243	4.30461	8.7954
chr1	143803993	143804066	tRNA-Val-CAC-5-1	tRNA	-	URS000063F87E		375.444	206.522	375.444	dodgerblue	8.55245	7.69015	8.55245
chr6	27583456	27583528	tRNA-Asp-GTC-3-1	tRNA	-	URS00006D74B2	tRNA	424.354	365.989	326.946	dodgerblue	8.72913	8.51566	8.35291
chr6	26330300	26330372	tRNA-iMet-CAT-1-6	tRNA	-	URS000030BAD5	tRNA	434.618	286.654	334.292	dodgerblue	8.7636	8.16317	8.38497
chr6	27519528	27519600	tRNA-Gln-CTG-2-4	tRNA	+	URS0000415026	tRNA	252.992	370.838	359.29	dodgerblue	7.98295	8.53465	8.48901
chr16	3184132	3184204	tRNA-Pro-TGG-1-1	tRNA	-	URS00002D40C8	tRNA	359.29	101.963	363.936	dodgerblue	8.48901	6.6719	8.50754
chr6	26286525	26286597	tRNA-iMet-CAT-1-6	tRNA	+	URS000030BAD5	tRNA	396.664	244.11	340.281	dodgerblue	8.63177	7.93139	8.41058
chr16	3175690	3175763	tRNA-Lys-CTT-1-10	tRNA	+	URS00001AD596	tRNA	320.028	55.6304	370.838	dodgerblue	8.32206	5.7978	8.53465
chr6	28729314	28729386	tRNA-Ala-CGC-2-1	tRNA	+	URS000038D768	tRNA	390.075	388.494	315.971	dodgerblue	8.60761	8.60175	8.30365
chr6	28941600	28941672	tRNA-Gln-CTG-2-4	tRNA	-	URS0000415026	tRNA	206.522	320.028	335.516	dodgerblue	7.69015	8.32206	8.39024
chr6	27605637	27605745	tRNA-Leu-CAA-1-1	tRNA	-	URS0000572B72;URS000067CB9E	tRNA	303.196	251.495	396.664	dodgerblue	8.2441	7.97439	8.63177
chr5	181097069	181097142	tRNA-Val-CAC-1-4	tRNA	+	URS00002064F6	tRNA	259.219	380.646	336.651	dodgerblue	8.01803	8.57231	8.39511
chr6	28643444	28643516	tRNA-Ala-TGC-1-1	tRNA	+	URS0000727FD6	tRNA	280.946	437.693	312.469	dodgerblue	8.13415	8.77377	8.28757
chr6	27668582	27668656	tRNA-Ile-AAT-8-1	tRNA	+	URS0000692D68	tRNA	378.132	446.586	265.446	dodgerblue	8.56275	8.80279	8.05227
chr17	8120924	8121012	tRNA-Arg-TCT-4-1	tRNA	+	URS0000738059;URS00006314D1	tRNA	315.971	278.985	331.284	dodgerblue	8.30365	8.12404	8.37193
chr5	181102252	181102325	tRNA-Val-CAC-1-4	tRNA	-	URS00002064F6	tRNA	267.283	282.863	365.989	dodgerblue	8.06222	8.14396	8.51566
chr6	27503038	27503120	tRNA-Ser-AGA-2-6	tRNA	+	URS000038D8D3	tRNA	312.469	405.438	238.771	dodgerblue	8.28757	8.66334	7.89948
chr6	27591813	27591886	tRNA-Lys-TTT-2-2	tRNA	-	URS000072A930	tRNA	195.743	325.889	278.985	dodgerblue	7.61282	8.34824	8.12404
chr6	27091741	27091813	tRNA-Pro-CGG-2-1	tRNA	+	URS00006744D5	tRNA	282.863	359.29	195.21	dodgerblue	8.14396	8.48901	7.60888
chr6	26305492	26305570	tRNA-Ser-GCT-6-1	tRNA	-	URS0000733374;URS000070FB80	tRNA	326.946	394.599	201.8	dodgerblue	8.35291	8.62424	7.65678
chr19	893483	893590	RNU6-1;RNU6-9	snRNA	+	URS000035C796;URS00001EC8D7	U6	275.992	261.576	294.917	lightseagreen	8.10848	8.03108	8.20417
chr6	26577103	26577192	tRNA-Tyr-GTA-3-1	tRNA	+	URS0000758799;URS00006E64C2	tRNA	199.503	220.204	290.926	dodgerblue	7.64027	7.78269	8.18451
chr3	132229099	132229171	tRNA-Cys-GCA-6-1	tRNA	-	URS00006D9244	tRNA	211.937	228.347	257.5	dodgerblue	7.72749	7.83509	8.00843
chr6	26538053	26538126	tRNA-Val-CAC-1-4	tRNA	+	URS00002064F6	tRNA	249.397	340.281	308.976	dodgerblue	7.9623	8.41058	8.27135
chr2	130337127	130337199	tRNA-Glu-TTC-1-2	tRNA	-	URS0000639DBE	tRNA	270.89	269.833	206.522	dodgerblue	8.08156	8.07592	7.69015
chr6	28648206	28648280	tRNA-Thr-CGT-1-1	tRNA	-	URS0000231E4E	tRNA	242.964	249.397	286.654	dodgerblue	7.9246	7.9623	8.16317
chr19	50100787	50101011	SNAR-A1	snRNA	-	URS00003848F7		370.838	307.606	275.992	gray55	8.53465	8.26494	8.10848
chr19	50103851	50104075	SNAR-A1	snRNA	-	URS00003848F7		351.805	375.444	267.283	gray55	8.45863	8.55245	8.06222
chr7	148941487	148941566	RNY5	Y_RNA	+	URS00004A2461;URS000066C003	Y_RNA	187.992	296.611	211.937	darkgreen	7.55453	8.21243	7.72749
chr1	16889676	16889750	tRNA-Asn-GTT-4-1	tRNA	+	URS00006AACBE	tRNA	254.979	5.953	307.606	dodgerblue	7.99423	2.57362	8.26494
chr6	28812071	28812143	tRNA-Ala-AGC-6-1	tRNA	-	URS000071E903;URS00006AF484	tRNA	203.256	132.669	259.219	dodgerblue	7.66716	7.05168	8.01803
chr6	28802799	28802870	tRNA-Ala-TGC-7-1	tRNA	-	URS00001D4EE9	tRNA	211.89	257.5	251.495	dodgerblue	7.72717	8.00843	7.97439
chr16	3188093	3188165	tRNA-Pro-TGG-1-1	tRNA	+	URS00002D40C8	tRNA	251.495	92.9674	296.611	dodgerblue	7.97439	6.53865	8.21243
chr6	27650927	27651000	tRNA-Val-AAC-3-1	tRNA	-	URS0000750232		235.503	448.202	223.916	dodgerblue	7.8796	8.808	7.80681
chr6	28488992	28489066	tRNA-Thr-CGT-1-1	tRNA	-	URS000071D869	tRNA	171.556	19.801	284.083	dodgerblue	7.42254	4.3075	8.15017
chr15	67839939	67840045	RNU6-9;RNU6-1	snRNA	-	URS00001EC8D7;URS000035C796	U6	220.204	383.599	242.964	lightseagreen	7.78269	8.58345	7.9246
chr17	8186357	8186429	tRNA-Trp-CCA-1-5	tRNA	+	URS0000222FD2	tRNA	240.503	142.363	300.419	dodgerblue	7.90991	7.15343	8.23083
chr19	50097722	50097946	SNAR-A1	snRNA	-	URS00003848F7		363.936	270.89	261.576	gray55	8.50754	8.08156	8.03108
chr6	27495813	27495895	tRNA-Ser-AGA-2-6	tRNA	+	URS000038D8D3	tRNA	286.654	308.976	228.347	dodgerblue	8.16317	8.27135	7.83509
chr6	26555269	26555341	tRNA-Pro-AGG-1-5	tRNA	+	URS00005DB87D	tRNA	269.833	130.697	235.503	dodgerblue	8.07592	7.03008	7.8796
chr6	27503743	27503815	tRNA-Asp-GTC-1-2	tRNA	+	URS00006174C2	tRNA	284.083	252.992	217.194	dodgerblue	8.15017	7.98295	7.76284
chr1	148281364	148281436	tRNA-His-GTG-1-5	tRNA	+	URS000044BAE3	tRNA	217.194	200.5	273.568	dodgerblue	7.76284	7.64746	8.09575
chr19	50117616	50117840	SNAR-A1	snRNA	-	URS00003848F7		335.516	232.248	269.833	gray55	8.39024	7.85952	8.07592
chr6	27631420	27631514	tRNA-Ile-TAT-1-2	tRNA	+	URS00007362AD;URS0000700D52	tRNA	265.446	111.969	220.204	dodgerblue	8.05227	6.80695	7.78269
chr19	50112264	50112488	SNAR-A1	snRNA	-	URS00003848F7		331.284	240.503	244.11	gray55	8.37193	7.90991	7.93139
chr7	148963314	148963410	RNY4	Y_RNA	+	URS0000007D24	Y_RNA	108.722	336.651	181.334	darkgreen	6.7645	8.39511	7.50251
chr6	26311746	26311818	tRNA-Gln-TTG-3-2	tRNA	-	URS00002901EC	tRNA	161.641	195.743	280.946	dodgerblue	7.33665	7.61282	8.13415
chr6	27295432	27295504	tRNA-Gln-CTG-5-1	tRNA	+	URS00006DA515	tRNA	119.757	22.6791	254.979	dodgerblue	6.90397	4.50329	7.99423
chr6	28790721	28790794	tRNA-Phe-GAA-1-4	tRNA	-	URS000029CCC5	tRNA	163.321	76.021	163.321	dodgerblue	7.35157	6.24833	7.35157
chr1	161440170	161440242	tRNA-Gly-TCC-4-1	tRNA	-	URS000068668E	tRNA	245.935	49.161	245.935	dodgerblue	7.94213	5.61944	7.94213
chr6	27237570	27237644	tRNA-Ile-AAT-3-7	tRNA	-	URS0000610FFE	tRNA	238.771	68.7984	211.89	dodgerblue	7.89948	6.1043	7.72717
chr6	28817234	28817306	tRNA-Ala-TGC-7-1	tRNA	-	URS00001D4EE9	tRNA	210.07	158.281	199.503	dodgerblue	7.71473	7.30635	7.64027
chr6	28597339	28597421	tRNA-Ser-GCT-3-5	tRNA	-	URS00002034DC	tRNA	225.564	148.715	180.095	dodgerblue	7.81739	7.21641	7.49261
chr6	28789769	28789841	tRNA-Ala-TGC-1-1	tRNA	-	URS00006C6D0A;URS0000679BF3	tRNA	186.013	125.45	240.503	dodgerblue	7.53926	6.97097	7.90991
chr19	50122970	50123194	SNAR-A1	snRNA	-	URS00003848F7		307.606	267.283	232.248	gray55	8.26494	8.06222	7.85952
chr1	148048515	148048589	tRNA-Asn-GTT-9-2	tRNA	-	URS0000712B90	tRNA	201.8	187.992	249.397	dodgerblue	7.65678	7.55453	7.9623
chr6	28589378	28589450	tRNA-Gln-TTG-1-1	tRNA	+	URS000070F1D2	tRNA	158.281	127.35	205.606	dodgerblue	7.30635	6.99265	7.68374
chr6	27670564	27670637	tRNA-Arg-ACG-2-5	tRNA	-	URS00002DDD59	tRNA	214.415	119.757	175.159	dodgerblue	7.74426	6.90397	7.45252
chr19	50106910	50107134	SNAR-A1	snRNA	-	URS00003848F7		325.889	8.00505	200.5	gray55	8.34824	3.00091	7.64746
chr5	181101839	181101921	tRNA-Leu-AAG-1-3	tRNA	+	URS0000630B8A	tRNA	195.21	335.516	192.864	dodgerblue	7.60888	8.39024	7.59144
chr6	28607155	28607227	tRNA-Ala-AGC-2-1	tRNA	+	URS000047C79B	tRNA	180.095	108.722	197.145	dodgerblue	7.49261	6.7645	7.62312
chr21	17454788	17454859	tRNA-Gly-GCC-1-3	tRNA	-	URS000063FB43	tRNA	294.917	137.791	158.281	dodgerblue	8.20417	7.10634	7.30635
chr16	3191500	3191573	tRNA-Lys-CTT-4-1	tRNA	+	URS0000659544	tRNA	181.334	86.4109	195.743	dodgerblue	7.50251	6.43314	7.61282
chr16	3191988	3192060	tRNA-Pro-AGG-1-1	tRNA	+	URS000072540A	tRNA	192.864	17.3073	155.063	dodgerblue	7.59144	4.11331	7.27671
chr1	148032789	148032861	tRNA-Gln-CTG-3-1	tRNA	+	URS00006DBFC1	tRNA	173.289	201.8	210.07	dodgerblue	7.43704	7.65678	7.71473
chr6	27177214	27177288	tRNA-Ile-AAT-3-7	tRNA	-	URS0000610FFE	tRNA	183.836	115.607	173.289	dodgerblue	7.52228	6.85309	7.43704
chr6	28735428	28735500	tRNA-Val-AAC-6-1	tRNA	-	URS000071ED2F;URS00006CFACA	tRNA	130.697	88.2556	168.105	dodgerblue	7.03008	6.46362	7.39322
chr19	50092385	50092609	SNAR-A1	snRNA	-	URS00003848F7		300.419	31.8841	214.415	gray55	8.23083	4.99477	7.74426
chr19	50128298	50128522	SNAR-A1	snRNA	-	URS00003848F7		308.976	21.5369	191.179	gray55	8.27135	4.42874	7.57878
chr5	181097473	181097555	tRNA-Leu-AAG-1-3	tRNA	-	URS0000630B8A	tRNA	179.671	45.2706	186.013	dodgerblue	7.48921	5.5005	7.53926
chr6	27162270	27162344	tRNA-Thr-AGT-6-1	tRNA	+	URS00006B0F93	tRNA	177.177	173.289	161.641	dodgerblue	7.46905	7.43704	7.33665
chr1	161441532	161441615	tRNA-Leu-CAG-1-1	tRNA	+	URS000042F13F	tRNA	200.5	5.86293	225.564	dodgerblue	7.64746	2.55162	7.81739
chr6	27235508	27235581	tRNA-Val-AAC-5-1	tRNA	+	URS000073A2F5		175.159	139.973	148.715	dodgerblue	7.45252	7.129	7.21641
chr6	28742951	28743024	tRNA-Arg-CCG-1-2	tRNA	-	URS00001D909A	tRNA	205.606	94.1715	164.075	dodgerblue	7.68374	6.55722	7.35821
chr6	26312595	26312677	tRNA-Ser-TGA-3-1	tRNA	-	URS00006D4008	tRNA	197.145	10.35	142.363	dodgerblue	7.62312	3.37156	7.15343
chr14	20343074	20343407	RPPH1	RNase_P_RNA;lncRNA;RNase_P_RNA;ribozyme	-	URS000013F331;URS0000D5A72D;URS000064D507;URS000071B825	RNaseP_nuc	168.105	9.91992	98.0223	darkorchid2	7.39322	3.31033	6.61504
chr6	26568857	26568948	tRNA-Tyr-GTA-1-2	tRNA	+	URS000074FC25;URS00007241B3	tRNA	150.364	7.20654	146.673	dodgerblue	7.23232	2.84931	7.19646
chr6	27334989	27335062	tRNA-Lys-TTT-6-1	tRNA	-	URS000071C635	tRNA	146.673	15.2161	150.364	dodgerblue	7.19646	3.92752	7.23232
chr19	47934182	47934295	SNAR-A1	snRNA;other;other	+	URS00003848F7;URS0000AB754E;URS0000AB9A28	snaR-A	232.248	16.9293	187.992	gray55	7.85952	4.08145	7.55453
chr6	26322817	26322890	tRNA-Arg-TCG-2-1	tRNA	+	URS00006D69C0	tRNA	132.669	15.2384	144.471	dodgerblue	7.05168	3.92964	7.17464
chr6	27672449	27672531	tRNA-Ser-CGA-3-1	tRNA	-	URS0000530C88	tRNA	164.075	34.195	139.973	dodgerblue	7.35821	5.09571	7.129
chr19	47918430	47918543	SNAR-A1	snRNA;other;other	+	URS00003848F7;URS0000AB754E;URS0000AB9A28	snaR-A	244.11	54.5189	203.256	gray55	7.93139	5.76868	7.66716
chr6	28807832	28807905	tRNA-Phe-GAA-3-1	tRNA	-	URS000064BBA5;URS0000632456	tRNA	148.715	15.7732	137.791	dodgerblue	7.21641	3.97941	7.10634
chr1	145459657	145459729	tRNA-Gln-CTG-3-1	tRNA	+	URS00006DBFC1	tRNA	155.063	210.07	177.177	dodgerblue	7.27671	7.71473	7.46905
chr6	28543113	28543186	tRNA-Arg-TCG-3-2	tRNA	-	URS00001F9D54	tRNA	144.471	19.0281	135.637	dodgerblue	7.17464	4.25006	7.08361
chr6	26594873	26594962	tRNA-Tyr-GTA-6-1	tRNA	+	URS0000755767;URS000072A262	tRNA	135.637	30.828	171.556	dodgerblue	7.08361	4.94617	7.42254
chr19	47923778	47924002	SNAR-A1	snRNA	+	URS00003848F7		223.916	14.4216	183.836	gray55	7.80681	3.85016	7.52228
chr6	26311195	26311267	tRNA-Gln-TTG-3-2	tRNA	-	URS00002901EC	tRNA	142.363	242.964	119.757	dodgerblue	7.15343	7.9246	6.90397
chr6	28758363	28758435	tRNA-Ala-TGC-6-1	tRNA	-	URS00006C133C	tRNA	139.973	8.76412	132.669	dodgerblue	7.129	3.13161	7.05168
chr17	38861683	38861755	tRNA-Cys-GCA-14-1	tRNA	-	URS0000646601	tRNA	104.548	28.2726	127.35	dodgerblue	6.70803	4.82133	6.99265
chr6	28953264	28953337	tRNA-Met-CAT-3-3	tRNA	-	URS000025E031	tRNA	111.969	6.54705	125.45	dodgerblue	6.80695	2.71085	6.97097
chr14	32203163	32203269	RNU6-7;RNU6-1	snRNA	-	URS000021BDC3;URS000035C796	U6	78.7943	5.46976	130.697	lightseagreen	6.30002	2.45148	7.03008
chr6	28943621	28943703	tRNA-Leu-AAG-2-4	tRNA	-	URS0000120E41	tRNA	127.35	13.0179	111.969	dodgerblue	6.99265	3.70243	6.80695
chr6	26556545	26556618	tRNA-Lys-CTT-1-10	tRNA	+	URS00001AD596	tRNA	107.704	8.20453	94.1715	dodgerblue	6.75093	3.03642	6.55722
chr6	28719703	28719775	tRNA-Ala-AGC-3-1	tRNA	+	URS0000282AB2	tRNA	92.9674	77.9746	108.722	dodgerblue	6.53865	6.28493	6.7645
chr16	3172047	3172119	tRNA-Pro-CGG-1-1	tRNA	+	URS00000C18F2	tRNA	125.45	6.47949	95.3022	dodgerblue	6.97097	2.69588	6.57444
chr5	181164153	181164226	tRNA-Val-AAC-2-3	tRNA	+	URS000061D582	tRNA	86.4109	195.21	107.704	dodgerblue	6.43314	7.60888	6.75093
chr14	20657463	20657557	tRNA-Tyr-GTA-4-1	tRNA	-	URS000073FCEB;URS00007282DA	tRNA	88.2556	6.50961	101.963	dodgerblue	6.46362	2.70257	6.6719
chr6	26331443	26331515	tRNA-Trp-CCA-1-5	tRNA	-	URS0000222FD2	tRNA	98.0223	0.947557	92.9674	dodgerblue	6.61504	-0.0777151	6.53865
chr2	47335314	47335514	BCYRN1	lncRNA;scRNA	+	URS0000D5C3B2;URS0000193C7E		94.1715	61.6804	76.021	coral2	6.55722	5.94674	6.24833
chr6	28989001	28989083	tRNA-Leu-AAG-4-1	tRNA	+	URS000064506B	tRNA	80.6078	9.64589	72.2964	dodgerblue	6.33285	3.26991	6.17585

## Sheet: Supp.Fig.1F
Gene-specific Pol III subunit signal related to Supplementary Figure 1F
chr	start	end	GeneInfo	RNA_type	strand	RNAcentral_ID	Rfam_family_NCBI	POL3G	POL3GL	POL3C	color	POL3G	POL3GL	POLR3C
chr1	161469401	161469470	tRNA-Glu-CTC-1-10;tRNA-Glu-CTC-2-1	tRNA	-	URS00004F0321;URS0000635088	tRNA	5965.8	5965.8	5965.8	dodgerblue	12.5425	12.5425	12.5425
chr1	161454610	161454679	tRNA-Glu-CTC-1-10;tRNA-Glu-CTC-2-1	tRNA	-	URS00004F0321;URS0000635088	tRNA	5908.88	5908.88	5908.88	dodgerblue	12.5287	12.5287	12.5287
chr1	161447230	161447299	tRNA-Glu-CTC-1-10;tRNA-Glu-CTC-2-1	tRNA	-	URS00004F0321;URS0000635088	tRNA	4863.19	4510.28	4355.43	dodgerblue	12.2477	12.139	12.0886
chr1	161462021	161462090	tRNA-Glu-CTC-1-10;tRNA-Glu-CTC-2-1	tRNA	-	URS00004F0321;URS0000635088	tRNA	4924.17	3844.2	4510.28	dodgerblue	12.2657	11.9085	12.139
chr1	146035691	146035763	tRNA-Glu-CTC-2-1;tRNA-Glu-CTC-1-10	tRNA	+	URS0000635088;URS00004F0321	tRNA	4510.28	4924.17	3844.2	dodgerblue	12.139	12.2657	11.9085
chr1	161531112	161531184	tRNA-Gly-TCC-1-3	tRNA	+	URS000034AAC2	tRNA	3687.27	3878.01	3878.01	dodgerblue	11.8483	11.9211	11.9211
chr1	248873854	248873960	tRNA-Leu-CAA-4-1	tRNA	+	URS0000735371;URS00006C900C	tRNA	4355.43	4355.43	3687.27	dodgerblue	12.0886	12.0886	11.8483
chr1	153671249	153671321	tRNA-iMet-CAT-1-6	tRNA	+	URS000030BAD5	tRNA	3878.01	3405.87	3194.51	dodgerblue	11.9211	11.7338	11.6414
chr1	161463033	161463105	tRNA-Asp-GTC-1-2	tRNA	-	URS00006174C2	tRNA	3405.87	2217.63	3405.87	dodgerblue	11.7338	11.1148	11.7338
chr1	161448242	161448314	tRNA-Asp-GTC-1-2	tRNA	-	URS00006174C2	tRNA	3308.31	1713.15	3308.31	dodgerblue	11.6919	10.7424	11.6919
chr1	248874247	248874318	tRNA-Glu-CTC-2-1	tRNA	+	URS0000635088	tRNA	3844.2	4863.19	2668.88	dodgerblue	11.9085	12.2477	11.382
chr8	123157229	123157302	tRNA-Met-CAT-1-24	tRNA	-	URS0000145C5E	tRNA	2974.27	3235.48	3291.31	dodgerblue	11.5383	11.6598	11.6844
chr1	161455623	161455695	tRNA-Asp-GTC-1-2	tRNA	-	URS00006174C2	tRNA	3291.31	1725.77	3235.48	dodgerblue	11.6844	10.753	11.6598
chr1	161523846	161523917	tRNA-Gly-GCC-1-9	tRNA	-	URS000013B42D	tRNA	3616.16	2394.35	3616.16	dodgerblue	11.8202	11.2254	11.8202
chr2	70248990	70249061	tRNA-Gly-CCC-1-7	tRNA	-	URS0000502C74	tRNA	3194.51	3291.31	2310.91	dodgerblue	11.6414	11.6844	11.1742
chr1	146039400	146039473	tRNA-Lys-CTT-1-10	tRNA	+	URS00001AD596	tRNA	2826.98	2458.1	2974.27	dodgerblue	11.465	11.2633	11.5383
chr8	66113366	66113459	tRNA-Tyr-GTA-3-2	tRNA;precursor_RNA	+	URS0000333F2E;URS00000E07AE	tRNA	2394.35	3194.51	2394.35	dodgerblue	11.2254	11.6414	11.2254
chr1	167714724	167714796	tRNA-Pro-CGG-1-1	tRNA	+	URS00000C18F2	tRNA	3235.48	2177.99	2709.67	dodgerblue	11.6598	11.0888	11.4039
chr1	121016844	121016915	tRNA-Gly-CCC-6-1	tRNA	-	URS0000644222	tRNA	2274.05	3616.16	2458.1	dodgerblue	11.151	11.8202	11.2633
chr15	40593824	40593906	tRNA-Ser-GCT-3-5	tRNA	-	URS00002034DC	tRNA	2015.85	3687.27	2826.98	dodgerblue	10.9772	11.8483	11.465
chr1	204506526	204506599	tRNA-Lys-TTT-1-2	tRNA	+	URS000022DD4A	tRNA	1558.13	3308.31	2112.32	dodgerblue	10.6056	11.6919	11.0446
chr5	140711275	140711373	VTRNA1-1	vault_RNA	+	URS00006EBF05;URS00005CCF67	Vault	2091.42	2112.32	2217.63	deeppink3	11.0303	11.0446	11.1148
chr1	146037060	146037132	tRNA-Gly-TCC-1-3	tRNA	+	URS000034AAC2	tRNA	1792.88	1998.46	2091.42	dodgerblue	10.8081	10.9647	11.0303
chr1	167715487	167715559	tRNA-Pro-AGG-1-5	tRNA	-	URS00005DB87D	tRNA	1908.29	2091.42	2274.05	dodgerblue	10.8981	11.0303	11.151
chr11	76235824	76235896	tRNA-Pro-TGG-3-1	tRNA	-	URS000062C4DE	tRNA	2217.63	2061.21	1772.98	dodgerblue	11.1148	11.0093	10.792
chr1	161470414	161470486	tRNA-Asp-GTC-1-2	tRNA	-	URS00006174C2	tRNA	2112.32	1307.96	2177.99	dodgerblue	11.0446	10.3531	11.0888
chr2	27050781	27050870	tRNA-Tyr-GTA-2-1	tRNA	+	URS0000636E2A;URS0000634A7A	tRNA	1649.68	2668.88	1998.46	dodgerblue	10.688	11.382	10.9647
chr1	149708659	149708730	tRNA_tRNA_URS00006B774F	tRNA	-	URS00006B774F	tRNA	1949.75	2974.27	1853.42	dodgerblue	10.9291	11.5383	10.856
chr1	161454965	161455037	tRNA-Gly-TCC-1-3	tRNA	-	URS000034AAC2	tRNA	1971.79	1449.14	2015.85	dodgerblue	10.9453	10.501	10.9772
chr1	161469756	161469828	tRNA-Gly-TCC-1-3	tRNA	-	URS000034AAC2	tRNA	1998.46	1399.69	1971.79	dodgerblue	10.9647	10.4509	10.9453
chr1	161530341	161530424	tRNA-Leu-CAG-1-1	tRNA	-	URS000042F13F	tRNA	1888.94	1888.94	1888.94	dodgerblue	10.8834	10.8834	10.8834
chr19	1383361	1383434	tRNA-Phe-GAA-1-4	tRNA	-	URS000029CCC5	tRNA	2177.99	1199.7	1908.29	dodgerblue	11.0888	10.2285	10.8981
chr1	161540240	161540314	tRNA-Asn-GTT-1-1	tRNA	+	URS00006D0B93	tRNA	2668.88	1736.03	1949.75	dodgerblue	11.382	10.7616	10.9291
chr11	76235512	76235584	tRNA-Pro-AGG-1-5	tRNA	+	URS00005DB87D	tRNA	1853.42	1772.98	1792.88	dodgerblue	10.856	10.792	10.8081
chr17	39154490	39154562	tRNA-Cys-GCA-1-2	tRNA	-	URS0000417A0F	tRNA	1747.83	2274.05	1820.22	dodgerblue	10.7713	11.151	10.8299
chr16	636735	636806	tRNA-Gly-CCC-1-7	tRNA	-	URS0000502C74	tRNA	2061.21	1747.83	1805.44	dodgerblue	11.0093	10.7713	10.8181
chr19	1383562	1383636	tRNA-Asn-GTT-1-6	tRNA	+	URS000059D2BF	tRNA	2458.1	1371.47	1868.6	dodgerblue	11.2633	10.4215	10.8677
chr16	22297139	22297221	tRNA-Leu-AAG-2-4	tRNA	+	URS0000120E41	tRNA	2310.91	1668.1	1624.76	dodgerblue	11.1742	10.704	10.666
chr16	57300479	57300562	tRNA-Leu-CAG-2-25	tRNA	-	URS00000FB60D	tRNA	1772.98	1949.75	1668.1	dodgerblue	10.792	10.9291	10.704
chr3	45688998	45689071	tRNA-Arg-ACG-2-5	tRNA	-	URS00002DDD59	tRNA	1761.04	2826.98	1747.83	dodgerblue	10.7822	11.465	10.7713
chr19	33177056	33177130	tRNA-Thr-AGT-1-1	tRNA	+	URS00000A1A88	tRNA	1736.03	1868.6	1457.2	dodgerblue	10.7616	10.8677	10.509
chr15	26082233	26082305	tRNA-Glu-TTC-2-2	tRNA	-	URS00003C9A26	tRNA	2027.07	1805.44	1636.05	dodgerblue	10.9852	10.8181	10.676
chr12	124927842	124927915	tRNA-Phe-GAA-1-4	tRNA	-	URS000029CCC5	tRNA	1725.77	2027.07	1713.15	dodgerblue	10.753	10.9852	10.7424
chr16	22195710	22195792	tRNA-Leu-TAG-2-1	tRNA	-	URS000005AEAB	tRNA	1713.15	2015.85	1725.77	dodgerblue	10.7424	10.9772	10.753
chr19	4724069	4724141	tRNA-Gly-TCC-2-1	tRNA	+	URS00000AED6F	tRNA	1636.05	1558.13	4863.19	dodgerblue	10.676	10.6056	12.2477
chr17	68019896	68019969	tRNA-Arg-CCG-2-1	tRNA	-	URS000059900F	tRNA	1868.6	1820.22	1690.62	dodgerblue	10.8677	10.8299	10.7233
chr1	161440824	161440896	tRNA-Asp-GTC-1-2	tRNA	-	URS00006174C2	tRNA	1668.1	1062.26	2061.21	dodgerblue	10.704	10.0529	11.0093
chr6	125780249	125780318	tRNA-Glu-CTC-1-10;tRNA-Glu-CTC-2-1	tRNA	-	URS00004F0321;URS0000635088	tRNA	2709.67	1792.88	1399.69	dodgerblue	11.4039	10.8081	10.4509
chr15	89335072	89335145	tRNA-Arg-TCG-1-1	tRNA	+	URS00000CC06A	tRNA	1805.44	1636.05	4924.17	dodgerblue	10.8181	10.676	12.2657
chr1	161612717	161612789	tRNA-Glu-TTC-5-1	tRNA	+	URS000062D4E8	tRNA	1476.43	1252.52	1736.03	dodgerblue	10.5279	10.2906	10.7616
chr15	78860561	78860634	tRNA-Lys-CTT-2-1	tRNA	+	URS00004D9E92	tRNA	1570.24	1465.64	1492.21	dodgerblue	10.6168	10.5173	10.5432
chr1	161399699	161399772	tRNA-Val-CAC-1-4	tRNA	-	URS00002064F6	tRNA	1549.86	1425.76	1761.04	dodgerblue	10.5979	10.4775	10.7822
chr16	3150673	3150746	tRNA-Arg-CCG-1-2	tRNA	+	URS00001D909A	tRNA	1593.53	1008.45	1593.53	dodgerblue	10.638	9.97793	10.638
chr5	181206867	181206939	tRNA-Ala-TGC-2-1	tRNA	+	URS000061F57C	tRNA	1624.76	1761.04	1533.79	dodgerblue	10.666	10.7822	10.5829
chr1	161447584	161447656	tRNA-Gly-TCC-1-3	tRNA	-	URS000034AAC2	tRNA	1533.79	1246.52	1649.68	dodgerblue	10.5829	10.2837	10.688
chr15	45200412	45200484	tRNA-His-GTG-1-5	tRNA	-	URS000044BAE3	tRNA	1505.18	1971.79	1570.24	dodgerblue	10.5557	10.9453	10.6168
chr5	181191686	181191758	tRNA-Thr-TGT-6-1	tRNA	-	URS000068C296	tRNA	1690.62	1505.18	1476.43	dodgerblue	10.7233	10.5557	10.5279
chr6	144216546	144216629	tRNA-Leu-TAA-1-1	tRNA	+	URS000064E10F	tRNA	1380.17	1476.43	1514.47	dodgerblue	10.4306	10.5279	10.5646
chr1	161462375	161462447	tRNA-Gly-TCC-1-3	tRNA	-	URS000034AAC2	tRNA	1514.47	940.754	1549.86	dodgerblue	10.5646	9.87767	10.5979
chr13	44917926	44917998	tRNA-Glu-TTC-2-2	tRNA	-	URS00003C9A26	tRNA	1820.22	1514.47	1359.17	dodgerblue	10.8299	10.5646	10.4085
chr12	124939646	124939718	tRNA-Asp-GTC-1-2	tRNA	-	URS00006174C2	tRNA	1399.69	1593.53	1608.63	dodgerblue	10.4509	10.638	10.6516
chr1	204507029	204507102	tRNA-Lys-TTT-1-2	tRNA	-	URS000022DD4A	tRNA	1359.17	2709.67	1521.74	dodgerblue	10.4085	11.4039	10.5715
chr8	95269656	95269738	tRNA-Ser-AGA-2-6	tRNA	-	URS000038D8D3	tRNA	1425.76	1492.21	2027.07	dodgerblue	10.4775	10.5432	10.9852
chr2	156401146	156401217	tRNA-Gly-GCC-1-9	tRNA	-	URS000013B42D	tRNA	1608.63	1484.35	1285.99	dodgerblue	10.6516	10.5356	10.3287
chr1	145129238	145129312	tRNA-Asn-GTT-10-1	tRNA	+	URS000068D6AF	tRNA	1414.38	1649.68	1484.35	dodgerblue	10.466	10.688	10.5356
chr1	145161107	145161178	tRNA-Val-CAC-8-1	tRNA	+	URS0000676AD7	tRNA	1285.99	1908.29	1558.13	dodgerblue	10.3287	10.8981	10.6056
chr1	16678270	16678341	tRNA-Gly-CCC-4-1	tRNA	-	URS00006B479B	tRNA	1434.47	1608.63	1380.17	dodgerblue	10.4863	10.6516	10.4306
chr5	181207754	181207827	tRNA-Lys-CTT-1-10	tRNA	+	URS00001AD596	tRNA	1521.74	2310.91	1425.76	dodgerblue	10.5715	11.1742	10.4775
chr2	27051213	27051286	tRNA-Ala-AGC-1-7	tRNA	+	URS00003D2CC9	tRNA	1080.17	1690.62	1434.47	dodgerblue	10.077	10.7233	10.4863
chr17	39153733	39153805	tRNA-Cys-GCA-1-2	tRNA	-	URS0000417A0F	tRNA	1484.35	1434.47	1371.47	dodgerblue	10.5356	10.4863	10.4215
chr1	228641567	228641686	RNA5S8	rRNA	-	URS00000F9D45;URS000064027A	5S_rRNA	1449.14	1173.59	1407.15	darkmagenta	10.501	10.1967	10.4586
chr11	59560334	59560407	tRNA-Lys-TTT-1-2	tRNA	-	URS000022DD4A	tRNA	986.022	1220.66	1505.18	dodgerblue	9.94548	10.2534	10.5557
chr1	161621674	161621748	tRNA-Asn-GTT-17-1	tRNA	+	URS00006C6310	tRNA	1492.21	1213.34	1465.64	dodgerblue	10.5432	10.2448	10.5173
chr14	20613400	20613472	tRNA-Pro-AGG-1-5	tRNA	-	URS00005DB87D	tRNA	1107.94	1624.76	1449.14	dodgerblue	10.1137	10.666	10.501
chr1	228643808	228643927	RNA5S8	rRNA	-	URS00000F9D45;URS000064027A	5S_rRNA	1457.2	1056.84	1327.24	darkmagenta	10.509	10.0455	10.3742
chr8	66114188	66114261	tRNA-Ala-AGC-1-7	tRNA	+	URS00003D2CC9	tRNA	1407.15	1300.18	1389.63	dodgerblue	10.4586	10.3445	10.4405
chr14	22929700	22929773	tRNA-Arg-ACG-1-3	tRNA	+	URS0000416E93	tRNA	1465.64	1231.25	1414.38	dodgerblue	10.5173	10.2659	10.466
chr17	82494720	82494792	tRNA-iMet-CAT-1-6	tRNA	-	URS000030BAD5	tRNA	1252.52	1327.24	1252.52	dodgerblue	10.2906	10.3742	10.2906
chr12	98503502	98503574	tRNA-Asp-GTC-1-1	tRNA	+	URS000013899F	tRNA	1156.79	1285.99	1316.44	dodgerblue	10.1759	10.3287	10.3624
chr8	66113987	66114076	tRNA-Tyr-GTA-3-2	tRNA	+	URS0000333F2E	tRNA	1327.24	986.022	1300.18	dodgerblue	10.3742	9.94548	10.3445
chr17	75035112	75035185	tRNA-Arg-TCG-4-17	tRNA	+	URS000066103F	tRNA	1371.47	1183.75	1173.59	dodgerblue	10.4215	10.2092	10.1967
chr1	120844261	120844335	tRNA-Asn-GTT-7-1	tRNA	-	URS00006E74AC	tRNA	1123.47	1457.2	1331.81	dodgerblue	10.1338	10.509	10.3792
chr2	42810535	42810628	tRNA-Ile-TAT-1-2	tRNA	+	URS00007362AD;URS00004E1F23	tRNA	1389.63	1570.24	1220.66	dodgerblue	10.4405	10.6168	10.2534
chr17	31550073	31550145	tRNA-Thr-CGT-2-1	tRNA	+	URS00002D4542	tRNA	1331.81	1040.35	1246.52	dodgerblue	10.3792	10.0228	10.2837
chr11	59550628	59550701	tRNA-Val-TAC-1-2	tRNA	-	URS000070B37B	tRNA	1115.56	1853.42	1213.34	dodgerblue	10.1236	10.856	10.2448
chr17	49192527	49192599	tRNA-Gln-TTG-1-1	tRNA	+	URS000035EE7E	tRNA	1307.96	1102.73	1199.7	dodgerblue	10.3531	10.1069	10.2285
chr12	124939965	124940037	tRNA-Ala-TGC-4-1	tRNA	+	URS00006C8EDF	tRNA	1133.36	1380.17	1307.96	dodgerblue	10.1464	10.4306	10.3531
chr14	58239894	58239967	tRNA-Lys-CTT-2-1	tRNA	-	URS00004D9E92	tRNA	1316.44	1389.63	1031.41	dodgerblue	10.3624	10.4405	10.0104
chr1	228619231	228619350	RNA5S8	rRNA	-	URS00000F9D45;URS000064027A	5S_rRNA	1231.25	1067.28	1160.54	darkmagenta	10.2659	10.0597	10.1806
chr1	228625908	228626027	RNA5S8	rRNA	-	URS00000F9D45;URS000064027A	5S_rRNA	1173.59	913.306	1167.35	darkmagenta	10.1967	9.83495	10.189
chr1	228610267	228610386	RNA5S8	rRNA	-	URS00000F9D45;URS000064027A	5S_rRNA	1183.75	684.719	1205.36	darkmagenta	10.2092	9.41937	10.2352
chr1	228646039	228646158	RNA5S8	rRNA	-	URS00000F9D45;URS000064027A	5S_rRNA	1209.72	978.577	1156.79	darkmagenta	10.2405	9.93454	10.1759
chr5	181218269	181218342	tRNA-Val-AAC-2-3	tRNA	-	URS000061D582	tRNA	1008.45	1160.54	1231.25	dodgerblue	9.97793	10.1806	10.2659
chr19	4724634	4724707	tRNA-Val-CAC-3-1	tRNA	-	URS00002B4CE5		1096.17	1209.72	1072.23	dodgerblue	10.0983	10.2405	10.0664
chr1	228637095	228637214	RNA5S8	rRNA	-	URS00000F9D45;URS000064027A	5S_rRNA	1160.54	778.074	1148.66	darkmagenta	10.1806	9.60376	10.1657
chr1	222465004	222465077	tRNA-Thr-TGT-1-1	tRNA	+	URS0000023412	tRNA	1148.66	1407.15	1191.05	dodgerblue	10.1657	10.4586	10.218
chr12	124927344	124927416	tRNA-Asp-GTC-1-2	tRNA	-	URS00006174C2	tRNA	1118.76	1196.38	1123.47	dodgerblue	10.1277	10.2245	10.1338
chr1	228612508	228612627	RNA5S8	rRNA	-	URS00000F9D45;URS000064027A	5S_rRNA	1196.38	1080.17	1144.99	darkmagenta	10.2245	10.077	10.1611
chr2	156400768	156400840	tRNA-Ala-CGC-1-1	tRNA	+	URS00006F4537	tRNA	1072.23	1123.47	1056.84	dodgerblue	10.0664	10.1338	10.0455
chr16	3152899	3152972	tRNA-Arg-CCT-4-2	tRNA	+	URS000005A7A9	tRNA	983.63	1359.17	1209.72	dodgerblue	9.94197	10.4085	10.2405
chr1	228634870	228634989	RNA5S8	rRNA	-	URS00000F9D45;URS000064027A	5S_rRNA	1205.36	902.551	1090.29	darkmagenta	10.2352	9.81787	10.0905
chr1	228630389	228630508	RNA5S8	rRNA	-	URS00000F9D45;URS000064027A	5S_rRNA	1152.29	691.052	1083.27	darkmagenta	10.1703	9.43265	10.0812
chr16	3157404	3157477	tRNA-Lys-CTT-3-1	tRNA	-	URS00006C58BC	tRNA	1137.29	1414.38	1115.56	dodgerblue	10.1514	10.466	10.1236
chr7	139340699	139340772	tRNA-Arg-CCT-4-1	tRNA	+	URS00003A4B65	tRNA	1040.35	1156.79	1180.54	dodgerblue	10.0228	10.1759	10.2052
chr1	93847572	93847657	tRNA-Arg-TCT-3-1	tRNA	+	URS000047CD44;URS0000640695	tRNA	1127.31	1115.56	1107.94	dodgerblue	10.1387	10.1236	10.1137
chr1	228614749	228614868	RNA5S8	rRNA	-	URS00000F9D45;URS000064027A	5S_rRNA	1191.05	735.263	1096.17	darkmagenta	10.218	9.52212	10.0983
chr1	228639336	228639455	RNA5S8	rRNA	-	URS00000F9D45;URS000064027A	5S_rRNA	1199.7	1083.27	1067.28	darkmagenta	10.2285	10.0812	10.0597
chr1	228632630	228632749	RNA5S8	rRNA	-	URS00000F9D45;URS000064027A	5S_rRNA	1167.35	595.974	1062.26	darkmagenta	10.189	9.21911	10.0529
chr5	181187700	181187782	tRNA-Leu-AAG-2-4	tRNA	+	URS0000120E41	tRNA	1213.34	1144.99	1127.31	dodgerblue	10.2448	10.1611	10.1387
chr17	38867644	38867716	tRNA-Cys-GCA-1-2	tRNA	+	URS0000417A0F	tRNA	978.577	1191.05	1047.46	dodgerblue	9.93454	10.218	10.0327
chr12	96036020	96036092	tRNA-Asp-GTC-1-2	tRNA	+	URS00006174C2	tRNA	1144.99	809.558	1102.73	dodgerblue	10.1611	9.66099	10.1069
chr14	20633005	20633077	tRNA-Pro-TGG-1-1	tRNA	+	URS0000493225	tRNA	1031.41	1521.74	1080.17	dodgerblue	10.0104	10.5715	10.077
chr1	228621446	228621565	RNA5S8	rRNA	-	URS00000F9D45;URS000064027A	5S_rRNA	1067.28	1107.94	978.577	darkmagenta	10.0597	10.1137	9.93454
chr15	45201150	45201222	tRNA-His-GTG-1-5	tRNA	+	URS000044BAE3	tRNA	1083.27	1331.81	1152.29	dodgerblue	10.0812	10.3792	10.1703
chr11	59566379	59566452	tRNA-Phe-GAA-2-3	tRNA	-	URS00003A0C47	tRNA	1026.58	1549.86	983.63	dodgerblue	10.0036	10.5979	9.94197
chr1	161450676	161450747	tRNA-Gly-GCC-1-3	tRNA	+	URS000063FB43	tRNA	1220.66	1137.29	1026.58	dodgerblue	10.2534	10.1514	10.0036
chr14	20684015	20684087	tRNA-Pro-TGG-1-1	tRNA	+	URS00002D40C8	tRNA	1047.46	1031.41	971.648	dodgerblue	10.0327	10.0104	9.92429
chr1	161465467	161465538	tRNA-Gly-GCC-1-3	tRNA	+	URS000063FB43	tRNA	1246.52	823.952	1016.15	dodgerblue	10.2837	9.68642	9.9889
chr17	75034430	75034503	tRNA-Arg-CCT-1-1	tRNA	-	URS0000390F3A	tRNA	958.616	409.418	1196.38	dodgerblue	9.90481	8.67743	10.2245
chr15	65869061	65869133	tRNA-Gln-CTG-2-4	tRNA	-	URS0000415026	tRNA	913.306	1148.66	1040.35	dodgerblue	9.83495	10.1657	10.0228
chr1	228616990	228617109	RNA5S8	rRNA	-	URS00000F9D45;URS000064027A	5S_rRNA	1062.26	651.375	896.652	darkmagenta	10.0529	9.34734	9.8084
chr1	228623666	228623785	RNA5S8	rRNA	-	URS00000F9D45;URS000064027A	5S_rRNA	1056.84	720.054	964.669	darkmagenta	10.0455	9.49196	9.91389
chr11	59556428	59556501	tRNA-Lys-TTT-5-1	tRNA	+	URS000067474D	tRNA	921.442	1533.79	958.616	dodgerblue	9.84775	10.5829	9.90481
chr16	57299950	57300033	tRNA-Leu-CAG-2-25	tRNA	+	URS00000FB60D	tRNA	851.499	1118.76	921.442	dodgerblue	9.73386	10.1277	9.84775
chr16	87384021	87384094	tRNA-Met-CAT-1-1	tRNA	-	URS000072890F	tRNA	1180.54	1096.17	851.499	dodgerblue	10.2052	10.0983	9.73386
chr14	20610131	20610213	tRNA-Leu-AAG-2-4	tRNA	+	URS0000120E41	tRNA	998.007	983.63	902.551	dodgerblue	9.96291	9.94197	9.81787
chr7	149691180	149691252	tRNA-Cys-GCA-17-1	tRNA	-	URS00004728AA	tRNA	993.348	1316.44	949.628	dodgerblue	9.95616	10.3624	9.89122
chr1	161463741	161463824	tRNA-Leu-CAG-1-1	tRNA	+	URS000042F13F	tRNA	940.754	478.667	1183.75	dodgerblue	9.87767	8.90288	10.2092
chr5	181222394	181222467	tRNA-Val-CAC-1-4	tRNA	-	URS00002064F6	tRNA	964.669	949.628	1008.45	dodgerblue	9.91389	9.89122	9.97793
chr1	143800040	143800111	tRNA-Val-CAC-8-1	tRNA	-	URS0000676AD7	tRNA	860.823	1152.29	993.348	dodgerblue	9.74957	10.1703	9.95616
chr1	161471122	161471205	tRNA-Leu-CAG-1-1	tRNA	+	URS000042F13F	tRNA	902.551	315.971	1133.36	dodgerblue	9.81787	8.30365	10.1464
chr1	161448950	161449033	tRNA-Leu-CAG-1-1	tRNA	+	URS000042F13F	tRNA	915.963	135.637	1137.29	dodgerblue	9.83915	7.08361	10.1514
chr1	145287765	145287839	tRNA-Asn-GTT-1-6	tRNA	+	URS000059D2BF	tRNA	750.134	971.648	986.022	dodgerblue	9.551	9.92429	9.94548
chr1	161456331	161456414	tRNA-Leu-CAG-1-1	tRNA	+	URS000042F13F	tRNA	896.652	284.083	1118.76	dodgerblue	9.8084	8.15017	10.1277
chr19	1021521	1021627	RNU6-9;RNU6-1	snRNA	+	URS00001EC8D7;URS000035C796	U6	735.263	773.758	915.963	lightseagreen	9.52212	9.59574	9.83915
chr13	94549649	94549722	tRNA-Phe-GAA-1-4	tRNA	-	URS000029CCC5	tRNA	818.316	1026.58	890.577	dodgerblue	9.67652	10.0036	9.7986
chr1	161458107	161458178	tRNA-Gly-GCC-1-3	tRNA	+	URS000063FB43	tRNA	1090.29	557.011	940.754	dodgerblue	10.0905	9.12156	9.87767
chr1	146038043	146038115	tRNA-His-GTG-1-5	tRNA	+	URS000044BAE3	tRNA	949.628	921.442	913.306	dodgerblue	9.89122	9.84775	9.83495
chr12	124921754	124921826	tRNA-Ala-TGC-2-1	tRNA	-	URS000061F57C	tRNA	764.663	1167.35	869.533	dodgerblue	9.57868	10.189	9.7641
chr15	45198605	45198677	tRNA-His-GTG-1-5	tRNA	-	URS000044BAE3	tRNA	1300.18	1205.36	812.748	dodgerblue	10.3445	10.2352	9.66666
chr14	20613789	20613862	tRNA-Thr-TGT-3-1	tRNA	-	URS0000725A6A;URS00003516B6	tRNA	927.779	1127.31	797.681	dodgerblue	9.85764	10.1387	9.63967
chr1	161443303	161443374	tRNA-Gly-GCC-1-3	tRNA	+	URS000063FB43	tRNA	1102.73	958.616	998.007	dodgerblue	10.1069	9.90481	9.96291
chr5	181221978	181222051	tRNA-Lys-CTT-1-10	tRNA	-	URS00001AD596	tRNA	759.225	998.007	836.627	dodgerblue	9.56838	9.96291	9.70844
chr3	132231797	132231869	tRNA-Cys-GCA-5-3	tRNA	-	URS00003A8311	tRNA	575.736	1072.23	927.779	dodgerblue	9.16926	10.0664	9.85764
chr17	8119154	8119227	tRNA-Lys-TTT-1-2	tRNA	+	URS000022DD4A	tRNA	714.961	869.533	818.316	dodgerblue	9.48172	9.7641	9.67652
chr17	38751780	38751854	tRNA-Asn-GTT-1-6	tRNA	-	URS000059D2BF	tRNA	890.577	664.437	823.952	dodgerblue	9.7986	9.37599	9.68642
chr1	146370100	146370174	tRNA-Asn-GTT-24-1	tRNA	+	URS00006ABBAC	tRNA	670.323	877.254	860.823	dodgerblue	9.38871	9.77685	9.74957
chr1	148302733	148302805	tRNA-His-GTG-1-5	tRNA	-	URS000044BAE3	tRNA	845.699	845.699	804.803	dodgerblue	9.724	9.724	9.65249
chr17	38869291	38869363	tRNA-Cys-GCA-3-1	tRNA	-	URS000014D40F	tRNA	836.627	632.007	845.699	dodgerblue	9.70844	9.3038	9.724
chr6	28982198	28982270	tRNA-Glu-CTC-2-1;tRNA-Glu-CTC-1-10	tRNA	+	URS0000635088;URS00004F0321	tRNA	971.648	783.273	710.306	dodgerblue	9.92429	9.61337	9.4723
chr5	181188853	181188925	tRNA-Pro-TGG-1-1	tRNA	-	URS00002D40C8	tRNA	809.558	699.004	830.953	dodgerblue	9.66099	9.44916	9.69862
chr14	20631159	20631232	tRNA-Thr-TGT-4-1	tRNA	-	URS000021550A	tRNA	783.273	1090.29	809.558	dodgerblue	9.61337	10.0905	9.66099
chr12	98504251	98504323	tRNA-Trp-CCA-4-1	tRNA	+	URS000038F4B2	tRNA	1016.15	602.226	877.254	dodgerblue	9.9889	9.23416	9.77685
chr6	52995620	52995948	RN7SK	lncRNA;snRNA;snRNA;snRNA;snRNA;snRNA	+	URS0000D56E44;URS0000D5A07E;URS0000734D8F;URS000071D198;URS000065EDD0;URS0000AAF09C;URS000067B5FE	7SK	797.681	750.134	720.054	firebrick3	9.63967	9.551	9.49196
chr16	14285892	14285964	tRNA-Thr-CGT-2-1	tRNA	+	URS00001D9AFB	tRNA	812.748	836.627	708.097	dodgerblue	9.66666	9.70844	9.4678
chr1	145157156	145157229	tRNA-Val-CAC-14-1	tRNA	+	URS00001A86BB	tRNA	699.004	818.316	783.273	dodgerblue	9.44916	9.67652	9.61337
chr11	66348119	66348201	tRNA-Ser-GCT-2-1	tRNA	+	URS00004CF258	tRNA	710.306	730.818	764.663	dodgerblue	9.4723	9.51337	9.57868
chrX	18674908	18674981	tRNA-Val-TAC-1-2	tRNA	-	URS000070B37B	tRNA	830.953	1133.36	699.004	dodgerblue	9.69862	10.1464	9.44916
chr17	8226234	8226308	tRNA-Thr-AGT-1-1	tRNA	-	URS00000A1A88	tRNA	647.942	1180.54	759.225	dodgerblue	9.33972	10.2052	9.56838
chr11	59557496	59557569	tRNA-Phe-GAA-1-4	tRNA	-	URS000029CCC5	tRNA	725.17	993.348	730.818	dodgerblue	9.50218	9.95616	9.51337
chr14	20683272	20683361	tRNA-Tyr-GTA-3-2	tRNA	+	URS0000333F2E	tRNA	557.011	851.499	714.961	dodgerblue	9.12156	9.73386	9.48172
chr1	143735919	143735993	tRNA-Asn-GTT-6-1	tRNA	-	URS00005A1E0D	tRNA	659.853	621.954	793.015	dodgerblue	9.366	9.28066	9.6312
chr6	26532916	26532990	tRNA-Thr-AGT-4-2	tRNA	-	URS000047B05D	tRNA	632.007	714.961	701.609	dodgerblue	9.3038	9.48172	9.45452
chr10	22229508	22229582	tRNA-Asn-GTT-1-6	tRNA	-	URS000059D2BF	tRNA	730.818	722.399	659.853	dodgerblue	9.51337	9.49665	9.366
chr11	59550986	59551059	tRNA-Val-TAC-2-1	tRNA	-	URS000038803E	tRNA	674.823	1016.15	674.823	dodgerblue	9.39837	9.9889	9.39837
chr13	30673963	30674037	tRNA-Asn-GTT-1-6	tRNA	-	URS000059D2BF	tRNA	877.254	538.038	684.719	dodgerblue	9.77685	9.07156	9.41937
chr14	49586579	49586879	RN7SL1	lncRNA;SRP_RNA;SRP_RNA	+	URS0000D57449;URS0000D5AE5F;URS000014C5D2;URS00008B269D;URS00000478B7;URS0000679FDD	Metazoa_SRP	793.015	708.097	639.695	gold4	9.6312	9.4678	9.32124
chr16	3182634	3182706	tRNA-Pro-AGG-1-5	tRNA	-	URS00005DB87D	tRNA	773.758	566.895	678.227	dodgerblue	9.59574	9.14694	9.40562
chr7	149707668	149707740	tRNA-Cys-GCA-5-3	tRNA	+	URS00003A8311	tRNA	554.928	896.652	696.415	dodgerblue	9.11616	9.8084	9.4438
chr3	169772229	169772302	tRNA-Val-AAC-2-3	tRNA	+	URS000061D582	tRNA	656.439	927.779	647.942	dodgerblue	9.35852	9.85764	9.33972
chr10	67764502	67764584	tRNA-Ser-TGA-1-1	tRNA	+	URS0000092302	tRNA	869.533	670.323	691.052	dodgerblue	9.7641	9.38871	9.43265
chr14	20625369	20625451	tRNA-Leu-TAG-3-1	tRNA	+	URS0000637E4A	tRNA	644.887	793.015	735.263	dodgerblue	9.3329	9.6312	9.52212
chr14	102317091	102317165	tRNA-Ile-AAT-3-7	tRNA	+	URS0000610FFE	tRNA	823.952	525.365	670.323	dodgerblue	9.68642	9.03718	9.38871
chr1	144567514	144567588	tRNA-Asn-GTT-1-6	tRNA	-	URS000059D2BF	tRNA	521.106	812.748	750.134	dodgerblue	9.02543	9.66666	9.551
chr17	8186865	8186947	tRNA-Ser-GCT-3-5	tRNA	+	URS00002034DC	tRNA	708.097	701.609	664.437	dodgerblue	9.4678	9.45452	9.37599
chr16	3189633	3189705	tRNA-Pro-AGG-1-5	tRNA	+	URS00005DB87D	tRNA	778.074	486.375	725.17	dodgerblue	9.60376	8.92592	9.50218
chr14	20653098	20653192	tRNA-Tyr-GTA-3-2	tRNA	-	URS0000333F2E	tRNA	678.227	890.577	656.439	dodgerblue	9.40562	9.7986	9.35852
chr1	144419266	144419340	tRNA-Asn-GTT-3-1	tRNA	+	URS00006BE24E	tRNA	617.051	1047.46	773.758	dodgerblue	9.26924	10.0327	9.59574
chr6	27902907	27902978	tRNA-Gly-GCC-1-9	tRNA	-	URS000013B42D	tRNA	804.803	764.663	632.007	dodgerblue	9.65249	9.57868	9.3038
chr17	8222237	8222309	tRNA-Asp-GTC-1-2	tRNA	-	URS00006174C2	tRNA	701.609	459.666	651.375	dodgerblue	9.45452	8.84444	9.34734
chr14	20609335	20609407	tRNA-Pro-AGG-1-5	tRNA	-	URS00005DB87D	tRNA	664.437	678.227	644.887	dodgerblue	9.37599	9.40562	9.3329
chr17	8187592	8187666	tRNA-Ile-AAT-3-7	tRNA	+	URS0000610FFE	tRNA	611.045	644.887	562.258	dodgerblue	9.25514	9.3329	9.13509
chr5	181188415	181188488	tRNA-Val-AAC-2-1	tRNA	-	URS0000161979		562.258	647.942	617.051	dodgerblue	9.13509	9.33972	9.26924
chr5	140726158	140726246	VTRNA1-3	vault_RNA	+	URS00006B799B;URS000058CD99	Vault	651.375	860.823	604.822	deeppink3	9.34734	9.74957	9.24037
chr9	134164439	134164564	RNU6ATAC	snRNA	-	URS00006C0FA0;URS0000443498	U6atac	459.666	575.736	722.399	lightseagreen	8.84444	9.16926	9.49665
chr1	145475380	145475454	tRNA-Asn-GTT-9-1	tRNA	-	URS00006430D9	tRNA	588.83	468.984	778.074	dodgerblue	9.20171	8.8734	9.60376
chr6	26521207	26521290	tRNA-Leu-CAG-1-1	tRNA	+	URS000042F13F	tRNA	625.745	516.479	588.83	dodgerblue	9.28943	9.01257	9.20171
chr6	28951028	28951101	tRNA-Lys-TTT-1-2	tRNA	+	URS000022DD4A	tRNA	579.053	804.803	611.045	dodgerblue	9.17755	9.65249	9.25514
chr17	8120313	8120395	tRNA-Leu-TAG-1-1	tRNA	-	URS00001B506A	tRNA	595.974	830.953	592.252	dodgerblue	9.21911	9.69862	9.21007
chr16	3158921	3158993	tRNA-Pro-TGG-1-1	tRNA	+	URS00002D40C8	tRNA	720.054	542.912	579.053	dodgerblue	9.49196	9.08458	9.17755
chr5	136080496	136080597	VTRNA2-1	vault_RNA	-	URS0000D5EDDD;URS0000A76E3A;URS00006A9C77	Vault	604.822	759.225	566.895	deeppink3	9.24037	9.56838	9.14694
chr17	8221547	8221619	tRNA-Gly-TCC-3-1	tRNA	+	URS0000716B70	tRNA	639.695	656.439	557.011	dodgerblue	9.32124	9.35852	9.12156
chr17	8119751	8119823	tRNA-Gln-CTG-2-4	tRNA	+	URS0000415026	tRNA	394.599	674.823	525.365	dodgerblue	8.62424	9.39837	9.03718
chr14	20681689	20681762	tRNA-Thr-TGT-5-1	tRNA	+	URS00000F30A4	tRNA	525.365	639.695	625.745	dodgerblue	9.03718	9.32124	9.28943
chr6	26537497	26537570	tRNA-Arg-ACG-1-3	tRNA	+	URS0000416E93	tRNA	592.252	710.306	565.089	dodgerblue	9.21007	9.4723	9.14233
chr17	8226990	8227064	tRNA-Ile-AAT-4-1	tRNA	-	URS000065FE51	tRNA	602.226	625.745	595.974	dodgerblue	9.23416	9.28943	9.21911
chr19	45478601	45478687	tRNA-SeC-TCA-1-1	tRNA	-	URS00001DA281;URS00006F0FC0	tRNA-Sec	348.163	424.354	539.34	dodgerblue	8.44362	8.72913	9.07505
chr6	27592820	27592892	tRNA-iMet-CAT-1-6	tRNA	-	URS000030BAD5	tRNA	621.954	588.83	554.928	dodgerblue	9.28066	9.20171	9.11616
chr6	28673835	28673907	tRNA-Ala-CGC-1-2	tRNA	-	URS00005B30A9	tRNA	684.719	611.045	538.038	dodgerblue	9.41937	9.25514	9.07156
chr17	75033905	75033978	tRNA-Arg-CCT-1-1	tRNA	+	URS00002D7BB5	tRNA	691.052	483.18	545.531	dodgerblue	9.43265	8.91642	9.09152
chr6	28658236	28658308	tRNA-Ala-AGC-6-1	tRNA	-	URS0000209048	tRNA	514.727	659.853	511.629	dodgerblue	9.00766	9.366	8.99895
chr6	26554121	26554195	tRNA-Ile-AAT-3-7	tRNA	+	URS0000610FFE	tRNA	566.895	565.089	483.18	dodgerblue	9.14694	9.14233	8.91642
chr14	49862552	49862864	RN7SL2	SRP_RNA;lncRNA	-	URS0000684D4B;URS00003ACFC1;URS0000D5E0C5	Metazoa_SRP	696.415	511.629	534.293	gold4	9.4438	8.99895	9.06149
chr17	8187159	8187233	tRNA-Thr-AGT-1-1	tRNA	+	URS00000A1A88	tRNA	545.531	604.822	516.479	dodgerblue	9.09152	9.24037	9.01257
chr1	148529256	148529330	tRNA-Asn-GTT-1-6	tRNA	+	URS000059D2BF	tRNA	448.202	964.669	621.954	dodgerblue	8.808	9.91389	9.28066
chr7	148987135	148987248	RNY1	Y_RNA	-	URS0000103047	Y_RNA	261.576	514.727	486.375	darkgreen	8.03108	9.00766	8.92592
chr6	28838443	28838515	tRNA-Ala-AGC-3-1	tRNA	-	URS0000282AB2	tRNA	539.34	387.697	521.106	dodgerblue	9.07505	8.59879	9.02543
chr17	8222832	8222904	tRNA-Pro-CGG-1-1	tRNA	-	URS00000C18F2	tRNA	722.399	472.116	575.736	dodgerblue	9.49665	8.883	9.16926
chr6	28941052	28941157	tRNA-Leu-CAA-2-2	tRNA	+	URS0000747665;URS00006F4B95	tRNA	439.434	490.12	542.912	dodgerblue	8.7795	8.93699	9.08458
chr6	27688187	27688261	tRNA-Ile-AAT-1-4	tRNA	+	URS00006C8412	tRNA	503.581	915.963	503.581	dodgerblue	8.97608	9.83915	8.97608
chr14	20663191	20663285	tRNA-Tyr-GTA-3-2	tRNA	-	URS0000333F2E	tRNA	509.312	539.34	499.454	dodgerblue	8.99241	9.07505	8.96421
chr17	8226609	8226691	tRNA-Ser-AGA-2-6	tRNA	-	URS000038D8D3	tRNA	505.823	562.258	505.823	dodgerblue	8.98249	9.13509	8.98249
chr6	28896222	28896328	tRNA-Leu-CAA-2-2	tRNA	-	URS0000747665;URS000071E759	tRNA	493.454	696.415	475.438	dodgerblue	8.94677	9.4438	8.89311
chr6	27684694	27684768	tRNA-Thr-AGT-4-2	tRNA	-	URS000047B05D	tRNA	410.78	617.051	490.12	dodgerblue	8.68222	9.26924	8.93699
chr17	8125745	8125816	tRNA-Gly-GCC-1-9	tRNA	+	URS000013B42D	tRNA	565.089	493.454	478.667	dodgerblue	9.14233	8.94677	8.90288
chr19	39412167	39412260	tRNA-Ile-TAT-1-1	tRNA	-	URS0000757938;URS00006CAA11	tRNA	542.912	10.1148	602.226	dodgerblue	9.08458	3.3384	9.23416
chr6	27478811	27478893	tRNA-Ser-AGA-2-6	tRNA	+	URS000038D8D3	tRNA	475.438	579.053	493.454	dodgerblue	8.89311	9.17755	8.94677
chr1	121020728	121020801	tRNA-Val-CAC-1-4	tRNA	-	URS00002064F6	tRNA	490.12	351.805	514.727	dodgerblue	8.93699	8.45863	9.00766
chr17	8220868	8220940	tRNA-Trp-CCA-2-1	tRNA	-	URS00001618FC	tRNA	511.629	505.823	437.693	dodgerblue	8.99895	8.98249	8.77377
chr6	28795963	28796035	tRNA-Ala-AGC-1-1	tRNA	-	URS000063E4FD	tRNA	499.454	554.928	509.312	dodgerblue	8.96421	9.11616	8.99241
chr6	27280269	27280342	tRNA-Val-CAC-2-1	tRNA	-	URS000009DDCA	tRNA	468.984	499.454	434.618	dodgerblue	8.8734	8.96421	8.7636
chr5	181169609	181169682	tRNA-Val-AAC-2-3	tRNA	+	URS000061D582	tRNA	483.18	509.312	468.984	dodgerblue	8.91642	8.99241	8.8734
chr6	28944574	28944647	tRNA-Met-CAT-3-3	tRNA	+	URS000025E031	tRNA	486.375	534.293	398.56	dodgerblue	8.92592	9.06149	8.63865
chr12	56190363	56190445	tRNA-Ser-CGA-2-1	tRNA	+	URS0000278E1B	tRNA	472.116	259.219	428.49	dodgerblue	8.883	8.01803	8.74312
chr7	148983754	148983856	RNY3	Y_RNA	+	URS00005CF03F	Y_RNA	334.292	444.304	444.304	darkgreen	8.38497	8.7954	8.7954
chr6	28747743	28747816	tRNA-Lys-TTT-7-1	tRNA	+	URS00006CC2CC	tRNA	347.917	475.438	446.586	dodgerblue	8.4426	8.89311	8.80279
chr6	28213036	28213118	tRNA-Ser-GCT-6-1	tRNA	+	URS000067AC87	tRNA	437.693	334.292	456.903	dodgerblue	8.77377	8.38497	8.83574
chr6	28474551	28474625	tRNA-Thr-TGT-1-1	tRNA	-	URS000065464E	tRNA	228.347	725.17	464.546	dodgerblue	7.83509	9.50218	8.85968
chr11	59551293	59551379	tRNA-Arg-TCT-5-2	tRNA	+	URS0000225EE1;URS00006772C0	tRNA	405.438	545.531	439.434	dodgerblue	8.66334	9.09152	8.7795
chr6	26313123	26313195	tRNA-iMet-CAT-1-6	tRNA	-	URS000030BAD5	tRNA	538.038	421.042	448.202	dodgerblue	9.07156	8.71782	8.808
chr1	228628147	228628266	RNA5S9	rRNA	-	URS000075B93F;URS000072CC0F	5S_rRNA	446.586	179.671	459.666	darkmagenta	8.80279	7.48921	8.84444
chr9	35657753	35658017	RMRP	lncRNA;RNase_MRP_RNA;ribozyme	-	URS0000D5B596;URS0000051A30;URS000075C8FA;URS00006D8FF2	RNase_MRP	478.667	456.903	351.805	olivedrab3	8.90288	8.83574	8.45863
chr13	41060737	41060809	tRNA-Glu-TTC-1-2	tRNA	-	URS0000639DBE	tRNA	417.674	414.61	452.698	dodgerblue	8.70623	8.69561	8.82241
chr15	79744654	79744727	tRNA-Cys-GCA-1-2	tRNA	+	URS0000417A0F	tRNA	387.697	401.827	472.116	dodgerblue	8.59879	8.65043	8.883
chr6	26571863	26571936	tRNA-Ala-AGC-1-2	tRNA	-	URS000052A1C9	tRNA	383.599	452.698	405.438	dodgerblue	8.58345	8.82241	8.66334
chr6	27479673	27479745	tRNA-Asp-GTC-1-2	tRNA	+	URS00006174C2	tRNA	516.479	503.581	417.674	dodgerblue	9.01257	8.97608	8.70623
chr6	27902492	27902564	tRNA-iMet-CAT-1-6	tRNA	-	URS000030BAD5	tRNA	409.418	464.546	409.418	dodgerblue	8.67743	8.85968	8.67743
chr6	28863684	28863756	tRNA-Ala-AGC-3-1	tRNA	-	URS0000282AB2	tRNA	421.042	439.434	390.075	dodgerblue	8.71782	8.7795	8.60761
chr11	59551754	59551837	tRNA-Leu-TAA-3-1	tRNA	+	URS00006F940C	tRNA	257.5	343.991	401.827	dodgerblue	8.00843	8.42623	8.65043
chr6	26328139	26328212	tRNA-Arg-ACG-1-3	tRNA	+	URS0000416E93	tRNA	444.304	398.56	410.78	dodgerblue	8.7954	8.63865	8.68222
chr17	19508180	19508252	tRNA-Trp-CCA-2-2	tRNA	+	URS00001A72CE	tRNA	388.494	265.446	414.61	dodgerblue	8.60175	8.05227	8.69561
chr6	27753399	27753472	tRNA-Val-AAC-2-3	tRNA	-	URS000061D582	tRNA	340.281	363.936	365.989	dodgerblue	8.41058	8.50754	8.51566
chr6	27791355	27791427	tRNA-Gln-CTG-6-1	tRNA	-	URS000064F320	tRNA	336.651	797.681	382.415	dodgerblue	8.39511	9.63967	8.579
chr1	16727284	16727355	tRNA-Gly-CCC-5-1	tRNA	+	URS00007131F2	tRNA	343.991	382.415	421.042	dodgerblue	8.42623	8.579	8.71782
chr17	8138880	8138962	tRNA-Ser-CGA-1-1	tRNA	-	URS00001C3F54	tRNA	534.293	417.674	394.599	dodgerblue	9.06149	8.70623	8.62424
chr6	27795860	27795932	tRNA-Gln-TTG-3-2	tRNA	-	URS00002901EC	tRNA	273.568	410.78	378.132	dodgerblue	8.09575	8.68222	8.56275
chr6	27332984	27333056	tRNA-iMet-CAT-1-6	tRNA	-	URS000030BAD5	tRNA	360.874	290.926	380.646	dodgerblue	8.49535	8.18451	8.57231
chr17	8139451	8139525	tRNA-Thr-AGT-5-1	tRNA	-	URS000023FFA7	tRNA	278.985	235.503	383.599	dodgerblue	8.12404	7.8796	8.58345
chr6	26553502	26553574	tRNA-Ala-CGC-1-1	tRNA	+	URS00006FC298	tRNA	414.61	347.917	348.163	dodgerblue	8.69561	8.4426	8.44362
chr6	28881387	28881460	tRNA-Arg-CCG-1-2	tRNA	+	URS00001D909A	tRNA	296.611	19.7613	424.354	dodgerblue	8.21243	4.30461	8.72913
chr1	143803993	143804066	tRNA-Val-CAC-5-1	tRNA	-	URS000063F87E		375.444	206.522	375.444	dodgerblue	8.55245	7.69015	8.55245
chr6	27583456	27583528	tRNA-Asp-GTC-3-1	tRNA	-	URS00006D74B2	tRNA	424.354	365.989	340.281	dodgerblue	8.72913	8.51566	8.41058
chr6	26330300	26330372	tRNA-iMet-CAT-1-6	tRNA	-	URS000030BAD5	tRNA	434.618	286.654	359.29	dodgerblue	8.7636	8.16317	8.48901
chr6	27519528	27519600	tRNA-Gln-CTG-2-4	tRNA	+	URS0000415026	tRNA	252.992	370.838	335.516	dodgerblue	7.98295	8.53465	8.39024
chr16	3184132	3184204	tRNA-Pro-TGG-1-1	tRNA	-	URS00002D40C8	tRNA	359.29	101.963	396.664	dodgerblue	8.48901	6.6719	8.63177
chr6	26286525	26286597	tRNA-iMet-CAT-1-6	tRNA	+	URS000030BAD5	tRNA	396.664	244.11	284.083	dodgerblue	8.63177	7.93139	8.15017
chr16	3175690	3175763	tRNA-Lys-CTT-1-10	tRNA	+	URS00001AD596	tRNA	320.028	55.6304	388.494	dodgerblue	8.32206	5.7978	8.60175
chr6	28729314	28729386	tRNA-Ala-CGC-2-1	tRNA	+	URS000038D768	tRNA	390.075	388.494	312.469	dodgerblue	8.60761	8.60175	8.28757
chr6	28941600	28941672	tRNA-Gln-CTG-2-4	tRNA	-	URS0000415026	tRNA	206.522	320.028	308.976	dodgerblue	7.69015	8.32206	8.27135
chr6	27605637	27605745	tRNA-Leu-CAA-1-1	tRNA	-	URS0000572B72;URS000067CB9E	tRNA	303.196	251.495	387.697	dodgerblue	8.2441	7.97439	8.59879
chr5	181097069	181097142	tRNA-Val-CAC-1-4	tRNA	+	URS00002064F6	tRNA	259.219	380.646	347.917	dodgerblue	8.01803	8.57231	8.4426
chr6	28643444	28643516	tRNA-Ala-TGC-1-1	tRNA	+	URS0000727FD6	tRNA	280.946	437.693	326.946	dodgerblue	8.13415	8.77377	8.35291
chr6	27668582	27668656	tRNA-Ile-AAT-8-1	tRNA	+	URS0000692D68	tRNA	378.132	446.586	296.611	dodgerblue	8.56275	8.80279	8.21243
chr17	8120924	8121012	tRNA-Arg-TCT-4-1	tRNA	+	URS0000738059;URS00006314D1	tRNA	315.971	278.985	343.991	dodgerblue	8.30365	8.12404	8.42623
chr5	181102252	181102325	tRNA-Val-CAC-1-4	tRNA	-	URS00002064F6	tRNA	267.283	282.863	331.284	dodgerblue	8.06222	8.14396	8.37193
chr6	27503038	27503120	tRNA-Ser-AGA-2-6	tRNA	+	URS000038D8D3	tRNA	312.469	405.438	315.971	dodgerblue	8.28757	8.66334	8.30365
chr6	27591813	27591886	tRNA-Lys-TTT-2-2	tRNA	-	URS000072A930	tRNA	195.743	325.889	370.838	dodgerblue	7.61282	8.34824	8.53465
chr6	27091741	27091813	tRNA-Pro-CGG-2-1	tRNA	+	URS00006744D5	tRNA	282.863	359.29	273.568	dodgerblue	8.14396	8.48901	8.09575
chr6	26305492	26305570	tRNA-Ser-GCT-6-1	tRNA	-	URS0000733374;URS000070FB80	tRNA	326.946	394.599	265.446	dodgerblue	8.35291	8.62424	8.05227
chr19	893483	893590	RNU6-1;RNU6-9	snRNA	+	URS000035C796;URS00001EC8D7	U6	275.992	261.576	252.992	lightseagreen	8.10848	8.03108	7.98295
chr6	26577103	26577192	tRNA-Tyr-GTA-3-1	tRNA	+	URS0000758799;URS00006E64C2	tRNA	199.503	220.204	294.917	dodgerblue	7.64027	7.78269	8.20417
chr3	132229099	132229171	tRNA-Cys-GCA-6-1	tRNA	-	URS00006D9244	tRNA	211.937	228.347	307.606	dodgerblue	7.72749	7.83509	8.26494
chr6	26538053	26538126	tRNA-Val-CAC-1-4	tRNA	+	URS00002064F6	tRNA	249.397	340.281	259.219	dodgerblue	7.9623	8.41058	8.01803
chr2	130337127	130337199	tRNA-Glu-TTC-1-2	tRNA	-	URS0000639DBE	tRNA	270.89	269.833	249.397	dodgerblue	8.08156	8.07592	7.9623
chr6	28648206	28648280	tRNA-Thr-CGT-1-1	tRNA	-	URS0000231E4E	tRNA	242.964	249.397	275.992	dodgerblue	7.9246	7.9623	8.10848
chr19	50100787	50101011	SNAR-A1	snRNA	-	URS00003848F7		370.838	307.606	270.89	gray55	8.53465	8.26494	8.08156
chr19	50103851	50104075	SNAR-A1	snRNA	-	URS00003848F7		351.805	375.444	278.985	gray55	8.45863	8.55245	8.12404
chr7	148941487	148941566	RNY5	Y_RNA	+	URS00004A2461;URS000066C003	Y_RNA	187.992	296.611	228.347	darkgreen	7.55453	8.21243	7.83509
chr1	16889676	16889750	tRNA-Asn-GTT-4-1	tRNA	+	URS00006AACBE	tRNA	254.979	5.953	267.283	dodgerblue	7.99423	2.57362	8.06222
chr6	28812071	28812143	tRNA-Ala-AGC-6-1	tRNA	-	URS000071E903;URS00006AF484	tRNA	203.256	132.669	280.946	dodgerblue	7.66716	7.05168	8.13415
chr6	28802799	28802870	tRNA-Ala-TGC-7-1	tRNA	-	URS00001D4EE9	tRNA	211.89	257.5	244.11	dodgerblue	7.72717	8.00843	7.93139
chr16	3188093	3188165	tRNA-Pro-TGG-1-1	tRNA	+	URS00002D40C8	tRNA	251.495	92.9674	254.979	dodgerblue	7.97439	6.53865	7.99423
chr6	27650927	27651000	tRNA-Val-AAC-3-1	tRNA	-	URS0000750232		235.503	448.202	261.576	dodgerblue	7.8796	8.808	8.03108
chr6	28488992	28489066	tRNA-Thr-CGT-1-1	tRNA	-	URS000071D869	tRNA	171.556	19.801	257.5	dodgerblue	7.42254	4.3075	8.00843
chr15	67839939	67840045	RNU6-9;RNU6-1	snRNA	-	URS00001EC8D7;URS000035C796	U6	220.204	383.599	223.916	lightseagreen	7.78269	8.58345	7.80681
chr17	8186357	8186429	tRNA-Trp-CCA-1-5	tRNA	+	URS0000222FD2	tRNA	240.503	142.363	303.196	dodgerblue	7.90991	7.15343	8.2441
chr19	50097722	50097946	SNAR-A1	snRNA	-	URS00003848F7		363.936	270.89	240.503	gray55	8.50754	8.08156	7.90991
chr6	27495813	27495895	tRNA-Ser-AGA-2-6	tRNA	+	URS000038D8D3	tRNA	286.654	308.976	220.204	dodgerblue	8.16317	8.27135	7.78269
chr6	26555269	26555341	tRNA-Pro-AGG-1-5	tRNA	+	URS00005DB87D	tRNA	269.833	130.697	235.503	dodgerblue	8.07592	7.03008	7.8796
chr6	27503743	27503815	tRNA-Asp-GTC-1-2	tRNA	+	URS00006174C2	tRNA	284.083	252.992	217.194	dodgerblue	8.15017	7.98295	7.76284
chr1	148281364	148281436	tRNA-His-GTG-1-5	tRNA	+	URS000044BAE3	tRNA	217.194	200.5	201.8	dodgerblue	7.76284	7.64746	7.65678
chr19	50117616	50117840	SNAR-A1	snRNA	-	URS00003848F7		335.516	232.248	232.248	gray55	8.39024	7.85952	7.85952
chr6	27631420	27631514	tRNA-Ile-TAT-1-2	tRNA	+	URS00007362AD;URS0000700D52	tRNA	265.446	111.969	214.415	dodgerblue	8.05227	6.80695	7.74426
chr19	50112264	50112488	SNAR-A1	snRNA	-	URS00003848F7		331.284	240.503	242.964	gray55	8.37193	7.90991	7.9246
chr7	148963314	148963410	RNY4	Y_RNA	+	URS0000007D24	Y_RNA	108.722	336.651	179.671	darkgreen	6.7645	8.39511	7.48921
chr6	26311746	26311818	tRNA-Gln-TTG-3-2	tRNA	-	URS00002901EC	tRNA	161.641	195.743	251.495	dodgerblue	7.33665	7.61282	7.97439
chr6	27295432	27295504	tRNA-Gln-CTG-5-1	tRNA	+	URS00006DA515	tRNA	119.757	22.6791	245.935	dodgerblue	6.90397	4.50329	7.94213
chr6	28790721	28790794	tRNA-Phe-GAA-1-4	tRNA	-	URS000029CCC5	tRNA	163.321	76.021	200.5	dodgerblue	7.35157	6.24833	7.64746
chr1	161440170	161440242	tRNA-Gly-TCC-4-1	tRNA	-	URS000068668E	tRNA	245.935	49.161	238.771	dodgerblue	7.94213	5.61944	7.89948
chr6	27237570	27237644	tRNA-Ile-AAT-3-7	tRNA	-	URS0000610FFE	tRNA	238.771	68.7984	192.864	dodgerblue	7.89948	6.1043	7.59144
chr6	28817234	28817306	tRNA-Ala-TGC-7-1	tRNA	-	URS00001D4EE9	tRNA	210.07	158.281	225.564	dodgerblue	7.71473	7.30635	7.81739
chr6	28597339	28597421	tRNA-Ser-GCT-3-5	tRNA	-	URS00002034DC	tRNA	225.564	148.715	197.145	dodgerblue	7.81739	7.21641	7.62312
chr6	28789769	28789841	tRNA-Ala-TGC-1-1	tRNA	-	URS00006C6D0A;URS0000679BF3	tRNA	186.013	125.45	211.89	dodgerblue	7.53926	6.97097	7.72717
chr19	50122970	50123194	SNAR-A1	snRNA	-	URS00003848F7		307.606	267.283	206.522	gray55	8.26494	8.06222	7.69015
chr1	148048515	148048589	tRNA-Asn-GTT-9-2	tRNA	-	URS0000712B90	tRNA	201.8	187.992	269.833	dodgerblue	7.65678	7.55453	8.07592
chr6	28589378	28589450	tRNA-Gln-TTG-1-1	tRNA	+	URS000070F1D2	tRNA	158.281	127.35	191.179	dodgerblue	7.30635	6.99265	7.57878
chr6	27670564	27670637	tRNA-Arg-ACG-2-5	tRNA	-	URS00002DDD59	tRNA	214.415	119.757	181.334	dodgerblue	7.74426	6.90397	7.50251
chr19	50106910	50107134	SNAR-A1	snRNA	-	URS00003848F7		325.889	8.00505	211.937	gray55	8.34824	3.00091	7.72749
chr5	181101839	181101921	tRNA-Leu-AAG-1-3	tRNA	+	URS0000630B8A	tRNA	195.21	335.516	199.503	dodgerblue	7.60888	8.39024	7.64027
chr6	28607155	28607227	tRNA-Ala-AGC-2-1	tRNA	+	URS000047C79B	tRNA	180.095	108.722	187.992	dodgerblue	7.49261	6.7645	7.55453
chr21	17454788	17454859	tRNA-Gly-GCC-1-3	tRNA	-	URS000063FB43	tRNA	294.917	137.791	142.363	dodgerblue	8.20417	7.10634	7.15343
chr16	3191500	3191573	tRNA-Lys-CTT-4-1	tRNA	+	URS0000659544	tRNA	181.334	86.4109	205.606	dodgerblue	7.50251	6.43314	7.68374
chr16	3191988	3192060	tRNA-Pro-AGG-1-1	tRNA	+	URS000072540A	tRNA	192.864	17.3073	180.095	dodgerblue	7.59144	4.11331	7.49261
chr1	148032789	148032861	tRNA-Gln-CTG-3-1	tRNA	+	URS00006DBFC1	tRNA	173.289	201.8	195.21	dodgerblue	7.43704	7.65678	7.60888
chr6	27177214	27177288	tRNA-Ile-AAT-3-7	tRNA	-	URS0000610FFE	tRNA	183.836	115.607	183.836	dodgerblue	7.52228	6.85309	7.52228
chr6	28735428	28735500	tRNA-Val-AAC-6-1	tRNA	-	URS000071ED2F;URS00006CFACA	tRNA	130.697	88.2556	186.013	dodgerblue	7.03008	6.46362	7.53926
chr19	50092385	50092609	SNAR-A1	snRNA	-	URS00003848F7		300.419	31.8841	203.256	gray55	8.23083	4.99477	7.66716
chr19	50128298	50128522	SNAR-A1	snRNA	-	URS00003848F7		308.976	21.5369	210.07	gray55	8.27135	4.42874	7.71473
chr5	181097473	181097555	tRNA-Leu-AAG-1-3	tRNA	-	URS0000630B8A	tRNA	179.671	45.2706	168.105	dodgerblue	7.48921	5.5005	7.39322
chr6	27162270	27162344	tRNA-Thr-AGT-6-1	tRNA	+	URS00006B0F93	tRNA	177.177	173.289	139.973	dodgerblue	7.46905	7.43704	7.129
chr1	161441532	161441615	tRNA-Leu-CAG-1-1	tRNA	+	URS000042F13F	tRNA	200.5	5.86293	164.075	dodgerblue	7.64746	2.55162	7.35821
chr6	27235508	27235581	tRNA-Val-AAC-5-1	tRNA	+	URS000073A2F5		175.159	139.973	173.289	dodgerblue	7.45252	7.129	7.43704
chr6	28742951	28743024	tRNA-Arg-CCG-1-2	tRNA	-	URS00001D909A	tRNA	205.606	94.1715	195.743	dodgerblue	7.68374	6.55722	7.61282
chr6	26312595	26312677	tRNA-Ser-TGA-3-1	tRNA	-	URS00006D4008	tRNA	197.145	10.35	148.715	dodgerblue	7.62312	3.37156	7.21641
chr14	20343074	20343407	RPPH1	RNase_P_RNA;lncRNA;RNase_P_RNA;ribozyme	-	URS000013F331;URS0000D5A72D;URS000064D507;URS000071B825	RNaseP_nuc	168.105	9.91992	163.321	darkorchid2	7.39322	3.31033	7.35157
chr6	26568857	26568948	tRNA-Tyr-GTA-1-2	tRNA	+	URS000074FC25;URS00007241B3	tRNA	150.364	7.20654	155.063	dodgerblue	7.23232	2.84931	7.27671
chr6	27334989	27335062	tRNA-Lys-TTT-6-1	tRNA	-	URS000071C635	tRNA	146.673	15.2161	171.556	dodgerblue	7.19646	3.92752	7.42254
chr19	47934182	47934295	SNAR-A1	snRNA;other;other	+	URS00003848F7;URS0000AB754E;URS0000AB9A28	snaR-A	232.248	16.9293	161.641	gray55	7.85952	4.08145	7.33665
chr6	26322817	26322890	tRNA-Arg-TCG-2-1	tRNA	+	URS00006D69C0	tRNA	132.669	15.2384	146.673	dodgerblue	7.05168	3.92964	7.19646
chr6	27672449	27672531	tRNA-Ser-CGA-3-1	tRNA	-	URS0000530C88	tRNA	164.075	34.195	150.364	dodgerblue	7.35821	5.09571	7.23232
chr19	47918430	47918543	SNAR-A1	snRNA;other;other	+	URS00003848F7;URS0000AB754E;URS0000AB9A28	snaR-A	244.11	54.5189	158.281	gray55	7.93139	5.76868	7.30635
chr6	28807832	28807905	tRNA-Phe-GAA-3-1	tRNA	-	URS000064BBA5;URS0000632456	tRNA	148.715	15.7732	144.471	dodgerblue	7.21641	3.97941	7.17464
chr1	145459657	145459729	tRNA-Gln-CTG-3-1	tRNA	+	URS00006DBFC1	tRNA	155.063	210.07	125.45	dodgerblue	7.27671	7.71473	6.97097
chr6	28543113	28543186	tRNA-Arg-TCG-3-2	tRNA	-	URS00001F9D54	tRNA	144.471	19.0281	119.757	dodgerblue	7.17464	4.25006	6.90397
chr6	26594873	26594962	tRNA-Tyr-GTA-6-1	tRNA	+	URS0000755767;URS000072A262	tRNA	135.637	30.828	135.637	dodgerblue	7.08361	4.94617	7.08361
chr19	47923778	47924002	SNAR-A1	snRNA	+	URS00003848F7		223.916	14.4216	132.669	gray55	7.80681	3.85016	7.05168
chr6	26311195	26311267	tRNA-Gln-TTG-3-2	tRNA	-	URS00002901EC	tRNA	142.363	242.964	130.697	dodgerblue	7.15343	7.9246	7.03008
chr6	28758363	28758435	tRNA-Ala-TGC-6-1	tRNA	-	URS00006C133C	tRNA	139.973	8.76412	111.969	dodgerblue	7.129	3.13161	6.80695
chr17	38861683	38861755	tRNA-Cys-GCA-14-1	tRNA	-	URS0000646601	tRNA	104.548	28.2726	127.35	dodgerblue	6.70803	4.82133	6.99265
chr6	28953264	28953337	tRNA-Met-CAT-3-3	tRNA	-	URS000025E031	tRNA	111.969	6.54705	115.607	dodgerblue	6.80695	2.71085	6.85309
[truncated: 10 more rows]

## Sheet: Supp.Fig.1G
Gene-specific Pol III subunit signal related to Supplementary Figure 1G
[truncated: 351 more rows]

[truncated: 109 more sheets: Supp.Fig.1H, Supp.Fig.1I, Fig.2A, Fig.2B, Fig.2C, Fig.2D, Fig.2E, Fig.2G, Fig.2H, Supp.Fig.2A, Supp.Fig.2B, Supp.Fig.2C, Supp.Fig.2F, Supp.Fig.2G, Supp.Fig.2H, Supp.Fig.2I, Supp.Fig.2J, Fig.3A, Fig.3B, Fig.3C …]
